# Supplementary material for: The genetic diversity and structure of indica rice in China as detected by single nucleotide polymorphism analysis
Source: BMC Genet. 2016 Mar 15;17:53. doi: 10.1186/s12863-016-0361-x (PMC4793538; doi:10.1186/s12863-016-0361-x)
Supplement: Additional file 1: Table S1. — Information on the 5060 SNPs. (XLSX 666 kb) [file 12863_2016_361_MOESM1_ESM.xlsx]

## Sheet: Sheet1
Table S1. Information on the 5,060 SNPs
SNP_ID	Chromosome	Position. MSU. v6	Sequence	GenTrain score	Major allele frquency	Gene diversity	Polymorphic information content
seq-rs1	1	9634	GCCATGTTGGTGTAGCATCGATCGATGTTGTCATTGTTTTTGTGGTGCCAGCCCATCTGC[A/C]TTGGCACTTTCCGTGGTGATTTCTGATAAAAGTGGAGTACTAGTTGTTTTTTCTTTTTGC	0.7989	0.753715	0.371257	0.302341
seq-rs3	1	88427	GCTGGACCTGGACGATCGATAGATGCATGAATCAAATGGCCGGCCTGCCCTGACAAGTAC[A/G]CCTGCTAGTACTAAATCGTGGAGTAAGAAATTGTTGAGGCCGGCGCTGGACGGCATATCC	0.7275	0.774947	0.348808	0.287975
seq-rs4	1	152207	GAACATATTGTTCTACTTTCTGAACTTACAGACAACGATGTTGGAGAGGCAGCTGTGTCA[A/G]TTTCAGATGATGATGAAGATCAAGTTACAGAAGGCTCTGATGAGTTAACTGATGTTACCC	0.8301	0.515924	0.499493	0.374746
seq-rs5	1	172923	TTATTGCTGTCCCTCCAAGCAGGGTGACCGGATGTGAAGGGTCCACCTATCAGCCCACGA[T/C]GTTGGTAAAAAGAGGGGTCCATCAGGTGAATACGGAGCAAATGCGCGTCACACATCTTTT	0.7878	0.548832	0.495231	0.372604
seq-rs7	1	201666	TCACTGCGATGCTGGATGTTTGCACTCTGGATTCATCTCTGTTTTTCTTTAAGTTTTCAC[T/C]CTACATGCTTTGCAAATCTGAGCTGTTTGTTTTACTTGTAAAAGATGGCCAATATACACT	0.9272	0.860934	0.239453	0.210784
seq-rs8	1	293834	GCAGCCTGCTATCTGTTTAGGTATCTCCTTCAAGTTTCTAAGTCAGTGTGGCAAGCCCAA[T/G]AAAATTTGTGAAGGCTCTACTCCACCTTCGCAAGGAAAACGGGGTTAAATAATCCCCACC	0.9066	0.543617	0.496195	0.37309
seq-rs9	1	328402	ACCGATGGTCTAACTGGCAAGCCTCGAATCGAAGTTTAACTTGATTATTGTTTCGCCTTT[A/G]CTTGCATGAGACCAATATTTCTCGACTTCTAATTGATCTCTGAGTCAGTGAGTGTGTGTG	0.8053	0.545648	0.495833	0.372908
seq-rs10	1	332862	AAACGATTCTCTGCCGCATTTGCAATCCAAGTACAGTGCAGGAGCAGGAGCAGGAAAATG[T/G]GTGGGTTGTTTAGGCATCTGATTCTTCTTCCTCATTGCCGTGGCGTACGTGCACCATGGC	0.8731	0.721868	0.401549	0.320928
seq-rs11	1	368720	TGTGTTCTAAGATTCATCTTGTTTCTCTTTTCAATGTACATTGAAAGTTGTTGGAATTAC[T/C]CATTAGTGCTGAATGTTGTTCACTGCACTCCAGTGCAGGGTTCATACAACCAGCATCTAC	0.9268	0.860934	0.239453	0.210784
seq-rs14	1	398741	CAACTCAACTACTTGTCTTGTCCGCCACGCCCACTATCAGCCTTGCATTGCATATGCTCT[A/C]CTTAATTAAAACCAGCATCGACCAAAGTTATTCATTCAGACTAAACTCTTCCTTAAAATA	0.7838	0.699575	0.420339	0.331997
seq-rs15	1	407697	ATTTTTCCTGAAACAATCAAGGGATAGAAAAGAAAAACATGTGATACAAATCTCCTCATT[T/C]CATTGCATTTCATGGCATTCTATCTTCAGATAAATCTGAACACTGAGCAACAAGGTGACT	0.9064	0.856688	0.245547	0.215401
seq-rs16	1	417741	AGCCAGATCTCGATCAGAACCTTTTCCAGGAATGTAAAGTTCGAAGGAATCCTTTTCCAA[A/G]TTATTGATTTCAGCTGGAACTCGAACATATGATTTTGCTCCAGCATCCTCCTTGTTATGA	0.9384	0.731423	0.392887	0.315707
seq-rs17	1	420243	GAGCTGTGTACCCCGTATGCCATCTCAAAATGGTTGAGGGACGTAATGGTTTATATTCAT[T/C]ATTTGTTTTTCATATTCTATTTCTGTTGTGAAATATGCACATATCGGGGTAATTAGGCTA	0.9442	0.669851	0.442301	0.344486
seq-rs19	1	441974	GGTGAAATTCTCATCTATCAGTTGGACCCATGATGGAAAAGGTTTTTTCTATGGTCGATA[T/C]CCTGCACCCCGGTAGGTTTACAAACTTCTGTATTTCTAATGTACTGTAATAGATTGCTTA	0.8621	0.858209	0.243373	0.213758
seq-rs20	1	504844	GGAAGAAGCGCATTAGATTCCACTAATCTTCAGCAACTCCTTGTTGCCAAGTACTGTCAT[T/C]AGTGTTAGTTAGTAGTAGCTCGTAGCATACTAGTACGACAAAGGAGAAAGGATCATAGGT	0.8023	0.563694	0.491886	0.37091
seq-rs22	1	925019	AAAAGAAGAAAAAGTGAACTCCATGTAGGGTCATATTGATATTTTAATTCTGAACTCTTG[T/C]ATACCTATGTTAGATACACAGAAAGCAACAGGATCTTCAGCATGAACATGTTTGCACGAG	0.8237	0.66242	0.447239	0.347228
seq-rs24	1	1008580	TGTAAGAAGCATCGCATTTAAGTCGACATGGATGGAACAGGGATACAAGGGAGCCCTCCT[T/C]ACTGATTGCATGTTTGAAACTCAGGACACTCCAGCCCAGCAGGCTTACCTGTCAGGAGCC	0.8685	0.715499	0.40712	0.324247
seq-rs25	1	1055910	TAATTCAATCAAACTCTTGCAACAGGATAGTTGTGTAACTATGGTGATACTATGATTTAG[T/C]CTCTTCAAAGGTATCGACTCTAGTCTTGTCAGACAATGAGGTATCAACTGTAGATAGTAG	0.9303	0.63482	0.463647	0.356163
seq-rs26	1	1175090	AAGTGGCCAACAGACTTGAGGAACTAAACCACATACCATTTTCCCAAAATGGACAGCTCC[T/C]GATAAATGGTTGACTTTCATAGCAACAAAATTGTGTTTCACGGCATCAACAGAGATCTTC	0.7012	0.998938	0.00212089	0.00211864
seq-rs27	1	1242681	AGTTCATTCTACTTCGTTCCTAATCCAAACGCACGCTAACTCTTCCAAGTTTTAGTCTTT[A/G]CAAAATAACCACCGTTCAATGCTACCATTGAGTTGCAATCATGACCACAACGCAGTAGAA	0.7793	0.663113	0.446788	0.346978
seq-rs29	1	1368033	TATGTGATCCATTATTGTTAGTAATCCAATCTTATTCTCTGTATATTTACATATTTTTAG[A/G]TTCCAGCAATTCTGTATGTGACCTTTTGAAAAGGTTACTGTAATACCCCCTATCTATCAA	0.9097	0.544681	0.496007	0.372996
seq-rs30	1	1421180	GCCTGTAGCAATCAATCGAGGCTGGATTGGTTAATGGGATCGGTGGCGCCGCCGATTGGT[T/C]CTGGGGGCTGATTGGATGGGTGCTCTGTGGATTCTCTAAGCTAGGTTGATGTTCCGTACA	0.7784	0.704883	0.416046	0.329499
seq-rs31	1	1426907	ACAAGTAATTCACCGGACTATGTTCATGTTTACTGATATACGGTCGTTCATCAGCTTCTT[A/C]ACATGCTGTAATGGTGAACTGGTATTACCTCATTTTCATTTTTTGATTGAATGCTAAGTT	0.9206	1	0	0
seq-rs32	1	1438046	TCCTAGAATTTCTTCAGCATCTAGCTTTTCAGAACTTTCTGTCTTTCTTTTACACACACA[A/C]TTCTTAACTTTATCTGAAAAAACACACAACTCTTGTGATGAAATGGATCGCATTCACGGG	0.9081	0.730361	0.393868	0.316302
seq-rs33	1	1482711	AACCTACGAAATTAAATTAACGGTGTGTGTGTATGCCTGTATTCCTACATGTAGAGAGTT[T/C]GGTTTGCTTACCTAACAATCTACTACAGGCCTCTCTCTCTGTGGCCAAAGAATAGGCAGG	0.8492	0.621019	0.470709	0.359925
seq-rs34	1	1515945	AATCCTATATGGCAATCACGTGTCGGCCATGCAAATTAATCATCCCGCCTCTGGCCTTCC[A/C]TGCTGGCTGTGATGAGCACGTGGATAAATCATCAGGTAGAATTCACGGGCGATAATTGTC	0.8235	0.510616	0.499775	0.374887
seq-rs35	1	1530060	GGATATGGGGTACCCATAATATCCACAACTATAAATAATCTAGATCCCTTCAAAATCATT[T/C]AAAATCTCTTATATTACGAGGATACGATGGAGGGAGTAGCTAGCTGCTGATCAAGTTTCA	0.9114	0.794681	0.326326	0.273082
seq-rs36	1	1534423	TATGTTGCATTCTCCTTTCATTGAATAGTGCTTAGGCACGTAGCTTTCAGGCGACAGTTT[A/G]TTTTTATTTTTATTTTTTGAAAACTTTCAGGTGACAGTTTAGGGAATGAATTAAACTTCA	0.8822	0.667728	0.443734	0.345284
seq-rs37	1	1549887	CCTCCTGCTGCTGCTTGCTCATCACTCCCATGGGCCCTGCAACTCTCCTCTGCGACATTG[T/C]TGTCTACTACCTTTGCAGCAGCTGGGATATATAGCTATCTAGAGCTTCTTCTTCTACTAC	0.8295	0.642251	0.45953	0.353946
seq-rs38	1	1559603	GGATCAATCATGATTTATATAAAGTATAGAATACTAATATATCATCAATCGCATACACTA[T/G]CAACAGAATGAATTCGATCATCAGTTGCTAATTAATAGCTCCGCCTATCTCGCCGTGTTC	0.9212	0.701699	0.418635	0.331008
seq-rs40	1	1574742	AGCTGAATATCCTGCTGGTTCTCGTAAGATTCCTGCACACAGAACAGAGGGTTAGAATCT[A/G]CGGAACAAAACAGAAAAGAGCTATGACACGTTAAAAGATCTAATAGTTGCACCAAAACCC	0.7871	0.520256	0.499179	0.374589
seq-rs41	1	1576422	AAGTCTATTAGTACTACTAGAGATGAGAGAGATGATGTTGACCTACTGTGATGTGTCATA[A/G]TAGTTGGCATGCCTCACTTTCCTATAGCAATATTGATTTGTCCAATTTTACAATACGTCG	0.9392	0.521277	0.499095	0.374547
seq-rs42	1	1593795	GGTCAACTAGCTGCTGCCACTAGTGTAGATGGACATAATTGGTTGTTCTATGTATCCTAT[T/G]CAATTTTTGACTCTGAAACTGATGAAAATTGGTTATGGTTCATGAGACACCTCAATAAGG	0.8117	0.840764	0.267759	0.231912
seq-rs43	1	1616781	GTGTAATAATAGCCCAACAAAGCCAATAATGGTCGTTAAGAGCAATAACGGCCATTAAGT[T/G]CTAAAATGCTATATTTGTTGTGCTACTTGTAGTGGTTGCAATAGAGGTTGCTATATACTC	0.9099	0.527601	0.498476	0.374237
seq-rs44	1	1682923	ACAACAAGAAAAGAAAACGCTTGGTTTTACATGCCAAAGTTAAACATGTCACCATATCAG[A/C]CATGAAACGTTTATTTATCTTTGAGCTTCTTGGAAGAATTGGTCACATTAATTTTGAGCC	0.8565	0.943737	0.106195	0.100557
seq-rs45	1	1697327	GTCCCTCTCCCTGCACATTTACTCGTATGCACAGCACAACACACACTCCTCTCCTCTCCT[A/C]TCTCCAGGCTCACAGATGAGCTGTGAGCTGTGTGTGTGACACAGTCTACTGCTCTCTCTG	0.8077	0.987261	0.0251532	0.0248368
seq-rs46	1	1740768	TCTTTCTTTACTTGTTCAAACGATCAAAGGTGGGTGGTTTATCAGAGAGCCATGAACCGG[T/C]TCAGGATGTGGTGAGAAAACGATGGTCTGAAGTGGGTGATTCTGTGGCTGATGCTGCCCA	0.8247	0.998938	0.00212089	0.00211864
seq-rs47	1	1772519	TGTTGGCTCCATTTCATGCATATTTCGATCAAATATCCCAAAATCATGCTCTCTAGACAG[T/C]AAGACAGAAACAAATATCAGAAAAGGTAGCCTCTCGCCCTCCTCTCTTTCCTTTTTTCTT	0.779	0.935244	0.121125	0.113789
seq-rs49	1	1793867	GATGCAGCAACTTAAGTTTATAGTCATATGGATGAGTTTTATAGAAGTTTTCAGTTCTTG[T/C]TAGTCTGATGAATGCCGGTAGGTTGTTGTTGTGTGTGAATTGTGTTGGTTTTCATCCATC	0.8456	0.975584	0.04764	0.0465052
seq-rs50	1	1803504	TTTCAACATGATTTTCTTTCACAAATAAAATGAAGTACTCCTACATCATAAAAATATTCT[A/G]GCCATAAAATCAGCCCTAGCTAGCATGCATGTATATTCGTGTTTGCGTACGGAAAAGGTA	0.9085	0.527601	0.498476	0.374237
seq-rs51	1	1929297	GTTTGTTGAACTAACTACCATATCTCAAATCTGAATGTATAATCTGCCAGTGTCAACTGC[T/G]TGCTTCCATTTCAACCCGAGGTGTAACATGTGCACACAAAAGCTCTTCTCTGAATTCCGC	0.8571	0.507431	0.49989	0.374945
seq-rs53	1	1943340	TTTATTTACTCATTCATTCAGACGCCATGGGACAATTCCAAGGACCGAACCAATGTTGTG[A/C]TCCGGTCTAACCAGAATACATTACATTGGCGGAGGCCACGACACAACTGCCACACAGACA	0.7946	0.61465	0.473711	0.36151
seq-rs54	1	1944794	CAGTGGGTTTCGGGAATGCTTCAATTCACTGCTTTCACTGGGAGCAGTGAGTCTCTTGCG[A/G]AACATATTTTTAACGGCAACTTGTGAAAGAAAAACACATTTGAGTTTGAATTCACAACCA	0.8255	0.502123	0.499991	0.374995
seq-rs56	1	2069894	ACATCAATAGACAAGCATCGGGGCATATGATATGGGTTGTTACTTCTATTGTTGTGAATT[A/G]TGGACCTAAAAAAATCCATAATATCCACAGAGATAAAATGATGTAGCATATTTATTAAAA	0.7308	0.934183	0.122971	0.11541
seq-rs57	1	2100327	CCATTTCCTGCACACGCAGACAAGTTGATGTGATGAATATGGATGATAGATTTTTACCTC[A/G]GTATCTATATCTGTATTCCGATGCTCTTCGGAAATGGTTAAACACAAGGCATAACAAATG	0.935	0.600849	0.479659	0.364623
seq-rs59	1	2112371	TTTTTTACTTCTTCTGTTCCTCGGGGAATATTATTGTCTGTTCCCGTAAAGTTAAGGGGA[T/C]ACGCTAAATAAACTCCAAACTTTAGATGTCTACATTTTGATAGCTAATTTGACCGGATTT	0.8735	0.599788	0.480085	0.364844
seq-rs60	1	2115893	TATTATTATTTAAAGTAATATATTAGAGTCTATGTAAATGTTATAGTCCCTATTCTACGA[T/C]GGGGTTTGGGCCGATCAATCCACGCCTTTAAGGGAGAAGGTTTGTAATTAACGAATGAAT	0.8749	0.599788	0.480085	0.364844
seq-rs61	1	2117932	AGCATTGTAAAACTTGGATCCGTATAATAGCAACCCCTAAATATAAACGGCAACAATATG[T/C]ATTAAGTCTAAAAGGTTTTGTATTTGGAGTCAGAGAGAGTTGTTACCAAGGGCAAGTAGT	0.9029	0.532909	0.497834	0.373915
seq-rs62	1	2138922	ACGGTCGAGGGGATGGAAAACGAGATCATATGGCTGTGCTCTTTCCTGGGCATGTCTCCG[A/G]AGTCCATGAATAGACCAAATGGGTCAGCTCGACGCCTTATCTGTGGTGCGAGCAGATCAA	0.7123	0.532909	0.497834	0.373915
seq-rs63	1	2168465	GCATGCATATATGCAGCTTGCAGCAATGCAAGTAGCAAGAGTGCGCCAGCAGAAAACTTA[A/G]ATGCGATGCAATGCATCCATCCATCCATCCATATGTATGCACTGCATCTGGCAACAATGG	0.8858	0.514862	0.499558	0.374779
seq-rs64	1	2228627	GATCGATCGCTTTGATGCTCGAGGAGAGGGGAGAAGAGAGCATAGTCAGTTCTTGGATCA[T/G]GACAAATTAATGAAAGAGCAAATGTTTGACCTGTGTTAATTAATTAATCATGCATTTGAT	0.8522	0.892781	0.191446	0.17312
seq-rs65	1	2264210	TTCAGGTAGTTCGGTGCCAGCAGTGAGAAGATCACATCTTAATAGTGGTGACAGTGTCAA[T/C]CCTGTTCAAATGGGTAATAAGATGGTTGAGAGGGTAGTGAACATGAGAAGGCTAGTTCCT	0.8848	0.991507	0.0168409	0.0166991
seq-rs66	1	2281199	AATCAGATGGCAACCGGTGTTTCTCAGTGCATCACTGACCAGAAGAACATAGTGAATAGA[A/G]TTCTCCTCATCCACCTCACAAAAGCTGGATCCATGATTGAATACAAAGTCCACTTCATGC	0.8626	0.969214	0.0596756	0.057895
seq-rs67	1	2284182	CTAGGCTCTAACCAAACCGAGTTGTAGCTACATGTCAGTGAATGGTTTGTTCTAATGCAA[A/C]TTGTGCAGGGGGTGACTGTAGCTGTGTGCCCAGCTAATTAATCAACAGCCATTAATTAAT	0.7545	0.995754	0.00845651	0.00842075
seq-rs68	1	2289674	TTTGGGCCTGCCTATGAATTCGGGCTTCTTTTGTGTTCGAGGATGTTACTTCCTTTAATG[A/G]GCCGTCATGAAGTCGGGCCCCGGAAGAAACGAGGCCTAGAGTATTTGCAGAAATTAGTAT	0.7419	0.625532	0.468483	0.358745
seq-rs69	1	2310793	TGTCCTAAACCTACCAACATTCAGAAGACTGGATGGAAAAACTTGATGAATACTACTGTA[T/C]TGCACATCATCTGCACTAAAGAAAAATAAAGAAAGAAAAGAAACACTTTGGCCACTAGTT	0.886	0.562633	0.492154	0.371046
seq-rs71	1	2333407	TTGTCTGAAACTCTGTAGTCTGTACACATAAACATATGGAGTACTATATCTTTATGATGG[T/C]ACAACGCTTGCTAGCTTGAAGACTAAGCTGGTGGCAAACGTCAAGCCTATATATTTGCGA	0.9309	0.585288	0.485452	0.36762
seq-rs72	1	2348888	TATCAGCAGTACCTCGTTTCCTGCATTTTCAACTTCAACTAATGAATTTGAGGTGACCGC[A/G]TCAGGACATGCAGAAATTAGATTGTAAAATGTTTGACAAGGTTTGGTACATATGCATATC	0.7521	0.971277	0.0557967	0.0542401
seq-rs73	1	2370498	AATGGTGTATTGTCATGAAACCATTTTTTACTAGGCTTTAGCGGGAGAAACCAAAGTTTG[T/C]TGTCATGAAACCATTTTTTGAAAAGAGAGGCTGGCCGCACGAAGATCTCTGCTCCCTCTG	0.7224	0.964806	0.0679111	0.0656051
seq-rs75	1	2391599	CATTGATATGAGGATAATAGAATAGTAAATTGAACATTGTTTGGAATTGCAGAATGCATG[A/C]TTGATTTCCAGGGCTTATATCAGCACGAAGCGTATCACAAGAACAAAAACTAAAAAGATG	0.9337	0.504246	0.499964	0.374982
seq-rs76	1	2405767	CTCCTCCTCACTTGCCCTCCACCTACTCTAGCTTGAATGTTTTCGCACATTGGAGCTCCA[A/G]GTTCAGCTCAATTTCTTGCTTGCCTTGAATTGGTTTGGTGCTGGATTTGCAGTATCGAAT	0.8786	0.67234	0.440598	0.343534
seq-rs77	1	2407053	GAATGTTTGTTTTCTGATGGGTGATTTACAAATTCTATTTATCCCCCTTTTGATAGAGTA[T/C]TCAGATTTGTGACAGTTGACTCAAGCGAGTGTACTTTGTTTTACTGGTATACACAATCAA	0.9446	0.664062	0.446167	0.346634
seq-rs78	1	2477388	AATGGTGGCTAAGCCGAGCACCCACAGCGCCGCGTCCACGTTGGCCTCCGCTTCGTCCCG[T/C]CGAGTAACAGCCACCACCATATCTTGATTAATTTCGAAGACTAATTTGAGATCGAAGCTA	0.7688	0.618873	0.471739	0.36047
seq-rs80	1	2561330	CATCTAGATGCCCTTGGATTAATTTTTCAAGGCAGATTTTGCCTCTTGAGAACCATGATA[A/G]CTTTTAGATTTTCCTGCCAGAATTTCAAATTGTTGATGTTATGCAATATTTAATCTATCG	0.9402	0.563694	0.491886	0.37091
seq-rs81	1	2580387	AGCACGTGAATTCAATTCTCTCCTCCTGCTATCTAATTCAAGCTTCAAGTTTTCATTATC[T/C]TGGAAAACTCTTAAAGCATAATCACGAGCTCTCCGGTGTAGATTGCGCATTTCTGAAATG	0.8945	0.757962	0.366911	0.299599
seq-rs82	1	2586522	CTGCAAGGAGGCCCCTGATCTGCAACAATGGAAAGAATGAATTATTGACTTACCAAAGTG[T/C]TTCAAGTGATATGATGGCTTATAGTGATATACTTTTCGCATTCTCTGATAATCGAAATGG	0.9212	0.993631	0.0126577	0.0125776
seq-rs83	1	2588456	CTATGCTATTAAGAGTTTTGCCAATTCTGGTTAAAATTTTGTTATGAAACCCATGGCCTT[A/G]TAATAATGGCGGCCTAAAAGTTTGTATACTGCTCAAGAGAATATATCATCGTACGAAAGT	0.7558	0.792994	0.328309	0.274416
seq-rs84	1	2615882	AAATAAGATATGTGTAGAATGTACCCCATAGTTTTCTGTATGTCTCCAATGGATGCAAGC[A/G]CTTATACATAGGATAAAACTCATATCCATTGAAGTACACCGACCTCCTCTCAGAATTGTG	0.8006	0.54594	0.495779	0.372881
seq-rs85	1	2616669	ATCATAACTAGAATGTTGTATTTGACTTGGTCTAAAAGAACGTCTAATGAATATACGTAT[T/C]ATAAAGTTCCATCTCTCCAACCTGAAACTTCAATGGGCAGATCCGCAGAAGGGATTGTAG	0.9072	0.588095	0.484478	0.367119
seq-rs86	1	2636798	CGCACAGCACAGGTGTAGTTTGCTCGATGTGTTCGGAATATGTGGTTTATCTCAGTTCGT[A/G]ACAGCTTCGTGCTAATCACGTTTAGTTGAGTATGACCGAAAATGTGTGCACGTATTGGTG	0.7941	0.642553	0.459357	0.353853
seq-rs87	1	2668860	CAACAATATGAAGGATATTTTGATTGGGAGTAGTGAAAAATCATCACTATAGCCAGAGTT[T/G]CAAAACATGTACCACGGATAACAAACCATAGTACAAACAGATCCCGGAAAGGAAACCATT	0.9324	0.995754	0.00845651	0.00842075
seq-rs88	1	2680040	CCTGTGCCTTCTCTTTCTTACTGCACTGAATATATGAAATTGAAATTGAGGCCACAGGAA[A/G]TTTGTATGGCTGAATATGAGGCACTTCCAAGGGTTCATCACCCTTGTCTCAAGAGTTCAA	0.7514	0.751064	0.373934	0.304021
seq-rs89	1	2690438	GGTTGGCTAGCGAGGCCGGGATCTTCCCTGTTAAGCTGTTCTTCCTGAGCTGAAGCTTCT[T/C]GAGCCGTGGCAGCGTGTTACCGAGCTCCGGAGGAATTCGCCCGCCAAGCTGCGGGTTGGA	0.8922	0.985138	0.0292822	0.0288535
seq-rs90	1	2835575	GCATGTCATTGCAAAGACGTATACAGAATGTCAATGTAATCATGCTGATCAAATAATACT[A/G]AAGAGCTGACCATATGGCTTCTTACACACGAAACCATGGTAGCAACTTCCAACAGAAACT	0.9022	0.683652	0.432544	0.338997
seq-rs91	1	2841094	GGATCAATCTTGCTGTTAGTTTCAGCTACTGTTCTAATTCAGTTCTGCAGGAAGCTTAAA[T/C]GGAGACAAAATAGTCGAGCAACAATCCCAGGTACTGATGAACACTATCATAGAGTTTCAT	0.718	0.573654	0.48915	0.369516
seq-rs92	1	2842554	TGAGTAAGATTTCATTGCCAATTCCTACACATCCATAGTTGCAGAATTTCTAACTCCCTG[A/G]CTCAGATTCAACATATACGACACAGCAACAAATATTGCAATTATACAGATTAAACACAGA	0.7872	0.993631	0.0126577	0.0125776
seq-rs93	1	2848047	GGTATGATTTCAGCAGGAGAGCGAGAGTTCAGTCACCTCTAATCCGTCAAATCCCCGAAT[T/C]CCCCAAACCAGCTTCGACAAGCGGCGGCGGCGGCGACGGGGAGTGGCGGCGAGTTGCGGC	0.8486	0.58811	0.484473	0.367116
seq-rs94	1	2864232	ACTTGCAGAGATTATTTATCAAGACTGTATGTGTTACAGTGTTTGGAGAGTAGCCATCAA[T/C]AACCATCTGATCCCAGCAGTTTAAAGCTTGGATCATATTTTCTTCCTTTGACAGTGCATC	0.9331	0.558386	0.493182	0.371568
seq-rs95	1	2868138	GAGGAAACTATAAGAATATATAGTTAGTGAAGAATTGAAGCTATTCTGGTGTACTTGTGA[A/G]TGTCTCCAATATTGATATCTTAGTACCCACGGTTATGCAAACACATATTTTTTAAATAGA	0.9092	0.802548	0.31693	0.266707
seq-rs96	1	2871114	CAGGGCGCACATCCCCTCTTCTATAAAACCAATCGGCCCCGTCTCCTCCTCTTCCCAACC[T/G]CAAATCTTGCGATCCACACACAGCAAAAGAACCACCACCGTTTCCCCTTCCCGAGAAGAA	0.7168	0.759574	0.365242	0.298541
seq-rs97	1	2963449	GCTTCGCGCCGGGGAGGAGCGTGTCGGTCGGGTGGTCGACGCTCTGCCACAGCGTACGAG[A/G]TTGGGACATGTTCGAGGTGTCTTGCAGTACGAGGTTTCCACTGTTCAGAAGGACGGCTGC	0.7413	0.949045	0.0967179	0.0920407
seq-rs99	1	2978790	CTAGAAACCACAAGACTACACTCTATTTACATTTTACACTGCAATAGCATCAAGCTAATC[T/C]AAAGCCCCTTTTCCTTCATAACAGTACAAGACACTGTCTTACTACCGTGCAGCAGATCAT	0.8487	0.680467	0.434863	0.34031
seq-rs100	1	3237852	ACTCATGGATGATAAAGGTGAAAGGGTCACATCTCTTCCTAACATCAACTACTTGTGCCT[T/G]GCATCTTGCAGCCTTACAAAATTCCATGCATTAAGGTATCTTGATGCAATTTTGGAACTT	0.8441	0.965591	0.0664493	0.0642415
seq-rs101	1	3254806	ATGTAACCATGTGCAATATTACGGAAAATCAGCTTAGTTTGGTTAACTCGGACGAATGAG[T/C]TGTCTTGGTTCAAGTGCGTCCTAAGGTACCAGACTGTCAGTTCAGTGAACATTCATCTTT	0.7364	0.965443	0.0667261	0.0644999
seq-rs102	1	3328456	TACAATTGGCAACAGAGTGAAATGTTAGGTTTGCAGGCTTACTTGTACTTGATTTTTGTA[A/G]CATCGACATCTTTAACAGGAGTAAACCCTTCCAATGAAAGAGAATGGTGCTTAACTTCTG	0.8709	0.629787	0.466311	0.357588
seq-rs103	1	3334107	ATCAACCCAAAATTAAAAGGAAGGAAACAAAAGCACAATCTACAATTTATTGAAGCAGTT[T/C]TTTTCAGGGACAAAAGTACAAAACAATTCATTGCAGCGAAGATGGTGTACCCTGAAACTC	0.9002	1	0	0
seq-rs105	1	3359729	TGCAATGTGGGAGTATCCCAGTATTGGTGTGGTTTTATAGATGGAAGAGATGATGGTTCC[T/G]CAGATAAAATTTTGGCTCATCCATGACTGAGTCTAATGAAGCACGGCATAATTTTTGGTA	0.8152	0.96383	0.0697239	0.0672931
seq-rs106	1	3360236	TTACCTCTCAATCGAGTATTGCTTTATACTTGTCTCAGTTGTCTGATCTTATTGAGAATT[A/G]TAGGATCCAAGCTCGTGCATCTCGGAGCCAGCATTTGGCAACAGGAAAAATGGCTCTAAT	0.8963	0.606452	0.477336	0.363411
seq-rs107	1	3366841	GTCGTGGTAAGAGTCACGGGTGGTCAGCGGAACCGACCAGTGCACCACATAACTACAGTG[T/C]GTACGGCTCGCCTGTGTCAGTTCGAACTTTTGAGTTTTTAACGGCTCAAGTCTACTTCCC	0.7102	0.977707	0.043592	0.0426419
seq-rs108	1	3369725	GCCCTACAGACTAGCGTGTTTCGCGAATTTGGAAGAACACGGCGATCAGTGATCACGAAC[T/C]GCATCTATCGTAGACAGATAACGGATTTACCCAAAAACGGCATGAGTCGATCAGAGCCCC	0.7371	0.961702	0.0736623	0.0709492
seq-rs109	1	3412937	TCCTCAACATGCATAGCTAATTTGAATTAATTAGATTGGGCCATCATGTTCTGCACGTAT[T/C]AATACATGGTTTTTTTTCCTTCTGTTTTCAGAATAATAAGCTATAGTGCAAATGCATGAA	0.7386	0.95966	0.0774248	0.0744275
seq-rs111	1	3446276	AAGCATCACTACATAATTAGCATTACTTGGATTCAAATCCAACAAGTTTCTTATAGCATG[T/C]TCGGCCAGTTCTAGGTGTCTGTGTATTCTACAGGCATTGAGTAATGACCCCCAAATGACT	0.7576	0.664544	0.445851	0.346459
seq-rs113	1	3467850	ACCATTTAATAGGTTTTGCCAAAGATGTTCGGGATCGTCTGACCCTCATCCAACTTAATC[A/G]TTATAGATCATGATGGGTCCCATGACAATTGTAATCATTTTTTTAATCATCAACAGAAAA	0.9251	0.589362	0.484029	0.366887
seq-rs114	1	3470521	ATGGCGAGGTGGAGCTCGGTGAGGAGGTTGCCAAGAAGCTCATTGAGTTGGAGCCTCAGC[A/G]TGGCAGCCGGTACATCCTCCTGTCAAACATATATGCCACCTCGAACAGATGGGATGACAT	0.8378	0.843949	0.263398	0.228709
seq-rs115	1	3487628	AGCGACTCGGCAGAGGGATGAGTTGTGGTAACCGGAAGAGTGTTTTAGAGAGAAGGACGA[T/C]GACGCAGGCCACTTAATCATGTACAGGGAAGAGAAATGCATAATTATGTACAGCTAGCTA	0.7123	0.778846	0.34449	0.285153
seq-rs116	1	3502592	AACATCTCCATTGCTCTCTTCATTGCTGCCCAGTAGTTCAGGCTTTATGATCTCAATTCT[T/C]TGTTGTGAATTCATATTCAGGTTTTTGGCATATCGCGAGAGATACAATGAGTTAGTATTG	0.931	0.572187	0.489578	0.369735
seq-rs117	1	3520528	GCCTGCAACACAGCTCTTGAGTGACAGAATATAGAATAGCTCAAGTTACATCCAGAAAAT[T/C]AACCGTTCATGATGCCAGGCTGCCAGCTACTTATAGTGAAACATACCTCATTTGTTCCAT	0.8783	0.848195	0.25752	0.224362
seq-rs119	1	3527049	AGAGATGCGCCAAAAGATTCCTGCATGCGGCGTGCAATGATATTGATCGATCTGTATTTT[T/C]ATATGTCCCATCAAGAACACTTTTTAGGGGGGACGTCCGATGATTATTGGGGCTAGCTAA	0.9176	0.567941	0.490768	0.370341
seq-rs120	1	3537966	AACTCAATTTGTGTGGTTAGTTCGACTGTTCATGTTGGAGAATTAGTTGGGCCTGGGCCT[T/C]CCAACCAGAATGGGCCTAATGTCGAGCGGCCCAAAGCTAGCCCAACAACCAGTTGCATCC	0.7798	1	0	0
seq-rs121	1	3548438	ATAACCATGAAAATTCAACTTGGGATAATGTAAAAGAAATGCACAGCCCCGTTTTCAAAA[T/C]CCTAGCTATTGCGTTCAGCATCGAGTTCCATATTTTCGCAACCAAGCATATTTCTCTCTT	0.8775	1	0	0
seq-rs122	1	3567701	AGAGTACATGATCAGGAATGTAGAAAAAACACACACCGAGACAGATAGTATGAGATCAAC[T/G]CCTCTATCTGGGTTCTGCTTGCACACATCACGTACTGATGCAGCTATACTTGTGAAAACT	0.939	0.624204	0.469147	0.359097
seq-rs123	1	3582289	CGTGCAGTTTAAAAATTTGAGGAAAAATTAAAATTTTGGAAAAGTTGCAAATGTACTTGT[A/G]GCCAACACATTAGGGGTCTTGGAGGAGATTGAGGAGAGATTGCTTGGTTCAGTCCGGTTC	0.8358	1	0	0
seq-rs124	1	3639865	TATCTGCATCTTTGGGCCTCCCCTTTTTCTTCTAGGAATTCTTCTTTGGCAGATGTGGGG[A/G]AAGCTCTGAGATCACATATGAACACAGATTTCACCTTTGCCCTTTGTTGCTGCTCATGCT	0.9138	0.730361	0.393868	0.316302
seq-rs125	1	3712437	TTGAAGAGAACAAAACCAAAGAATGCCTGAGAAGAGAGGACACGCTTAATTACAGTTCTC[A/G]CAGTTTTTGTTTTGATTTGGGATACATAGATTAGGCTTGTACATCGACGAAGAAAATGAG	0.9409	0.575372	0.488638	0.369255
seq-rs126	1	3815553	AAAAGTAACATACTTGTATGTTTCTTGAATAATATCCTCATGTTTGATTCGACATGCAAC[A/G]ATGTCGCTTTTGTTTGATCTGTATCTTAGATTTCGGAGTGAGGAGGAACTTGATCTAAAA	0.9064	0.685106	0.431471	0.338388
seq-rs127	1	3855943	AACGGAGGGCGGATAAACTTAACTAATCAAGCAACCAAGTAAGCAGCGCCGCGCCCCTTC[T/G]AGATCCCGGCGTTTTGGTCCGTAGCTCGCTCGACGGCGACACCGGCCATCGACGACGCGG	0.7139	1	0	0
seq-rs128	1	4125267	TAATTGGGTACTCTCGTTCTCTTTTGTGCTGTGGCTTGCTGTGTCGAAATTGGTCGACAG[T/G]TATTGTTCTTACGTTGTCATATCTTTTGTTCCTTACTTTAGAAGCTGTTTAATGGGGATG	0.8504	0.834395	0.27636	0.238173
seq-rs130	1	4149316	GTGTCACCCATAGTCGTGTGTGTAGCTGTGTTGTTTTAATGTTTCAACTGTACATAGAGA[T/C]TGTGCTACAGGTAAAAATAGTGTGATGCAGATGTTGGCACGCACACTACATACACACCAC	0.8168	0.760085	0.364712	0.298204
seq-rs131	1	4306004	TTCTTCTTGTTGGACCAAACCCTAGCTAGCAGCAGCAACCATGGCAAACCCTAGGCCTCC[T/C]TATGTGTTGCTGGAGAGAGTAGTGTTTTTCGGAGGACGCGAGTTACCCGACGGCACATGG	0.9169	0.68259	0.433322	0.339438
seq-rs132	1	4319886	TTAACCCTACCATTTGGCAGTTTAGCCGGAGCTATTCATGTAGCTGGAGCCATACATGTA[A/C]TAATTATGCATAAAATGAACATTTTTATTATTACAGAATGTAACTTTTTTGTGAAATTAT	0.9334	0.652866	0.453264	0.35054
seq-rs133	1	4332310	TAGTGGCTCATGATGGAGTTCAACTCCTTCGGCATGTCTCAGTGGAGGAAAAAGTAATGT[T/C]GGTTGGGAGAGTATTCGGAAAAGTAAAGCAGCAGACGTATCAGCAGCGATACCAGCTCTC	0.8869	0.548832	0.495231	0.372604
seq-rs135	1	4535508	CGTAAAAAGCAATAAATGCTCCATAATCTTGCTTTACAAGTGTGTCCGTACAGTAGGACC[T/C]ATCCCCATTTGCTGCTGTAGTTGAGCTTCATGAATCTTTACAGCCAATGTAATATCAAAA	0.83	0.716561	0.406203	0.323703
seq-rs136	1	4570977	AACAGGGGATGACAAAAATTGAGGTTAAAACGGATGCACAGATGCTGGGCAAAGCACTTA[T/C]TTCCCAAGATCTGAACCGTCGCCCTGATGGTGTCATTTTCAGAAAATTAAGGGCTTTCTT	0.9058	0.622081	0.470193	0.359652
seq-rs137	1	4573975	ACCATACTTAGTGTGTCAGGCGACTGAAATTCTAGAAATTTCAATTAACTTAAACCTAGC[A/G]CTAGATTTTGAGAGAGAAGGAGGATGGTGAAACTCACCGGTAGACGGTGCACTGGTGTAT	0.9111	0.761146	0.363605	0.297501
seq-rs138	1	4621927	GTACTTGAACACAAATTCTACACCAAGTTAGGTGACTTAAAACTACTCTTTGCAAACACT[A/G]TTATGACCATTGGTCAGTTAATTAGTCTTCCGGGTAGGTGACAGTGGGTCAAGGCGTTAG	0.7478	1	0	0
seq-rs139	1	4668182	TTTTTCCCCTCCTCGCCAAATGATCTTTTTAAAAACTTTTTGGTAGACTTTTCTGGCCTC[A/G]GATAAAAGCGTGTACCTTTTACTTGAAGAAAAATAATAGCTCAGCATATTTAAAACACTA	0.713	0.53397	0.497692	0.373843
seq-rs140	1	4676444	TATTTGTCAGGAATCATCTGTAATACACTCTAATGCTAATCTTGGAGTTCGTGGTCAAGG[T/C]CTGTTGAATTTATCTGGAGAAGGAGACATAATTGAAGCACAACGACTTATTTTATCTCTA	0.841	0.772824	0.351134	0.289487
seq-rs141	1	4703732	TTTGATCAAGACTTGGTTGACCCCGTTTTAAATGTGAAATTTTGTACGTCTGTGCCGAAT[T/C]TTTTTAGATAATTTGCGCCTCAATGTACACTTGCTTCACAAATTCGAGTTAGTCTCTGTA	0.8649	0.583864	0.485934	0.367868
seq-rs142	1	4713276	GCTACCTCACTATCTTCTGGAATGACCTGTAGCACTCAAAAGAAAACGGATAAAAAGGAT[A/G]TACATTAGCAACACAGCATTCAGCAATGCGGATTCTTGATATTTCAGTTTGATTCAAACA	0.9203	0.600849	0.479659	0.364623
seq-rs143	1	4730000	TTTTGATCTCATCCAAGCTCTCAGCTGTACTTAAGATGTACAACCTGCAATAATAATCCC[T/C]TAGGATGGATTGATGGTGTTCTATACTAATTAAATTAATCCCAGTGTACCTGTAACCCCA	0.831	0.53397	0.497692	0.373843
seq-rs144	1	4742028	AAATCAGTTCTCAGTGCACAAAATTATGGCCACTTATTCGTATGAAAAAAAAACTGCCAG[A/G]CCAACATTCTATAGTAGCACGATTCTCCTTATGAGTGCCTAAATTGGTGTTTTGCAGTAC	0.8985	0.547771	0.495436	0.372708
seq-rs145	1	4752891	TAAACTGCCTCACATCTACTAATCTCATCTCCCATCGCCTCAAAGCTCAATGCTCTGATA[A/G]CGTTCCCGTGGAGGCGGACGCCGATCGATCAAGGTCACCGAGGAGAGAGAGGAGGAGGGT	0.9111	0.997877	0.00423727	0.00422829
seq-rs147	1	4837836	TCTGAAGAAGTAGCTTCAATTAATTATCAACTGGAGAGAGTCCCCATCATTTGAATTTTT[T/G]AAGTGGCTATGTGATCCCCTGATCTTGATGCTACTTTTGTAGCTAAATTAAGCAGATTCT	0.87	0.997872	0.00424627	0.00423725
seq-rs148	1	4873233	AAAGGGAAATTGATTGAAGCGTAGTAGTTCACCGTACTTGGATTTGCTGATGTGATGACG[A/C]CACGAGTTCCATGACGCATCGGATGATCGGATTTGTCATATTCTTGGGAGGAATTCTGCT	0.7166	0.753191	0.371788	0.302675
seq-rs150	1	4882860	GCATGGGAATATGGACCATGGTTAATTTGCATGATCTGCATGACGTGCACTGATTAAGAT[A/G]CATGCAGAAAACGGCACAGAACCTAACCAGCAGTTTACTTGGAGAGAAACTGATTAGGAT	0.9198	0.751592	0.373403	0.303688
seq-rs151	1	4888074	AAGAAAATGTCAAAGAGTAAAGTACCTGAACGGACATGCAACTCTCTTGATCAATTCATG[T/C]CTTCTGTTGAATCACATTAATTGACGCAGTCGCATTCAGGCGTACAACTTCAACCGATCT	0.8916	0.546709	0.495637	0.372809
seq-rs152	1	4914108	TTGCAGTTCATCCCCACCCCCCATTTTCATTATTAGCTGTGAGCGAGATGATCGAACACG[T/G]CAAAACAAAGGTATTTGTAGACGTTTAGTACACCCTACATTGCAGATTTGCAACTTTAGC	0.9124	0.600849	0.479659	0.364623
seq-rs153	1	4918182	TCGATCTCCTCTGGATGACAAGGGAGGGACAAGAAGACGCAAGCAAGAAGTGGAGGCTAC[T/C]TGTATTGTATTGTACCCGCGCCGTGTCCTGTCCTCTTGCTGTGTCCTCGTCTCGTCGTCT	0.7596	0.59448	0.482147	0.365914
seq-rs154	1	4942372	TTTGACTTGTTGCATGTGTGTGCTGTGCTGTGCTGTGGCAGTTACTAATACGGTCGCCGT[A/G]CAGTGCACGTACGACGTCACGTGCATGCATGCAACTTGTAGTACTACTATGTACTATACG	0.8664	0.601911	0.479228	0.364398
seq-rs155	1	4993920	CGAGTCGCTAGAAGCTAGCATTTGCAGAATTGCAGGACTGCATATATTTACACTGCTGCC[T/C]CGTATGTTTCTGCAGGATAAAGGTCATTTTGGTCTTCCAAACTATTTTGCCAGAGCACTT	0.8123	0.809979	0.307826	0.260448
seq-rs156	1	5006317	GCACTAGAAAATGGATGGCAGATTTCGGCAATGTTTGATGTCTCCTTGTTGCCATATATG[A/G]TTGCACTTTTGGGGGGGTAATTAAACATAACAAATTGTAGTTAGGTGCTCTGGTTAGTTT	0.8628	0.644374	0.458312	0.353287
seq-rs157	1	5054261	TACACTTCAGGTTTGAAACTAAACATGGTATTGTAGTACATCATTAACTTTATTCCTCAA[T/G]AAGGAGAGTACACTTGAGGTTGAATCTTGGACAAGTACTAGCAAAAGAAAGGAAGCACAT	0.8941	0.997877	0.00423727	0.00422829
seq-rs158	1	5417512	CATGTTTGATGATGTTCCATGCCTTGAGGACCTCATTGCAGGAGATACTGGATAAGGGGG[A/G]AAAGGGGAAAGACAAAGATAGGTCCTGACATGACGGACGCATTCACTAGAGTACTAACAG	0.8631	0.990446	0.0189257	0.0187466
seq-rs159	1	5446104	GGATAAAATTATTTATATCCAAGCTGGAGACCTCCCACATCCATAATTTTTTAACTATGG[A/C]TCATAATTATTTCAATTAGGCAGCCGGCAATGTGTCTAGCATAAACCCTGTCTTCTTTGC	0.9418	0.511677	0.499727	0.374864
seq-rs160	1	5520069	TCAGAGGAAAATGAAACAAATTGCTTGCTAAGCAAAGCACGAAGAGAGATAGAGAGGAAG[T/C]GAAGAAGATGCAGATAACTGAAAGGCCTAGTTTCCTGTCAAATTTATGTGCTTCAGTAAC	0.8157	0.657113	0.450631	0.349097
seq-rs161	1	5535438	GATTTGGGGGCGGCTTAAAACTGGATGGGCCCTTGACTTGGAGAAGACCTCCTCTGCTCC[T/C]CCTTGTCTGTGTGTGCGTGCCCTAATCAGATCCCAAGGAAAGGAATCGTCATGCTTTCTT	0.7429	0.997877	0.00423727	0.00422829
seq-rs162	1	5607892	TCCCCTACTATCATGGACATGTCTATTTATGACGACTCAAGATTATCATTTGTAACGGTT[T/C]GCTTTCACCCGTCACGGATAGCCTGTTACAACACGCTATGAGGTCTGAGGATCTGTGCTA	0.8598	0.686837	0.430184	0.337655
seq-rs163	1	5651442	TAAGATTCTTTTTTGGATGCATCGAAGATATCTTTTTTCGAAGGTGGATGCAGCGACGAT[A/G]TCATTCGATTCTTGACTATGACGCTCGCAGCCTTGGCTATCTATTCTATATAATGTGAGC	0.7587	0.546709	0.495637	0.372809
seq-rs165	1	5682681	TTCAAGAAAGTATTTAAACCTATTCCTTGCGTACGACCAATTGCAATCAACCCGGTATGC[A/G]TGCGTTTCATTCATTAATTCATCAACCCTGACTGGATGATCAGGTAATCAGCTACAGTAG	0.7145	0.625532	0.468483	0.358745
seq-rs166	1	5693723	CTACTATATAAAAAAGAGATTGAACATATGAAAACACACACAAAAGTTTGAGAAAAAGAC[A/C]CTTGATTTTGATTCCGGTCAGGCCATCGTCCAACAACTATAACAAAACAAAACGCGTTTG	0.8867	0.530786	0.498104	0.37405
seq-rs167	1	5702352	CTTATCACATGCTGATCAAAATCGCTTTCACCGAGGATTCCAGGCTCCATGGGAAGTAAT[T/C]ACGTGACGTGTGTGTTCCAACAGTGGTGGAGCTGTGCTATGAACATGATGCAGTCAACAA	0.8135	0.68896	0.428588	0.336744
seq-rs168	1	5703678	ACTCCCATGTAAAAAAATATTCACAAACAGGTAGTATAGTACAAAAAGATGCGCTAGACT[A/C]TGACTAATTGCAACTGTTATTCCCCAGAAGACTATCAGAGCTCACGTGCAACTGCAGAAC	0.9298	0.694268	0.42452	0.334412
seq-rs169	1	5712360	TTATATGACGGATGATCTAAAGAGAGTCATGTCCAGATTACTAGATTGGTTTTTTATATG[A/G]TGGATGGAGTACGTAGCATTGTGTGTACAAAAGAAAGATTAGAGATGGTGTTTTTTATAT	0.8788	0.781843	0.341129	0.282945
seq-rs170	1	5734257	TGAGTGATGAGTGCATGCAGACATTATTTATGTTTGTACAGTACATTTTGCATGCTACCT[A/G]TGTCATTAGTATCATCAGGAGAGAAGTACCTCAGAACCCATATGACGCCTTGGGGAGATT	0.8747	1	0	0
seq-rs171	1	5748288	TATTCGCCAGGCTCCTCTCGTTCTCGCTGCCTTTGTTCTCCATCCCAACACGGGGCAGGG[T/C]GGAGGGGTCGGATCGGATGGGTTTGACGAACCCTTTGATTTTATATGCCTCGCTTAATAT	0.7756	0.752128	0.372863	0.30335
seq-rs172	1	5759300	TCAAAATCGAGGATTTGGATGGAGGATTACGCTAGTTTTTTTTTAGGAAAAAATTAGGGG[A/G]CGGTTTGGCTTTGGGTCTTGGTTGATTGATTTATTTATAGGCGCGGTCTCCGCCTTTCCC	0.8122	0.581741	0.486637	0.368229
seq-rs173	1	5775013	GATTATCTCTACTAGCTGGTCAACAGCACTCTCTCCAGGAAACAGTGGCTGACAAATACA[T/C]ATTATGAAATATAATCAGAATAACATCACAGCATAATCTAATCAAGGAACCTGAATGTTG	0.8523	0.792553	0.328825	0.274762
seq-rs174	1	5823914	AAATCATGGAACGAATACTTGTTCCTCGAATCAATTGAACCAGCAAGTGAGCCCTACACT[A/C]CAGGTTTAATTCAATGAACACATGAACAAGAACAAAGAAATTTGATATAATTTTACAAGA	0.8827	0.782378	0.340525	0.282547
seq-rs176	1	6038713	TTATATAGAAAATTTAAGACTCACTGGATGATAGTGAAAACGCTGGGCTGACCCCACAAC[T/C]TACACATAAATCTGTCACTGATTAAAACGATTCAAAATCTACATTTGTCTCTTTACTTTT	0.9251	0.732484	0.391902	0.315109
seq-rs177	1	6044628	GCACGTATCGTATCTACGCTAGTGCTGGCTTAATTCGGTTTAAGTGATGCCTGTATGCTT[T/C]AATTAATACTGAAGGCCTGAACTACCTTGTATTTAGTGGTTGAATTTCCTTTATCTACAA	0.7958	0.997868	0.0042553	0.00424625
seq-rs179	1	6213951	CTGCGGATAGGGGCAACCATAAGTAGCGACGATAATTAGAAGGTGATTGATGGTTACGTT[T/G]CTAGGGAAGTGGGTAGATTTGTGCAAGAGGGCTCATCGGGCGACAAGACTCGTTTGTTTC	0.8135	0.726115	0.397744	0.318644
seq-rs180	1	6410688	CAACACATATTTTGACAAGTAGAGAAAAAAAGACTAGATCTCTATCCCTAATTATTAAAC[T/C]TAGCTGCTCTGTCCGATGCATGTGGAGAGTAAGGGGGAAACTGTTTTAATCACCCGGGTG	0.8588	0.857447	0.244464	0.214582
seq-rs181	1	6500816	AACGAGGCAATATATAGCCTAACTTAACAGCCTCAAGTACTCTGATCAGTTCATCAGTTG[T/C]GGGCATCTCAGACTTGGAACCAACTCCATCTGATGTGGAGACTTCAAAGGTAAGAGGGTC	0.7611	0.708068	0.413415	0.327959
seq-rs182	1	6532770	GTTGTTTGAGCTTTGTGTTCTTGCTCGGGGCTCTGATTTCTGAACGGTGTAGAGATTTCT[T/C]GCACTAAATTGATATATATTGCCTTGATGTTACGTTCGGAGCCTGAAATGTTACATCCAG	0.8898	0.708068	0.413415	0.327959
seq-rs183	1	6636297	TGACACTCGTCAACGGGGACAATTTTCTATGCTCATGCCGGTATCTGTCATGCAACTATG[A/C]AAAGACCACTAACTAGCAAGTCTGATAACATCTTTTAGTTTATATCCAAGATTGGCACAC	0.7252	0.58811	0.484473	0.367116
seq-rs184	1	6667379	AATTCAACTATAAAAATAGAGGGTTGCAAAACACATTAAAAAATATAAGAATAATCGTTT[A/G]ATTAAACCGTAGGAATCGAATGAGCGAGATAAGCTCAGGAATTTTTCTAAGAGATTGGAG	0.9327	0.54034	0.496745	0.373367
seq-rs186	1	6701698	TCACACTTATTTCTGAATTCCCACTCCATGGTAGTACAAAGTTTTGTTAAACAGTCATGG[T/C]ACTTTCAAATGCAGGACATAAATTGCACAGTAATACAATCCTAGATTATTTGGACGGCAT	0.8327	0.821656	0.293075	0.250128
seq-rs188	1	6807949	ACACACAGGACAAGCGTAGCCCCCTACGTGTACCAAAAAATACTGTACCGCACGAGTACT[A/G]TACACCGCACGTACGTACTCTATTGTACACAGTATAATACTGTAGCCTCGTACGGACAGT	0.9035	0.988323	0.0230818	0.0228155
seq-rs189	1	6821367	GCTCTCCTAAAAACCCCTCAAATAAAAGGACCATTTCATCCCTTGTCAAAGTGTGACACT[A/C]ATATGACTAAAGATTAGCAGCTAAAAACGGCTATCTGGTGATAGTGATGGGGGCAAGATA	0.9129	0.981953	0.0354421	0.034814
seq-rs190	1	6902987	GAAAGCAATCTAACCGTGATGTGGTGATACTAATTTCTCCTGAGAACCGTGGAAAGGTGC[A/G]TCCTCTGCTTCGATTATCGAAGCCTGAAGGCAACGGCTGTGGTAGTGTTTTCGACAAAGC	0.7274	1	0	0
seq-rs191	1	7019592	GTGGGAACACTTCCCACCTTCTGTAGATTTGTCGACTTTCCACCTTCTGTAGATCCGTCG[A/G]GACACGAATTATAGAGCAAATCAAAGGTCAGAATTCACGTGATTCTGTCCATCATCACTG	0.8709	1	0	0
seq-rs192	1	7086391	TAGCACCCACTGCATCCAATCTAACCCACCATTCGATACCCACCACAGTGAATATCGAAA[A/C]TTAAAAGAACTAAAAGGACCTAGATATATTCAAGCAAAGCATCTGATATTTAACTATCTT	0.9277	0.625265	0.468617	0.358816
seq-rs193	1	7120549	AAACAAGGAAAATTTGGGCTACACAACTGAACAGACAAAAGATGGACAGAGTGCTGGAAA[T/C]GACGAACACATGGACGAGCAGACAACAGGGGAACGCAGTTCTGCAACAAATGTAGCTACT	0.7703	0.630573	0.465901	0.357369
seq-rs194	1	7129176	CCATCCCACAATATAGCAAGGTAGTAGATATTATTGTGAGAAGGTTGAAAAATAGAAATG[A/G]TGAATGTTTGCTCGCCACTGCAACTTGACTGTTTTCTTCAAACAAATGACAACTAGCCCA	0.9362	1	0	0
seq-rs195	1	7135409	TCAGTCAGCGCCAAGCGGCGACATGTCAAATGGCGGTATGCAGTCTCACCCGGTGTCAAA[A/C]GGCCAATTTGGAGGTATGCCATCTCTCCCAACACCATCAAACCAGATGGGTGGGATGCAG	0.8184	0.564756	0.491613	0.370772
seq-rs196	1	7562923	AAAACGTCAAGTAGAAGTATTATAATAGCATCGACTAGCTAGGTACCACATCCCATATAC[A/G]TACGTATCTTCAGAAATTATGCACGCTTACATAACCAAAATGTCAGACAGGGCCTTATGG	0.8818	0.683652	0.432544	0.338997
seq-rs197	1	7572554	AGATCAACTATGCTGGTGAGGTTGATAAAGTCTGCAAAGCTCTTGAGGTTAGTCTTTTGT[T/C]TGCCTGCTGTATACATTTTTGCTTGGATACTGGTTGTCTGGTTGGATATGTGGACATTAT	0.7731	1	0	0
seq-rs199	1	8759574	GTGTAGAGGATTCTGTTCTTTAAAAGAACCAATTTTTGCTTGGTAGTAATAATTGCGAAT[A/G]TGGTGTTATGGGTTTTGCTCTTTTCCATTAATGACTACTCCCTCTGGTCATAAATAGTTC	0.9264	0.764331	0.360258	0.295365
seq-rs200	1	8883015	AAATTTAGTTGGCATCATTCAGCAGTGAGGCTAGCTGGGTTAGTTTTGCTAATATTCGTG[A/G]TAATACAGTGCGGGACGGAGATGGTGGCCAGCCTGTTCGTCACGGAGATCTCCAGCCCGC	0.8443	0.997877	0.00423727	0.00422829
seq-rs201	1	9022140	CAGTTAGTTAAATCACAATTCATTCAAACGAACCAGATCTTTTGCAAACGAGAAAAGTAT[A/G]TAAGGATATCGACATTAAGAAGTACTCCCGTCATGCCGTTGTCTTTTAACATGACGTTTG	0.9387	0.733546	0.390913	0.314506
seq-rs202	1	9062534	AACAGCACTGAGTGACAGATCACTAATCTGAAAATGTCTTCAAGAATAAGAGAAAAGAAA[A/C]AAGAATGGAAGGCCGGCTAGTTAGGAGTTTAACAGAATAAACACTAATCGATGTTAGAAT	0.8202	0.731423	0.392887	0.315707
seq-rs203	1	9081759	TGTGTATGAAGATTTCGAGCAGCTGACACTCGAATTCCATCACAAGGGTGATCTTTATGG[A/G]CTCGAAAAATACTGGTAATTTGCATTTCTCTGTTACTTCCTGTCCCCTAGTAATCTAATT	0.8907	0.73673	0.387917	0.312677
seq-rs205	1	9203445	TGATTCCTGTTATAAAAATGGGGGTCTACATCAGACCTCAGGTCCTGAGTAGAATGGTTA[A/G]TGCTAAGTAGTAATGGGATCGTGCTTCGTGCTTCTTCTAGCGTAAAACGGCCTGAAAGTG	0.9064	1	0	0
seq-rs206	1	9221888	CCATAATACCATTATTATTATAGTCATTGGTATGTGGGTCCCATTCTTTTTATTGTCACA[T/C]ATGTTAGCGCCTATAATAGTGTAATGTGAACCCGTCGAAGAGAGAGTTCGTCGACCTGGC	0.9061	0.691083	0.426975	0.335821
seq-rs207	1	9259075	TGGACTGTATCTGTGGGAAGACATGGATTGAACTGTTAGGGGTGTGCGGTCACGCAGTGC[A/G]TCTCTGGGCAAATAGAACAGAAGCAAAATGTGTACATCAACTTAGGATTCAGTTAGTCTG	0.7402	0.671277	0.441329	0.343943
seq-rs208	1	9267439	TTGGAAATGAACCGATGATTCTTTTTTTTTTTTGGGTGAGCGAGATTGTAGCATTCGTTC[T/C]AAACTTTTAATTATAAGGTGTCTTTTTGTTAAATGGGCTCAAAGCTACTATCCTCTTCAT	0.928	0.582803	0.486287	0.36805
seq-rs211	1	9321803	AACCAACTGTTGATAGCAAGTCGAGAAGGGGTTCTATGTGCAAGAGTAGTACAAAAGCCA[A/C]TGTTTCTCTCTTCTGCTTCTTCTTCTTCTTTTGCAAAATAGGCGTTGGAGATGAGCGCGC	0.9215	0.769752	0.354468	0.291644
seq-rs212	1	9331019	GTTGAATGGAAATTTCCGTTAATCAATCTAGAGATTCTCATAATTAGGAACAAAGAGGTA[A/C]ACAGTTTAGCACCACTAGTTAATCATGGAGGCGACAGCAAGTAAGGCAGCCAGTGCCGGA	0.9234	0.783439	0.339324	0.281754
seq-rs213	1	9379787	TAAAGGTCAGAAGAATAAGATCATTATCCTCGTATTTCTTGGAAGCAAAGACTACTGATA[A/C]TGTACAGAATTGCATGTTCACAAAATAAGTATATCCAAGTGTGCACCACAATCGAAGAGC	0.8901	0.692553	0.425847	0.335174
seq-rs215	1	9524093	GCAAATAGTGGATCTTTCTTTTATAACAAAGATATTATTATATCAAACAGGTGTTTCCAG[A/G]ATGTTGCTTTAGTTCATCTACTTCATCAAAGAGTGCGTGCTCGAACCTTCTATGAAAATG	0.9132	0.784501	0.338118	0.280956
seq-rs216	1	9545332	TTTTGGTTGAGGGACTTTGGTTGTGGGACGTGATTCAACCAAGGACAAGAGTTGAGGGAC[T/G]CAATGTAGACTTATTCTCTGCCCTGTTAAGGGAGAGGAATGTGGCCCATAATACAGTCCA	0.9289	1	0	0
seq-rs217	1	9556782	TGCACACGGTCACACACAGATATCGATCAGAACGAACGAGAGAAGGGAAAGCGATCGTGC[T/G]ATGATAAAAATCACTGCAAGATCAGATCAGTTTTGATATGTGGAAGTTGATGTAAAATAA	0.9204	0.830149	0.282004	0.242241
seq-rs218	1	9558627	TTGTCAGTGTCAGCTATATGCAAAGACACTTGGCCATCAGGGCCGTGCATGCATGCACGC[T/C]TGTCATTTTCCCAGCTTATTTTCTGCCAAGTCACCAGTTGACAGCTAGCTATCTTTAGCT	0.9334	1	0	0
seq-rs219	1	10099581	TGCCCTTATGTAGGAGTAGGTGGCACTATCATGCCAGCTACTGAATTATGATGCAATAAT[A/G]TGTACAGGAAACATGCTTGATCTGTACGATGGGTGCAAATAAATTAAACCACCGAACCAG	0.9202	0.653928	0.452612	0.350183
seq-rs220	1	10297685	AAGGAGAGGTTGACAACCGTGAGCCCGTGGCCACACCCTGTTTTCACAGGCCACGACAAC[T/G]TGAGATGAAATGTGATGATGCGAATTGAATCAGCAGGCGATGAGCCGATCGATGGATGAT	0.9256	1	0	0
seq-rs221	1	10353949	AGCCTTTAAATCCAAGAACAAAGGAAGAACACCATATAAGTAGGGTATTATGTCTAGTAT[A/G]GCCCAAATGTGTATAACCAACATTGGCCTATTTACTACGACAACAACTAGGGATGCTCCC	0.9337	0.535032	0.497546	0.37377
seq-rs222	1	10400954	AATATCGGCGCAGAAAGTAGATTTCTAGCAAGCAAAAAAGGCTATAACTAAAAACCTCAT[T/G]CTCTCGACCTCGATCTGAAATTCAGGTGTTAGGCATGCCAATGAACGCGCAAGAGACGGT	0.89	0.556263	0.493669	0.371814
seq-rs224	1	10820943	GCAGCACATTACTCAAAGGTCAACAACGCTACAAACACACTAAACGTATGCATACCATTT[T/C]TTCATCATTTGGTGTGTGCGGGATGGCGGTTCTCATTTTCTCAAGTGATAGAATCCAATA	0.9292	0.514862	0.499558	0.374779
seq-rs225	1	10836573	CCAAAGTCTTTGCGCCAACATTGTAAGCCTGTTGGAATTGGAACGATGCTTGTGTTGACC[T/C]GTGGATCCATTTTCTAATTTATCAGGATTATTATGCGTTCAGTCGATCCAGCAAGAAAAT	0.8048	0.851852	0.252401	0.220548
seq-rs226	1	10839848	CCACTCTGTGGACTAAAAGAAGCTTCGCCTCAGGCTGCATTCTTTTCAGCTCCAAACAGT[A/G]AGTTTCCTCTTTTGTCGTTAGCACACTTTCCGAATTAGTAGACAGTGTAAATTTTTGAGA	0.8825	0.526539	0.498591	0.374295
seq-rs227	1	10970413	GCTGCTTAATTGCATGCTACGTGGTTCGAGCCAGCTTATTTTTTTCAAGATCGAGTGTTC[A/G]ACCCTGTATTATAGTATATCCCAATGAGGAAGCCTCTAGTTTCAATTATTATTATATAAT	0.731	0.686837	0.430184	0.337655
seq-rs228	1	11051776	TTACATCGCAAGACTGGACCTTTCGTTTGGAAGCGACGCCGGAACGCGATTCTCCATCCG[T/C]TGGCTACTTGGCGTTGGCGCACCAAGTGTAGGAAAAGAAATCCGAATTACCCTCTCAATT	0.9196	1	0	0
seq-rs229	1	11057633	TGTGATTTTATCTAAGGGAGATGAAGATTTTTAGAAGGTTTTGATGAATATTTAGCTAGT[A/G]ATAATACGGAGAAGCCATGTTAATCCGATCTTTTGACTAGTAGACTAGTAGTACAAGTTT	0.9421	1	0	0
seq-rs230	1	11108483	TACTATAAATTCTTCATCACCGTGTGATAGTCCAACTTCTGATGACGAATCACCACTTTT[T/G]TGACGATCCTGTTTGTTGTCGTGAACTTTTTTTTTATGACCAAGACATCTAGTCGCTGTT	0.9116	0.891489	0.193472	0.174756
seq-rs231	1	11210352	GAAGGAACCATGGGAAGAACCCGAAACGACGAGATAAACCTAAAAACTACCAATGATTTA[T/C]AGATATGGGAGTAGGGTCGACCCCTCTCTGTAAAAGTTTATAGGAAAGGGAATGTAGAAG	0.9236	0.625265	0.468617	0.358816
seq-rs232	1	11451045	TGAGCAACAGCAGCGCATAGGCCAAGCATGCCTATTTACCTTAAGAATCAATATCAGAAC[A/G]AAACAAATAAAACAAGAAATTTCACCCAATTCCCACTTTACATTTACAACTCATATAAAA	0.8441	0.537155	0.497239	0.373616
seq-rs233	1	11452144	TCAGTTTTGTTTCCAAAGTTAGCTAAATCCCGGCCCTTGGTCTAGCTAGCTATATGTCCT[A/C]TATGCACTGCCTGTCTAGCATCAGAATTAACATGGAAACAGCCTAGGACATATCAGGTTG	0.7325	0.877919	0.214354	0.19138
seq-rs234	1	11455784	GCAAAGGTCGAGCATGCAGCATGAGAGATCATACTGCTTTCGAGCTATATATTTTTATGG[T/C]AAACTTAAATTTAGTAGATCGCCATGGCTAGCCCACAGCTCCAGCGGCCGTCCACCCAGC	0.9432	0.537155	0.497239	0.373616
seq-rs235	1	11459543	CTGTATACAAAAGCATGCATGAGAACATATGTTTTTCGGGAGTTTAATTCAAAAGTTGTA[T/C]CATGTACTACCTCCGCGTATATATATACACACACCGATGTTGACTTCATTCGGTGTTTGG	0.9216	0.62845	0.467001	0.357956
seq-rs236	1	11464685	TTTGTTCTTGGATGTCAGGGAAGAACTGAGCAATGTGGATTCTTGATGAGCTATTTTACA[T/C]ATAGGTCGTACACGGTTCAAGGTGCACATCAAGAAAAAGTGACACAATATTCCAGTATTC	0.7435	1	0	0
seq-rs237	1	11518757	CCCTTATACATAAGGTTGGACTTCCTATGTATTCTGTTTTCTGCATGATTATCCGGTTAC[A/G]TTCAAATTCAATTGGATAATCGTATAAGATTTCAACTGCTTTATGTTGCATAATTGGATA	0.7714	0.558386	0.493182	0.371568
seq-rs238	1	11537747	AATAAGCGACGACAGGTAGTTGAAATTCTTAGAAAAGAAACAAGAAAATTTCCATGACCA[T/C]GTAGGCGAGTGGTAAACGCGCCATCATGTGTGGCGTGAGTATACACAGGTACATCTCGAT	0.8356	1	0	0
seq-rs239	1	11660229	TACCATAAGCAAGTCATATTGTATACTAGGAAATACTACCATGCAAGGGCCATTAGAGAC[A/C]AGACCTGTCTGGTCAATCATCTCTGCCAAGTGCCAACGTGTCTATTGATAGTAGGCGGTC	0.7923	0.538298	0.497067	0.373529
seq-rs240	1	11698222	TGTGGTAATGTCACACAAGAACCTCACCCATGCCTGCTGACAAAACACTTATTTCAGGGG[T/C]CTCACTCTTGCGAAAGCTTGGAACTTACTGAAGAAAGTGCATCGTCGGGCACAACCGAAT	0.7426	0.745223	0.379731	0.307633
seq-rs242	1	12276609	AATAGTTAGCAAGTCAGTTAAGAAACGGCTGTACAAGTAGCGAGGGTGCATGTGTGTATA[T/G]ACGCGGAATGTTATGGGAGGACAGAAGAAGTGTAGCAGAGACGATGGATCGATCGATCAG	0.7967	0.878981	0.212747	0.190116
seq-rs243	1	12356860	AGCTCTTTTATGGCTAACGAGTTTGGTCAAGTAATTTAAAGTCCACCTAAAAAATGTCAG[T/G]GGCAAGCTCACTTAAGAGTCCCTTTTAATCAAACAATTGTGAAGAAATTTGGTAGGATTT	0.7861	0.878981	0.212747	0.190116
seq-rs244	1	12769550	CAGAGCCCAATTTTACCTTATTAGACATACAACATTTCTAAACTTTTGTAATTTGCATTT[T/C]GTTTTAGGACCCCTATTTCTGAGAGATAGGCCTGTATTTGAGCGTATGCATGTTAGGGTC	0.9286	0.510638	0.499774	0.374887
seq-rs245	1	12896777	ATGTCCTGGTTAACATCATGACTTGACATCATTTTCATACTATTTAGATATGAAGGCGTG[T/C]CCTCATTTTCCAAAATGAAATGTTTCATTCCTGCAAGATCCTCATCCCATTGAGCACTAC	0.8725	0.505308	0.499944	0.374972
seq-rs246	1	13236025	TGCAGACTAATTTTACTCAGATAATCTTTTGCTTGAACAAGCCTAGTTCTACTTGCATGT[A/G]TTTTGTTAAATTTAGAACTAATCATTTAAACACTACCCGCAAAACAAAAAACCTCCTAAT	0.9056	0.781316	0.341722	0.283335
seq-rs247	1	13249266	GACAGAAATTATCCATCAAAACTAGATGCATCCAAATATTGGTAAGTGTGATGTCCACAA[T/C]CATTTTTTTCCTCAGTTTTCATAACAACATAGCTGCGCATTTTATTTGAGGAATGCAGAT	0.9277	0.627389	0.467544	0.358245
seq-rs248	1	13306210	CGAACTTGAACTTGAATTGCTACCATGCGACACCCATAATTACCTCCATTTAATTTACAC[A/G]TTACGTGTTTATTTCATTTCACACTATCTAATCGTTTAGTAGCATGCGAGGAGATGCGCC	0.8822	0.631635	0.465345	0.357072
seq-rs249	1	13318144	AATATTGTTCTTTACTACAACATTATAGTGCTGCATAGGCAACATTATGTGCAATATACT[A/C]TTTAAACCTTACTCCGATGTGTATAACTTTCACGAGTTGGGATTCGAAACAAACCTAGGA	0.9055	0.631635	0.465345	0.357072
seq-rs250	1	13373577	CCTACACTCCTAGTTAGGTGCAAGACATTGCGAATTGCGATTCAGTTCATGTTGCCGTTG[T/C]GCCACGGCCGATTCCGAGCAAATGTACCGTCCAACCATCGACGTACGGAGACGAAATCTT	0.8175	0.589372	0.484025	0.366885
seq-rs251	1	13508060	CCTTTTTCTGTTTTTTTGGCTTTTTTTGGGTCTTAGTCGCTTCAGGGGATGGTAAACACC[A/G]CTCTAAATTTTAAGCCCAAGGTATCCACGTGTGAGCCTTAGTTCATCTTAAGCTCACGAG	0.8317	0.781316	0.341722	0.283335
seq-rs252	1	13514237	TCCTTTGTGGACCAAGATTATGAAAGTGGGATATAGTAGGAGTGTGTGAACCGAGATCTC[A/G]TTCATTTCTTGTTAGCTAGGGCCATCATATTATTGTGAGCATGTTAATTTCCCAAGCTTA	0.9252	0.779193	0.344102	0.284899
seq-rs253	1	13536703	TGCTATTTGAATAAGGTAGACATCAACCCCGTGAGTTACATATATTGTTGTTCGCTAATC[T/C]AAACTATAACGATTTATATGATTCAAATTTTGTGTCACAATATAAGCATTCTTACGCTAA	0.877	0.525478	0.498702	0.37435
seq-rs254	1	13794079	CTGGTGAGGAAACGCAATGGGAGTGGGACGCCCTCCTCGTCGTCTCCGCAGCAGCCCAGG[T/C]CTGGTGGATTTGCTGCCCAATCTTCAGTCAGGTATATATCATTTGTCTCCCGTTGATGTA	0.8869	0.878981	0.212747	0.190116
seq-rs255	1	13808115	CCGGAGCCATATTGCTGTTTGGGTTGAAGTATCCGGAAACGCATGCCATTTCCAATCACA[A/G]GAGTGATCATGCCGAGACAGAAAACAGCTATTGGCATCGCGGACCGTTTAGCCGTTTGCT	0.9181	0.631635	0.465345	0.357072
seq-rs256	1	13814524	GGATGATCTAGTTAACCCATGCAATTGGCTTCGCTAGCAGTTCTCTTTCAAGTGCAAAGC[A/C]GCTAAGCAAATCTCCGATGTCTCTTTATTATGTTTCCAAGCCAGGAAATCATTTGAAAGA	0.917	0.590226	0.483719	0.366727
seq-rs257	1	13815137	TACTCCCTTTCCTCGGCCTCTGCCTCTCCACGGTGCTCGGAGAGAGGCTCGCGTGGCTCG[T/G]ATTGGCCTCGAAGCTGCTCATCCACCTATGTGTCATTCTCCTCATGGCTCTAGCCTTTGT	0.8423	0.881104	0.209519	0.18757
seq-rs258	1	13940680	GCTTCTTCCGGCCAGTGATCCCTCAGCTAATTAAGTTCATCATCATATCGATCTGTGTAG[T/C]ACTCCTTAATTATTCAGTGACCTTTCAATCGATGAGTGATGTGATGTGATCCGGCCACGT	0.9206	0.780255	0.342915	0.284119
seq-rs259	1	13987876	AATCCGAATGGACGCGTCATTAATTAGTTTCGCTTCGGTAAAAACGCTTAAACCCCGGAA[T/G]AAGAGCGGTCTCATAGCATAGGGTAGCTCGCTAGCTTGTGTACTGGACGGGACTAGTGGT	0.8764	0.530786	0.498104	0.37405
seq-rs260	1	14047570	GCAATTTCACCAGAATAACATTGTTTTGGTGTTTTTTTCTTGTATATTCAATTGGTGCAG[A/G]TGGTGACGACAGAGTTGAGGAGTGTAGAAAGGAGAAGATTGTTACAGCCACAAGGAAAGG	0.8102	0.606157	0.477461	0.363477
seq-rs261	1	14080918	GGCACTTTCATGTAGGATAAAAGTGTTAAAAAAAGTCACTTTTAGGGATAGAGCCAAGCC[A/G]AACACTCCACTCTTTAGTCTTCCTCAGTCCCAACTTCATCTTGTCCTCTCAGCCTATGTA	0.8439	0.518	0.499352	0.374676
seq-rs262	1	14116278	CGTACACACAAATACATCGATCGATATAGGAAGCAACTTAATTATATTAATCAGACTTAC[T/C]CCTGAGGATTGCATGGGAGTGTAGAATGCATGGATTTTAAGTTCATAAGTCCAAGCTCCA	0.8104	0.744161	0.38077	0.308277
seq-rs263	1	14148893	TAACAATGGCGCTAGAATAAAGAGTTTCATAATTAGCTTACCACTAGAGTAAATGTTCTA[T/C]ACATTGATTTTAGCTCATCAGATCCTTGCACGGATCCAGCAACCTCAGGTCCTTGGATTG	0.921	0.707524	0.413867	0.328224
seq-rs264	1	14231471	GACACAACGATAATTATTTTGATGTACATAGCAACGAAAAATCTGATGGGGACAGAGCGT[T/C]GAAAATTCTTACAACACAAAAGGGATGCACAATTGCACATGCCCTTACCATAAAATTGTG	0.8895	0.622081	0.470193	0.359652
seq-rs265	1	14276087	AAAAATGTCAAACTGATGAACCAATTAAACTGATTTGATTGGGCCAACCAAAATTTTCTT[A/C]GTGTTCCATCCAACACTAGTGCCTATGTAATTGTGTGCATCTCTCAATCCATTAAGGGCT	0.8224	0.622081	0.470193	0.359652
seq-rs266	1	14299789	AGATGCAAATGAAGACGAGGACATTGGTTTTGGAACCCCAACAAAAATATTAGAACTATC[T/G]AACATCCCATTGGCAGTAGAACAGGGGTCCATATTTTTGCTCTCTGACTTGCCCATGTTA	0.7622	0.625265	0.468617	0.358816
seq-rs267	1	14301209	AAACTAGCAACAACACCAGCTCCAATTGGTCCTGAAATCTATAAAATGCTATTACACCGC[A/G]TCATAATATGCAAGCTCCAACGAACCAAACCTAAAAATGCATGGACCAGGCTTCAACCTC	0.7412	0.622081	0.470193	0.359652
seq-rs268	1	14310150	GTTGATTATTCTTACCTGTTGAAGTTGTCTAGCCTTGCTGATTATCTGGCATTGCTGGGC[T/C]ATACTGTCCATGAGGATCGTGTCAATGCTTCAATAGGGCTCGAAAATATCAATGGTCATG	0.7717	0.543524	0.496211	0.373098
seq-rs269	1	14336579	CTACACTAAATCTCTATTTGTCATTTTCCTGGCTTCTTTTGCAAGCTTGTCAGCCATCTT[A/G]TTCATTTCTCTTGGAATCCACCTAACCTGCAAGGAATCAATAGCATTGAAAGTAGCAATT	0.757	0.727176	0.396782	0.318064
seq-rs270	1	14338702	TCATTTACACGACATCCGTTTCATCCATCCACTTGACCATACCAAATCATTCCACCAAAA[A/G]AATTGAAAATTTCAAAAGGTTGAATCACATAATAATTATACAAGTGAAGAATTTGTTTCT	0.7741	0.727176	0.396782	0.318064
seq-rs271	1	14353237	TTGAGTTTTGTCTCCTCCATGTGCAAGGATCTTCACATGGCAAATCTTAATTGATGGTTG[A/G]AACACGATTTGAGTCTGACGACATTGGTCTTATAGATCCGGATGTACTAACATGTACCGT	0.9086	0.858811	0.242509	0.213104
seq-rs272	1	14374704	GTGAGCCAGTCAGCCAGACAACATTTTATTAACGTCAGTATCAATGTACTCCCTCCATTT[T/C]ATAATACTAATACTAAGCATCTGTAGGTTCAAATTTTAAACACGATGTAAGCATTTATCA	0.8222	0.848195	0.25752	0.224362
seq-rs273	1	14379627	ATGGAGAGGAAAAAAGGGGCACAAGCGACCACAAGTACGTTGAGATGATGAGCAATCGCT[A/G]TTCCGTTATCTAATCATCGGTTTAATCATGATTACTCAAATAGAATCCAGGCCGATGATC	0.9172	0.848195	0.25752	0.224362
seq-rs274	1	14390232	TGGTGTTGTATGGTGGTGCCGAATTGGGTGTAACACCTTTCTTTGTTTGAAGGAAACATC[T/C]AACATCGTCGTTCACTTTCATAGCTACACTCTCGAAATAAAAGATTTAAGATATCCATTT	0.9149	0.64862	0.455824	0.351936
seq-rs275	1	14413455	GAAGATCACAAGGCAAGAAATCATATTAAATACAACACGAAAAGCCACCAAGCATCAAGA[T/G]GCCTATTTAAATAGAATGCCATCCTATTTCATAAGATCAACCAAGGTTACAAGCCAAAAG	0.8762	0.725053	0.398702	0.31922
seq-rs276	1	14511566	CTCAGCAAGCAAAAGATGGTAAACCCAGTTCAAACACTCAAATGTGGCGTAAACATACCT[A/G]TATCAGCCAAAGATGAACCAAAATGGAGATAAATGCAATGATTAAATTCTGGGAAAAGGC	0.754	0.683652	0.432544	0.338997
seq-rs277	1	14592173	CATAGCCACATAAAAAGGTGAACTGAGAATGGCTTCTACTGAAGCTACATTACCGTTCGA[T/C]ACAAGCTAGCTACTCTGTCCTCTGTCGACACAAGCTAGTTAGTTTCCCTGCTATATATTG	0.9108	0.563462	0.491945	0.37094
seq-rs278	1	14617952	AAGCAAATATATAGGCATACAAGTTCAAAACGATGGAAATAAAGTACCTGTTACGGCTCC[A/G]CTCAATGGTCCACAGATGCAATCCATCAAGTCTCTTCTAGAGCCTCCACGAAAAACATCG	0.708	0.90552	0.171107	0.156468
seq-rs280	1	14626738	GAAAAACCCCCAAGCTTGTTGATGCAAACCTTGCAAGGCTCACACAGCTCAGCTCCTCAA[A/G]CGACCACAAAAAGCTGGAGGATTTTTCTGGAACCTGAAACACACCACCAACCCTCCGGCA	0.8406	0.539278	0.496914	0.373452
seq-rs281	1	14628651	CAGATTAATATGGTCCTACTGTGTTCGAAAGAAAAAATTAACTGAGTTGGAGTAGTCTAC[A/G]TCTGCAACTGCAGCTGTGCCTAATAAACAAGAAAGGGTAATAGGAATAGTACACATGCAC	0.9166	0.779193	0.344102	0.284899
seq-rs282	1	14746782	CCTGAAAAGTTTCCAATCCAAATCAAATCAAATAAAGGCTAAGCTGCAGGACAAAACTAT[T/C]GAGGATTCTACAACACAAACATTCGGTATAACTGTACCGGGTAAATACAGCATGAGTGGA	0.8501	0.90552	0.171107	0.156468
seq-rs283	1	14751620	ATCTCTTCTTGTAGTTAGGGTCTAGGGATGCATATCTGAAGATATGATTTAACTGGAACC[A/G]AGCCTATACAATCAGTTTCTTGGGGGGTTTTCTTTTTCAGAATTTTTGAATACAGATAAC	0.8649	0.641189	0.460131	0.354271
seq-rs284	1	14757104	ACGCTGACCATAGCCATTTTAAGAGGATCGCCTGTTCACACACCATCTTTAGATCAATTA[A/G]AAAAGATACAAAAGGAAGTGTTGAGTGTTAATTGTAAATATGCTGAGATAGAATCCTGGA	0.9362	0.52017	0.499186	0.374593
seq-rs285	1	14759403	AAGACGGCGTCGCAGCTGCCCAACGACGAGCTGCTCAGGTTGCTTCGGCTCTTCATTCAC[T/C]GGGGGATACGCTTCGGTAGAGGCGTAGAAAACATCAAATTCTTAACGCAAATAGGGAAAT	0.827	0.557325	0.493428	0.371692
seq-rs288	1	14827946	AGAGGATTAGGTGCCAAGAGGATGCATGCATCCTCTGAATGCAGGAAGGAAACGTGACCG[T/C]GCCGCCGCCGTTCGTCCGTTCCTCGCCTCGCAGCCTCCGCCTCTCCCCGTCGGCCATCGG	0.7102	0.691649	0.426541	0.335573
seq-rs289	1	15191949	CCTGATATAGGCTTCTTGCAAAATGCTACATATACAAAGTAGCGTAACATGCATGTCCAC[T/C]ACTCCATTTTATTCGTAAGGTCGACCACAAACTAGCTTTAATTTATTGCTGACTTGCACC	0.8433	0.61465	0.473711	0.36151
seq-rs290	1	15193240	CCACCAGCATTCCCGCTCTCGTTTAGGCGTGACATGAACCACCATTTTGACAGGTTATTC[T/C]GGTCATTTACCCCTGATTCAGTTGCTTTGACACCATCTGTAGCTGAATTATAGTCTGTTA	0.8283	0.624204	0.469147	0.359097
seq-rs291	1	15293018	AGCCCTTGAAGTCTACGAGGCGCAGCTGTCCAAATCCAAGTACTTAGCCGGGGATTTCAT[T/C]AGCTTGGCAGATATCAGCCATTTCCCGACGGTTTATTACCTGCTGGCATCTGCCCATGCT	0.8017	0.502123	0.499991	0.374995
seq-rs292	1	15510058	ATTTCAATTAATCTTGGCATGCTCTCTAATTAGCACATTTGATACTACCTTGATATACCT[A/G]TCCGCTCATTGCGGCCACAATATTTTCCATTTGTATGTGCAGCAAGCACTAAGCTTCTAC	0.9319	0.617834	0.47223	0.360729
seq-rs294	1	15805126	AAGTAATCCAAAACAATACATATACGTAAAAAAATATGAAGTGGAGCACGCGCTTGAAGA[T/C]CGTGTTTGGAGATCTTATTTTGCAAAAATTCTGCGATGCATACTTCTTCCCTCACTAATC	0.9149	0.537234	0.497227	0.37361
seq-rs295	1	15809568	GACACTACATTTAGCAATTTCTCTGAACACATCAACAAATTACAGAACATCTCTCCACCA[A/G]AAAGATCCCATAGGTATGACAGCATGAGGGGTTTTGCCAACATAATATTTCTCCCATATA	0.7984	0.997642	0.00470586	0.00469478
seq-rs297	1	16356746	GGGCCTCAAGAATCATCCCATCCCTCCACAGTTCAAATACCCACCTGTTGCAAGGTACTC[A/G]GGCGAATCAGACCCAAATGAGTTTCTGTCGTTCCATGAATCGGCAATCGAAGCAGCCCAT	0.7068	0.623404	0.469543	0.359308
seq-rs298	1	16382205	ATTCTACCAATTATTCTGCAGATTCTCTTTTTCTTGATTGTGGTTGATCGCATCATATAT[T/C]TGTGGTCATTTGCCACAGGAAAAGTCATTTTCTATCTTTTCAACCTAGTGCTTTTCACAT	0.8062	0.695329	0.423693	0.333935
seq-rs299	1	16392647	TTTGGTTACAACGGCAAGAAAGAACCTATTTCATGCACTGCGGTTGCGCGCGTCAGAAAC[T/C]GGCCAAACCACAACAAACTTCCCATTTCAGCAGCCAGCTACAGCTAGTTGTGTTTGGCGC	0.7386	0.695329	0.423693	0.333935
seq-rs300	1	16477060	GCCTTGACCGAGAAATAGAAGAAAGGGTAGAAAGGGACGGTCACCAATAAAGGTGACCAG[A/G]GCTGCGCAACAGAAAAAGATTGTTAGCAAACATAAACCTGAAACAGAAGGCACCACAAAT	0.9034	0.714437	0.408033	0.324788
seq-rs301	1	16503550	CCTAATCGGCCTATGGCCGAGCCACATGTGGTGCCGGAAACACTTAGAGAGCAATTGGTC[A/G]GTGTTTTTAGAGAAACATTTGATGTGGAACCTAAGAGTAGAGCACGCACTTATCGAAAAC	0.9137	0.68872	0.428769	0.336848
seq-rs302	1	16515943	ATAGATGATTGAATGGCTCATTGCTTCACTTACATGACTTCCTCCCTCCATCCCTCCTCA[T/C]CCTCTCTACTCTCTCTGCATCCTGCCACAACCCTAATTTAGTTGTTGCATCCCCAAACAA	0.8223	0.568085	0.490729	0.370321
seq-rs303	1	16587113	ACTCCGGAAAACAAGTATGGATGTAGATTTTAGTGTCATTTGGAGAACCATGGGTTGGCA[T/C]GCCTTTGCAACGGTAGACGAGCTTGGCTCTTGTCTACTAACTATACAGTTTCTGTGCACA	0.827	0.695329	0.423693	0.333935
seq-rs304	1	16660931	CATAATTGTTCCTCACGTACATTGATCTTGCACATAAATCTCACAAAACTTTGGTTTTTA[A/G]TTTTCTTGGTGGTCTTCAGCATTCTTCGCAACAAAGGGAACTCATCAACAATGGGAAAAA	0.9295	0.586813	0.484927	0.36735
seq-rs305	1	16661902	TGTTTTTCTGGGGAAGTGCTTGGGATGGGAATAACAATTCAGGAGGCACAAAGCGCCAAC[A/G]ATTCCGTAAGAAATCGTGAGGATCCTTTATCAAAGTTCACTGGTATGTAGCTCTGATATC	0.9083	0.695329	0.423693	0.333935
seq-rs306	1	16678605	ATAAGCAAATTTACATGACACAAATATGGCTATATGATTGTATAATGTACAGAGATGATC[A/G]TAGAGACTCACCAGTCAAAAGTAGTGATACATTGAGTGAACTACTTCGATTTCTTGCTTA	0.9254	0.569002	0.490477	0.370193
seq-rs308	1	17267163	CCACATGGGTGATGGGATATGAGAGCCTCATATCACTTTTCATGTCCCACTTATTGACCC[A/G]TGACCCATCCCTATTAACCAAATATTGAATTGAACCTAGCTCATCAAACATTTCCCAATA	0.7102	0.569002	0.490477	0.370193
seq-rs310	1	17305648	ACCAGACACCAGTGCATATACATACACCGGTTCTTGGATTTCTGCCATTGGCATCTGCTG[T/C]AGTGCATAGCATCGCCGTCAAATGCTAAAGGTTGAATAGTGCCACCCTGCTAGCTATTAC	0.7499	0.624204	0.469147	0.359097
seq-rs311	1	17396002	GATAAGGTGGGATCCGGATACCTCTCAATAGCCAGTTCCCTGTGTCTATATAAAGGGAAC[T/C]GGGAACCCTAAAGCAGGTGATCACTACACGCTACTCCTAATGTCGTATTGCGAACCCCTA	0.7102	0.620172	0.471118	0.360142
seq-rs312	1	17401412	TCACCAAATAATACTAAAGATAATGTTCTTCACCTAGCATAACTTCCTCATGAAACTTTT[A/G]ACTTAATACTCCATCTGGTTGCAAAAACATGTTTCGGACATCTCTCAATTCAAACTTTGA	0.9368	0.569002	0.490477	0.370193
seq-rs313	1	17451342	TGCCAACATCAGGAATGAGCCTCTACTCAGGGTATCCTTTGAGGATATTTCCAACATGCC[T/G]AGGTCGCTCTCGATGCACTTGGAGCACAACCTGGTTTCTCGCAAGATGATACGGATGAGA	0.7227	0.624204	0.469147	0.359097
seq-rs314	1	17510101	TTACAAAGTCCGCAATCCTTTACTCTGTTTCTATAGCATGCAACTATTCCAAAGCTGTGG[A/G]CAATACATTGCCAAACAGAAGTACATAATGTAAAACCAAAAAAAAGAACTTGATTACTGC	0.7574	0.624204	0.469147	0.359097
seq-rs315	1	17616734	CATTCCAATCTATAATGTTCTCTCTTCTGTTCAACCAACGCCGCTTGCTTGTCTTCTCAG[A/C]AATATTTTATTTACCCAATGAACTAAAGGTTTATTAGTCGCAGTCTAGCATATTTCGTAA	0.8152	0.532979	0.497825	0.37391
seq-rs317	1	17726516	TGTTTTAAAAAATCCATACAATGTTACAGATGATATGATACTACTCTTCCATCCCTAAAT[A/G]TCTTTTAGCTATGCATCTCGATGAGTGTGTGTCTAATGTTTAGCTTAAGCTTAGCTATAT	0.9288	0.62845	0.467001	0.357956
seq-rs318	1	17763636	GATTTCAGGACCCTCAGGAGGTACCCCAAGATGTCGGCCTACTGGTTCAGGGACCTTGTC[A/C]GCAGCAAAAACTGAGCTGGGCTTTCAACCTTGATATAACCACCTTTTCGTTTGCAAAAAT	0.7471	0.62845	0.467001	0.357956
seq-rs319	1	17887462	TATCTTTGGACCCTGTAACGATTAAATCATCCACATATACTCCAACTAGCAGTAGATCAT[T/C]ACCAGTCTTTCGCTTGTACACACCATGCTCCATGGGACATCGATCAAAACCAAGTGACAC	0.8951	0.624204	0.469147	0.359097
seq-rs320	1	17909742	CTCCCGACGCTTCGGCACCACCCGCTTATGTCTACCACCCACCATCGGTCCTTCGCTGCC[T/C]ACAACCTTCCCACTAAACCTAGGAAAACCCCATCTTCCTCCGCTCCCTTCTAACCCACCC	0.7082	0.531847	0.497972	0.373984
seq-rs321	1	17943570	ACCTTTAAGCCTAAGCTCGTTATATTGATTGTCCCAAAGGAAACAAAAAGGTAACCAACA[T/C]GTACCCATTCCTTAGAAAATTGAGTTGAACTTGTCTTACTAACACATGGCAAAATATCAG	0.8056	0.568085	0.490729	0.370321
seq-rs322	1	17967802	TTTCGGCCCACAAATCCACGTGCTATGTTTCCTTATTTTCGACTCCACTCGTTTCCTTAT[T/C]GTTTTTTTATTTTTCGAAACATTCAACTTAAATTTTGAAACGTTCAACTCAAAATTGATT	0.9358	0.624204	0.469147	0.359097
seq-rs323	1	18053024	CCAAAAGTAGTGAAGTTGGATGGTGAGGATTTCCTAAGTTCTATGGTGGCTAGTGCAAGT[T/G]TTCCAAAAGAAGATTCTTTATCTGGTGCTGTACGTGGTGTACTGTTGGGTAGAGATCTCA	0.7885	0.624204	0.469147	0.359097
seq-rs324	1	18102998	ACAAGTCATATCCATAACGATGGGACAGTTGCAAGGGATCAATTTGTTCGCTAGAGACTG[T/C]GTGCCACAATTTGACAAGAAAAGTGCAGTTGGTGTACCTACTAACCAAGCATGACATCTT	0.8793	0.625265	0.468617	0.358816
seq-rs325	1	18179374	TATTCGACTCCAGTTTTTCCATTATTGTTCTTTTCCTTTAGGTTCAAATGATAGGAAGCC[T/C]AGTTGGTCACTAAATAGGTGTGGTCCATGGTGGCCCTAGATCTTTTCATATAAGAAGCTA	0.8817	0.792994	0.328309	0.274416
seq-rs326	1	18180105	ATGTCATCCTTCTCAACTCTATGTATTTTATCATGTTACTCCTACCACCCGAAGATTGGC[A/G]TACTTCGAGATTACACCGTGCATCCATGTATGAGAGACCTACAGTACCATTTGGTCCCTG	0.8928	0.840764	0.267759	0.231912
seq-rs327	1	18181828	TGGTGCTTCAATACCATGCCTATTTTCGTAGCCATGCATTTATGTTTTCTCATTAAAAAA[T/G]CATGCTGGATTATTGTAGCTAAAGAAACAGGTTTTCCTTCTTGGAGGTTTAAGCAATTTG	0.8366	0.625265	0.468617	0.358816
seq-rs329	1	18206896	AAAATTGTCATTTTCGCAGGACCCTCAGATTCTGCTCCGCTCTTAACATGTTAGATAGCC[T/C]TTTTCTGTTAGCTTGCTATCATGAGTTATGACTATTGTGCTTGCCTATAAGTCATGGGAA	0.7923	0.623142	0.469672	0.359376
seq-rs330	1	18323725	CTCAGCAAGTCCAACATGTGCATCTTGAAGTGATGTAAGCTCCAAAAGCTCCATCACATT[A/C]TCAACAAACATCTACATCAAAAGTTGCCATTAAAGCAATTACTCCATTCGTCCCAGAATA	0.8955	0.789809	0.332022	0.276902
seq-rs332	1	18395613	ACTCCAAATTTATAAATTGGGTGGTGCTTACGATGTCAGGAGAGGAATTGTTTTGCCCAG[A/G]CAAAATGAGATATTTTTGTCATCCTGCATCCCATAGTTCCTGCATATATGATCTGATTTA	0.7889	0.606157	0.477461	0.363477
seq-rs333	1	18530103	ATGCAGATCGACATGGTAATCATGCATCTTAATTTGAGAATAAACTATGAGAAATGGAGA[A/G]GTTTGTGTTCGGCTACTTTTGTAATATGATGCAAGCATGGCAGCAAGCCAGCAACGCCTG	0.9296	0.961538	0.0739645	0.0712291
seq-rs334	1	18669345	CATGATAGTGGGAATATTTTTTAATATTATTGGTGGCAGGCTATGAGGCCCTTCGTCTGG[T/C]CTATTGAGTCGGGTTACAAGAGCGGAGCGTGGCGAAAAGCAACGAAATCAAATGGTGCTT	0.8085	0.73673	0.387917	0.312677
seq-rs335	1	18672753	ACACAAGTTGAGCATTGCCCAACTGTTAAACATCGCTGTTGATGTTGCCGATGCAATAGA[T/C]CATCTTCACAACAACAGTTGCCCGACAGTGATTCATTGTGATTTGAAGCCTAGCAACATC	0.8461	0.738854	0.385898	0.311439
seq-rs336	1	18751961	ATCGCAAGATACAGTTAATTAAGAAAGCATTCCATAAGCAATCCGCACAGGAGAGATTAG[T/C]CACTCATAACAGAATAACCTACTGACCCATATTTTCTGTAAAATGTTCAGAGCATGTAAC	0.9378	0.994692	0.0105594	0.0105036
seq-rs338	1	18803224	TTTGGAAATCAGGAGATTGTCTTCCGTTGCGATGACATCACAATTAAAGAGACAAAGCAA[T/C]GATGAGAATGGTCGTGAAAAGGTTGCATGAGGTGGACGGCGACACTAATAACTTCTAACA	0.9041	0.738854	0.385898	0.311439
seq-rs339	1	18867744	GAGATTTTGTGCTGGGGTCAAAATAACTTTTTTTTTCCACACACAAACGGGAGTGGACAT[A/G]TCAACAATGACCAATTACCACACAGTTGCAGATTTTACCACTACACCACATGCTTGTTTA	0.9098	0.605832	0.477599	0.363549
seq-rs340	1	18942095	CAAAATAACTATTCAATGATGGAACTGTTGCCCGAATAAAGCACTGCCCTTGCTCAAGAA[A/C]CCCAAGCTCATCAAGACAGCCCATCAACCACCTTCCCTTTGGCACAAATATCCTTGCTTT	0.8784	0.695329	0.423693	0.333935
seq-rs341	1	18969176	CCACAACTCGCATTGCCTGTATTGTTGTCGAATTAATAGGGATTTTGGGGCAAATATGTT[A/G]GGGATTTGAGGAAGGGAAGGACACGAAGGGCCGTTGGGCAAAGTAAAGGGTGACCGAAGT	0.9182	0.650743	0.454553	0.351244
seq-rs342	1	19144568	GTTGCAATGAAATACTCCTATTTGGAAACCATGATCGCACTAATTTATTACAACTAAAGG[T/G]TGGCCATTTAAGATTTTGTACATGGAGATATGGAGGTATGAGGCGAATTTTGTCGATATA	0.8695	0.691083	0.426975	0.335821
seq-rs343	1	19204246	CCATCCAGAAGTGCGTATGAACATGGGCGGTTTATTCTCTTCTTTGCGTAGAGATCGCTG[T/C]CCTTCAGTTTATATGAGTGTAGTAATCTTTATTATTGATGCCAGCATAGCATAAATACAG	0.7102	0.630573	0.465901	0.357369
seq-rs344	1	19256146	TGAAATTGACATATACATTCCTGCTTCATCTCTCGTGAAGTAATCCTGTAGTTCAATATG[T/C]TGTGCATGTTTGTTTTATTTTTTGTTGGTTAGGGACTTCTCGTTCTCGGTGTATTATTAG	0.8942	0.744161	0.38077	0.308277
seq-rs345	1	19280039	CACAGTGGCAATACTGCCACGGAACTAGCCCAGTGGGTTCTTTTTCTTCCTTTTATATTA[T/C]GTGGTACTATACTTTAGGGTGTAAAGTAGACGAACTGCTACATTTCACCTTCTAAGGATA	0.8207	0.564756	0.491613	0.370772
seq-rs347	1	19313533	GAAAGGGAAGATTTCATGCCACTCATAGTTCCCAACTCCTTGGTTAAGAAGGAACTTTGT[T/C]GGACCAATAATTGGGGATATCTGCACAAAACGAAAACACATTCCATAGAGTAAGGAAAAA	0.9337	0.782378	0.340525	0.282547
seq-rs348	1	19315111	CGGGTTATGCCAATTTCCTACCCAACTATTCAGGAGTTTTCCAGCACCAGATGGGTATCT[A/G]ATGGAACTAGAATATGCTAATGGAAGAATTATTATCCAAGCAATGGCCACGAAGAATTTT	0.8051	0.754777	0.370177	0.301662
seq-rs349	1	19318050	CAAGCCGATACTTACATGGTGAAATATGTAGCACAGGCACTCAGGCATAAAACGAACATT[T/C]GAGGCCTCACCCCAGATAAGAAGATACAACCCAATGTGAAGGAGCATTAATTGTTGTTTA	0.8981	0.624204	0.469147	0.359097
seq-rs350	1	19326418	GCTGCCGCCCGTCATCGCCAAACCTCGCGCGCCTGTCGCCTGCGCGATTCCTTTTTCTTC[T/C]TTTTCTTTTTCTTTTTAACTTTCTCGATCAAGCCGTCGTCCACGCGATTCAATTTTTCGC	0.9278	0.781316	0.341722	0.283335
seq-rs351	1	19333721	ATCGTTTACTCCTTCCATGCAGAAATATAGCCACATTTACTTATCTCAACTAATCGCAAT[T/C]ATCATTATTTAGTTTCTCCACTTATTTTCTCATTTCAACTAATTATAACCGTTCATCACT	0.904	0.669851	0.442301	0.344486
seq-rs352	1	19361992	GCCAATAGGGAAACCTACAGTGATAGGCCCTACGAATTGGCAGTGTAGCTGGTTCTAGGA[T/C]GGTGAGAGGTGACATCATGGAGTTGAATATCGACCTGGAGTGGAGATCCAGGCAATGATA	0.8235	0.643312	0.458923	0.353618
seq-rs353	1	19366751	TTACTCCATTACATCCACTATGACACTTGATACGTACACAAGCTAGCAAGCCAACTTGCA[A/C]GTTTCTTTCCAACGTTAGAGCAGGGAAAATCACTACCTAAAAATGATTTTTTTTACGAGC	0.893	0.766454	0.358004	0.293921
seq-rs354	1	19397470	AATAATGCTTCCCAAGAATACATTAAAGAACAAGAAGATATAGTACTTAAAAGCAGATCT[T/C]CTCTCCAGTGAGGACACCGATGTCAATCCTTCAACTTTAGACATAAACATTAATATGCTA	0.9046	0.850318	0.254554	0.222155
seq-rs355	1	19401010	ATTTGTCTAATTACTATTACAAAGTATCACACCAAACTGACACAACAAGCTAGGTTAAAA[T/C]TAATGGCCTTCAGAATTGCACACCCCACACATGCAAGCTACTACCGTTTCTGACTCCCAG	0.904	0.850318	0.254554	0.222155
seq-rs357	1	19516591	TCACAATTAACATTGCTGATTTCAAGATAGCCCATGTATTCAAAGTTGGATACGAACAGA[T/G]GCAATGAATCAATATTCATATACTTCAATATAACTGTGCGGATGCAACGCTGCTTGTTCA	0.9132	0.583864	0.485934	0.367868
seq-rs358	1	19684382	TTGCTATCCTTTGTCTATAGTCTACGTTCGTCTCTATATGCTTCCACCTTTTGAAACTGA[T/C]CAATCATTTAAATTTTCTCCATGCTCCATTCAGTAAATGTGGGCATGGTTCATGGTAGTG	0.9156	0.681818	0.433884	0.339757
seq-rs359	1	19988985	CATTTATTCTTCTAAATACTAGAGTTTCAAAAGGATCTTTCAATGAATTTTGTTTTTTTT[T/C]CCAAAGGTCGGGACGAATCAATTAGGACGGTAGTATATTATGGTCAATATTTTTTTTATA	0.9016	0.755319	0.369624	0.301313
seq-rs360	1	20091148	TAAGGCTACAAAGATAGCATATGTTGGCCATTTCATAGAAGGATCTTTAGAACATTCATT[A/C]TGGAAACAAGAAATGCATTCTGTGTTTTCTTTGAGAAGCTTCACCAATCATGTCAGGACC	0.9362	0.575372	0.488638	0.369255
seq-rs362	1	20635152	GAAACTTCAATTTTTTTACACAATAGATTGAAATATCTGAAGAAATCGAAGTATAACTCT[T/C]ACTTGCTCAAAACATGAAAACTAAATCAGTTGCTCATGGTCAGGACTTTATTTGCACAAA	0.8072	0.748408	0.376587	0.305678
seq-rs363	1	21037215	TCACTAGTGGGCATGAGATGAGAGGGCCCATGCATATGTACACAAACAGAATGCAGCTGC[T/C]GTAGTAGCTGAAGCTCCTGGAACATTCCCCACTAGAGAGGGGAAACCCCAACTTCAATTC	0.8609	0.64862	0.455824	0.351936
seq-rs364	1	21117409	TGCAATCTAAATTGTCCATGTACAATGACTCCTATTAGGTGGAACTTGTTTATATCGTGA[T/C]TATTTGTTTTTGCTTTGTTGGAAAAGCATTAGCCCCTCCGCCACACAATCTCTTGTCGTC	0.9159	0.996815	0.00634914	0.00632899
seq-rs365	1	21140847	GGGCCAGATCTCAAAACCCAGGAAGCAAACTGCTGAATATACTGAACTGGTCATACCTTC[A/G]CCTCATGGTCACAGAAGTTCTAAGAAGAAAAGCATGAGCTTTGTTAGTCAAAGAACACAA	0.8564	0.996815	0.00634914	0.00632899
seq-rs366	1	21189468	AAAGTTTGAAAACCCCCATCACATAGGTAGGTATTGCCTGCGCCACGAACTTGATAAGAA[T/C]ATCCTTCGCTCCCGACGACATGAACTTTTCTGCCCAGCTATTCAGTCTTTTGATCAAGCG	0.8361	0.996815	0.00634914	0.00632899
seq-rs367	1	21632125	TGATATAAGGATGTTTGCATTTGCTGATTGGTGTTGGTTGGTACGCTGGTTGGTGACCAT[A/G]CAGTTGTAGATTGCACCTGAAAATGCTGGAAGCTGAACCTGACAAAAAGGTTGGCAAATG	0.7324	0.733974	0.390512	0.314262
seq-rs368	1	21832306	AAGCAAGTAAATCCTTGTCACCTTAGACAAAAACTTAAGCAAACAACCAGCTGTAACATT[A/G]CTAGGAGATGTTAACAAACAAACAAGTGCTGTGCTGACGCACAAAAAGAGAGGACATATA	0.9271	0.788618	0.333399	0.277822
seq-rs369	1	21908429	CACTTGTGAGCAACTTGACATATTATTTTTTACCTACTTGTTACTACTAATTAATTAACT[A/G]CTCTGGCAGTGACTCGCGACATATATGTCGGCATGTTGAGCCCGACCAAAATTACCAAAA	0.8783	0.772824	0.351134	0.289487
seq-rs370	1	21939053	ATCCAAGATACTGATCCCTAAAATACTTAAAGTGGATAATATTCCTTCTTGTGGGCATTA[T/C]AAGTGTCCAGGTAGCTCGTATGTCGTACTCGAAATCTTGAAGTCTTTTTCCACCACTCTG	0.7998	0.798301	0.322032	0.27018
seq-rs371	1	22020700	TTAGTTTGGTGTCTCCAGAGGAATGCTCTAATTCGATTTATGCAAAAAAGAACCCAACAC[T/G]TCGAGCAAGAACACCTGGAATCGGAGCATGTCATATATGCCATCGATCAGGACCTTAGTA	0.8659	0.81104	0.306508	0.259534
seq-rs372	1	22300999	TTTGGCGATTAATTATTGATTTGCCTTGGACTTAGCAAAGGAATAATTTCCTCTATTTTT[T/G]CTATGCCTCAATCATTGAATCCAAGAGAATGAATAGTGCCAAACCCTATAGTAATTGAAC	0.8464	0.616773	0.472728	0.360992
seq-rs373	1	22377378	GTTAGTGATTTTCGGTTAGTCCCGTCTTTTTCCAATGTGTGTTAAGACGGCGAACCTTTA[A/G]ATACTTATTTAATAGAGTTCAAATTTCATCGCAGTAATAGTAATACTATCGTTTATCACA	0.9343	0.795285	0.325613	0.272601
seq-rs374	1	22451057	TCTTTTGGATTTTATTCAGATGAAATCAAAATCCCGGTTTATTTTTCTCGAGGTCGTTCC[A/G]CTCGGGTATGAAACTATTTTAAAATTCATGTCAAACTTATTCTCACAGTATATTTCGTTC	0.8529	0.764331	0.360258	0.295365
seq-rs375	1	22454050	TAGAGGTTTAACAAAACGAAGACAAGAGACGAGCAGAGCTCCTCTTCTAGAGAAACTGGC[A/G]CCATCCCAACCAGCTCTTCAGGAACAAGTTCCATTCCATCCATCTCAACCAAGTTTCAAA	0.7904	0.60828	0.476551	0.363
seq-rs376	1	22526072	TCAAAAAGAGAATAAACCAGATATGGGTGTTGCACAAACTGCAGTATTTATTGGATATAT[A/G]GTGAGGTCAATGAGCACTGTGCGCATCATTACTGAGTCGACAAGCTAATTTACAAGTAGA	0.7007	0.746285	0.378688	0.306986
seq-rs377	1	22553020	CTCTTTCTCTTCGTGCCGACCAAACATGCACTTCTCCCTGAACAGGTGAGTGTCGTATGG[T/C]CGCTGAGGCAAGCATGGGCAGCCTAGCAAGAACACAACAAACTCCTTCTTCGAGTCATCG	0.8461	0.680467	0.434863	0.34031
seq-rs378	1	22578190	TGCTTCGCTTACACAACTTTGCAGGCTGGATCCAACTGATGGGGTTCGTCCCCTAAAAAC[A/G]ACATCGTGCCTGTGATTCCAAATCGCCTACAGACAGAGCAGGTAGAAGACTTGAAAGTGT	0.7162	0.737792	0.38691	0.31206
seq-rs379	1	22588103	ACGGGTTTTCACTTCCAAAGCAAAGTGTCCTGAAGAAATTCCAGAACTCATCTGAGCGCA[T/G]CCGTTTTAGCTTCAGTGCTCCTGTTGTCCCCGATGTTGAGACCTTCTGCACACAACTAAT	0.7892	0.604034	0.478354	0.363943
seq-rs380	1	22598786	TTTCTTCTGTCCTCCCTTTTTGCGAGTAGCTGTGCCGGTTCATACTTGCTCAGTTGCACT[T/C]TCAATAGTTTAACCTGTTTTTTCTATTGGTCCACTAGTGCGATGGTTTCATTAACAAAAG	0.7258	0.793617	0.327578	0.273924
seq-rs382	1	22768680	AGGAATTGCCAAGGAGATTGATGAATACTTCTTGAAAGCAGCGGCGAGTGGGAGTGACAT[T/C]GTCATACTTTTGGACTCTTCTGGTGGGCAGCCAGATCCCTCAGAGTTAGAGGCAAACAGA	0.8598	0.613588	0.474195	0.361765
seq-rs383	1	22778453	GGATTGGTGCTGCAATTGGCCCAGCAGATTGGGCGTCCCAGTATGATAGAATGTGTGACT[T/C]GAACCGTTTAAGGCCATTTAACCAATTAATTCACAGAAATGATGTTGCCGCCAGGGATTG	0.8405	0.752654	0.372332	0.303016
seq-rs385	1	22809779	ATATAGGCTAAACATATGTAAGGCTGATCGAAGCCCAGTTCGTGCCGGAGTTGGATTGTT[A/C]ATTGACTTTTAAATTATTAATTAATCCGAAAACAACTTCCAAATTAACTTCCAACTACCT	0.8096	0.744681	0.380263	0.307963
seq-rs386	1	22855069	AAAGATCCCAGCATGAGAATCCGCAATAGTGGCATAATGCTCACAAGTTTGTTATCCCCT[T/C]ATATTGGACTAGGGATAAAATAAACAGAACTAGATGAGTGCACTCAAGCATGTATGCAGG	0.7935	0.996815	0.00634914	0.00632899
seq-rs387	1	22886112	CGTCGTAAAAATTACACCCTTTCTTTTGGTCAGTCAGCCTTTTGATATCTGTCTTTTTAG[A/G]CTCGTCCACCCAATCCCCTCTGCCCTTCCACTCCAGGGTTCAATCCCATTTGCCATTTGA	0.8334	0.529724	0.498233	0.374115
seq-rs388	1	22900912	TCAACCGAGAAATCAAGAAATTAACAGTAAAAACCAACCAAGCCAACGTATAGATCACCA[T/C]TTCACCTCACCATTACACATGCATGTTGGAAGAACTAATTAAAACAGTTAGTAATTACCT	0.9246	0.55414	0.494138	0.372052
seq-rs389	1	22933406	ATAGATGTTTATGATCTGCATGACCCAGCAAAAGGGAGCAATGTAGCTTTGATCTGAACC[A/G]CTAAAATAAAAATCATGAATTGTCTTGTTATTAATTGGATGGTGGATTTAATCTGCACTT	0.75	0.553079	0.494365	0.372167
seq-rs390	1	22935877	GCTGTGGCATTGGTTGCAGCGGATGACAATTCCACTCACAGAAGAAGAATATTACGTTGT[A/G]CTAACATTGGATAACCAGATCCCTGAGGATCTATTGTTGCCACAAATCTGAATCCCGGGA	0.9157	0.553079	0.494365	0.372167
seq-rs391	1	22970003	CAAATCTTTCTGGAATTACTATATTGAGATGAAATCCGCTTCACCGATTAATCTTATCTT[A/G]GTACGGTACTAGTTTAGTAATTACCGTGGAAGATCTGGAGTATCATGAGGTAAAAAGAGA	0.9049	0.58811	0.484473	0.367116
seq-rs392	1	23077407	ACATAAGGAGTTTGCCAAATGTCACATCATGGGAAATCACAAGAGGCCATTGTTACTATC[A/G]AGTGAATCCAGAAAGGCATGTCCTCTAACCTTTTCCTTTAGAGCAAGCAAACAATTCTAC	0.8504	0.52518	0.498732	0.374365
seq-rs393	1	23169898	CTCAGCCTTAACTTTATCATCGTACTGTTTTATGACTCGAAGCCCAAGGGAGTATTTGTG[A/G]AGTCATCTGCTATGATGGGCTTTCTGGCCATGTGAAAATAAAGGAATAAGTTCACTTTGT	0.9255	0.572447	0.489503	0.369696
seq-rs394	1	23173908	ACATTCAAGTTATTGATTTAGTAATTTACACGGACCTATATATAGAGACGCGTGGGCAAT[T/C]CCCGTCAATCCACTCTAGTTTAGCTAATAATGCAGTTTCACTCGCGATGAAGAAAATACA	0.8151	0.890658	0.194772	0.175804
seq-rs395	1	23184603	TAAGTTGTTTTGAATTTTCAAAGTCAACAAGGTGTCCCTTTTATGAAGGAAAAGCAAGAT[A/G]TCCCTTTAACCACTAAAGTTGACCATTGTCTATTCGAAAACTTTGTAAAATATCACGGTA	0.9122	0.509574	0.499817	0.374908
seq-rs396	1	23194869	TCTTGCTATTTTTCTTCATTATTGCCTTATAGATATGAATTGTTTGGCTCCTCTTTATAT[T/C]CATGCACTTTTAACTCATAGGCATCCACATGTCTGGAAAACACATAATTCCATATAGCTC	0.7669	0.510616	0.499775	0.374887
seq-rs397	1	23229809	CCTGTTGTGCAAATGAGCACTTGCTTAGCCTAACCTTTCGGTTGTTATTTGCTAGCAATT[T/G]CAACACAATTCTCAAGTGAGTCAAATGTGCTGATAGACTGGGCTGTAGATTAGTATGTCA	0.8296	0.747346	0.37764	0.306334
seq-rs398	1	23248060	GTAATTAAGCTAGTTTGTAAGAAAATTTATCACCTCAAAACTCGTATGTTTAATCTGTAA[T/C]TTTTGTTCAGGTTGGTACTCTGAAGCGTGGCATCAACCCGAGCTCGATATCACAGCTCAA	0.8948	0.870488	0.225477	0.200057
seq-rs399	1	23283337	ACTTGCTCGATTAGTTTATTAATTAATGCCCTAATCATCCAACTAACAAACGGCTAAATA[T/C]AGTTTCAAAAGCAGACGAACCTAATTACGAATCACAAAGAGAGATGCCTCACATATACAT	0.9251	0.572187	0.489578	0.369735
seq-rs400	1	23317081	CCATGATGGCAGGCTAGTAATTTCTATTTTGCAGAAAACCCCATAACCTGTAAATATCCA[T/C]GGGCATTCATTAGAGGGTTTGTCACCCCCTCTATTTGATTCCATGATGATGAAAAACTGT	0.7102	0.853503	0.250071	0.218803
seq-rs401	1	23364676	AAGAAGATTCTTGTTGCCTCCGTGATGCGTTTGATTTTTCTATCGATGACCCCTTTGATC[T/G]CTACTTATAGGGAACTCAATGCTGCCTGTGTTTGATCGTCAAGTGGTTTCTGCATTGTGC	0.781	0.976645	0.0456183	0.0445777
seq-rs403	1	23383681	GCCATTCGCACCACCACACTTTCTCATGACTAGTCAAGGATTCGACACTCAGTGCCACTC[A/G]TCCTCGAAAATTTTCAGATCTGGCGTGGAGAAGCCTAGAGGACGGTCATGCTGTGGTGGA	0.8202	0.68896	0.428588	0.336744
seq-rs404	1	23392108	GTTGTGAATGGACACATAAAATGGATCCAAGGTTCTTCATCCAGAAATCTACATCACGCT[A/C]ATCATGGAAAACACAAGATGATGTACAAGGAGGATGTGACTGCAAAATTAATGCAATATA	0.774	0.674098	0.43938	0.342853
seq-rs405	1	23400504	ACTTTCCAAACCTCAACATAATTTTCTCATTGAGCACACCCGTGCTTGTGTGTAATCCAA[A/G]TAAATGTATAATTAAGATAGAATTGCTTACAAATACCCTTCTCACACCACGCAAACACAA	0.9337	0.987261	0.0251532	0.0248368
seq-rs406	1	23405066	GGCATCAAAAATTGTGAGCCAAACAGAGTTCTTCCCACTCTTCTTTTGCATAATCTCTAG[A/G]AGATCAGCTCTACACACATGCACTTTGTCCCAATTAAAAGCATCTCTCAGGCAACACCAC	0.8357	0.68896	0.428588	0.336744
seq-rs408	1	23416087	TTTATATATGAGACAGCCAAATTAAATTTGGTTCCAAACTAGCCAAATTAAATCACCCGC[A/G]CATATATATGAGACGGCCGGAAGCACAACTTACATAGACATTAAGTCAGGTAGTTTCGCC	0.7945	0.598925	0.480428	0.365022
seq-rs410	1	23436980	AGATAACGAAAGGGGAAATCGATCGCTCGGCTTTTATCCCAGAGATCGATTAGGATTTTT[T/G]ATTCGCTCCTACCAAATTTCCTTCCGCCGACGGCGCCTCCAACCCACACGCACGCGCCAC	0.782	1	0	0
seq-rs411	1	23607391	CCGCGTGGATGGATGTACGAGTATTGGAGAGAGGGTGAGATCTGTACCGGTAGTGTGTAT[T/C]TCTGTGCAGGTTCTGAACCTGATCAATGAAATATGGTGTTGTGAATTAATTATAAAATTA	0.8047	0.794055	0.327063	0.273578
seq-rs412	1	23623487	TTTTTAACAACATGTAAGAGACACTGAAGTTGATTTTAGCCAAAAAGGAGTGTTTCTTCC[A/G]ATAATGCTTTTTAATGATTTGCTATGGTTGTTCACTATTGACCATATACTCTGGTTATGG	0.9068	0.779193	0.344102	0.284899
seq-rs414	1	23656527	TCACAGAGCAATATGCCCCTCAAGTAATCCACCCAGCACAAAGAATCACCAAAAGGCACG[A/G]CCAAGTCAGTCTCCCACCAGCACAAATCCTGGTCTTCACCGGCAGCATGATGGATTCGCA	0.7102	1	0	0
seq-rs416	1	23724694	CGACCTGGTGCGGTCGAATTAGGAGGGAGAGACAACCAACTTTAATGACGATGTTGCCAA[T/C]CCCCCACGCACTATTTTTTTACCTCTGCGTCGTTCTTCGCCTATGAGGTTTAGATCTCCG	0.8836	0.998938	0.00212089	0.00211864
seq-rs417	1	23731118	CAGTGCACTTTATGTTAGTTCATGTTGCAATTTATTAGACATTGTAGACAGATAAAACTT[T/C]TGATCTAAACTGCACTGCTATGTCAAAATGATGCTTTACTCCCTTTTGTGCTCTGTAACC	0.939	0.696391	0.422861	0.333456
seq-rs418	1	23731685	ACGACGCTCTTAGGGCTGCCTGGGACAGGAATAAGCAGAGCGTCTCACACAGATATTAAA[A/G]CTCCTTTTCGAAAATCCTGCGAAGTTGAGCTATTCGACCATGTATAATTCCCTCACCCAT	0.9332	0.696391	0.422861	0.333456
seq-rs419	1	23739816	AGGTTTCGCCTCATGCCAAAAATCAAAACTAACTGTCGGAACTTCATGGAGCAAAATAAT[T/G]TAATTGACATGACCAACACACGGAAAACCTCCAATGAGATTTTTTGAAAATTACCTTTCA	0.9422	0.967091	0.0636514	0.0616257
seq-rs420	1	23741428	GGCACGGCCAGCCAGCTAGGGATTGCTGAATTTAATGAATAAGGACAGCAGACATGTTCT[A/C]TACCAGCATACATATTATCCTGTGTAGGACTCATTTAGCTTGATCAGCTAGGTAAGGAAA	0.8864	0.991507	0.0168409	0.0166991
seq-rs421	1	23814693	CTAATAGGTTTGGTTAGAAATAAGCATTCAGATTCAACAAAAAGTGCAGTGCCTGAGCTA[T/C]CATATAATAGTATTAAAGTAATGCCAGTTGCTTATGTAGGCACTTCTCTGCAAGATATCA	0.9051	0.590234	0.483716	0.366725
seq-rs423	1	23850854	CAGTAGTTTCTGTTGTTGCCGTGCCAACTGCTGCCTCAGCTCACTGTTCTCCTTCTGCAG[T/C]TCCAACACCAGCTTAGCCTGATCAGTCTCAGAATCTGTGACTCTCAAAACCTCCTCATTT	0.9083	0.991507	0.0168409	0.0166991
seq-rs425	1	23920027	CCGTGCCTGTGCCGCCACAGGACCGGTCTGGATCGGAGACCTCAACTCCCAGCCGGAATT[T/C]CCTTGTGGTGTTGTTAGCCCTAACAGCAGCAGCAGCGGCAGATTTGATCCAGCTGTAGTT	0.8711	0.820594	0.294438	0.251091
seq-rs426	1	23964397	ATAGCGTATGCCATGAAGAGGGATACCAAACATGTACAATTAGATTTACACGCTTAGAGA[T/C]GGTCACCAGAAATTTGATCTATTTTACAATGCAGTTGGAATGTCAGTACACATTCGCCCA	0.9377	0.53397	0.497692	0.373843
seq-rs427	1	23978514	GGTGCCACGAAGAGTACAAAAACTACCAGGCCAATGGGTGGTTATGAGCCCCGGGGGGTC[A/C]CCGTAGCAAATTTGCAGCAACCTGCGCGTTTCTGAACTTTGTTCTGGGTTTACAAAACCG	0.7734	0.994692	0.0105594	0.0105036
seq-rs428	1	24022984	GCGAAACAGATTTCGGAGCGATTTCAGTCTCCCTATGTTGGGAATGTCCAAGCCTTTCCA[T/C]GTGTGCATATACCGCAAATTGACAAGGTTCCCCATTTTCGCCGGGGAGGAAAACTGCAAA	0.7623	0.581197	0.486814	0.36832
seq-rs429	1	24079002	TTCATAGCCGTTAGTCTCAATCTGAATTTGTGTTGGAGTTCAATCCTCACCAGTCGTAAC[A/G]CGCTTTCTTTGCCCACCTGAGATGCCCCTCAGCATCTCGTCCCCAACCATCGTGTCAGCG	0.7102	0.81104	0.306508	0.259534
seq-rs430	1	24086662	TTTACACCGGTCAAATATTGTGTTCGCTAGGCTTCTCTGGCATGCATGTTTGTCTTTCTA[A/G]TATCTATCGATCAATCTCACCTGTCTGCGAAAAAAACTCCACTGACCGATACGATATCGA	0.8023	0.543617	0.496195	0.37309
seq-rs431	1	24108790	GGCACCACTTACACCCATCAATGCAGTAAGTACACCTGGCCTGAAAGAACCACTAACACC[T/C]TTTAGAAGCAACAAACGGTCTTCTGTTATGCCTTGTGCTTTCATTGCCTGTTAATATAAA	0.929	0.54034	0.496745	0.373367
seq-rs432	1	24116033	TTGTTTTAACTGTAGTAGCTAGATGTTTTATCCTTTTTTCTCTTAGTTTAAGATTGTTCC[A/G]ATGGAGTAGGTATTGACACTGTCGTACCCCTGTGATGAGAGGGGCTTTTTAGTTTGGTCT	0.8706	0.774947	0.348808	0.287975
seq-rs434	1	24168475	ATCTTGACGAAATGCAAGGTTAAGAGTAAATCAGAAAAGAGATGATAAATCATGCATGAA[A/G]CCAAACATTAAGAGCTATTCCAGAGAAAGTACAAAAGGCGATCGGAAACATTAAGTTAAG	0.8815	0.587049	0.484845	0.367308
seq-rs436	1	24380846	TATTATCATGTAACACTTCACAAGTCTACATTAGTGAAGAATACACACAAGAATTACCTT[A/G]TTTTCATTTGCGCAGAGAAGTGTTGGAAGCCACCTACTTTCCCTTGTGTCGGTCAGCAAG	0.9345	0.751592	0.373403	0.303688
seq-rs437	1	24401742	TGACCACCGTTGTAGCCTCTCATGCTCTGCCTCTGGCTTCCTCTGCTATTCACGACGTGC[T/C]ACATAGATCTTCACTCAAAGCCCTAATCATCTCTGTTGGGACATGAAAAGGCCTCCCAAG	0.7523	0.742038	0.382835	0.309554
seq-rs438	1	24403502	TAGCTGCTGGATGATGATGTACAGAGGATCGATGCATCATGCATGGCATGGAGCATTACT[T/C]CTGTTGCGCACCGCCGCCGCGCGTGCCGGGCGATCGATCGACCAGCCTGCATGCATGCTT	0.9413	0.726115	0.397744	0.318644
seq-rs440	1	24616902	TTGATTTCCTCTCAGTTCCCATGATAATACGATCTTTCGCAAATTCCAACTGTGCAGCAG[T/C]CAACTTGTCAGCACCTTCAACTGCAGCCTTAATTGCTGCAATGTTTACTAGGTTTGCAAG	0.855	0.994692	0.0105594	0.0105036
seq-rs441	1	24630293	TGTGTATTTATGGATGTTCCAGCTGAGAAATAAATGTCCGGATCATCTCTTGTGTGTGTG[T/G]GCAGCAATGTGGTGATAAGAAATGTGACCGTACTAGCTCCACATGACTCACCCAACACTG	0.7102	0.997877	0.00423727	0.00422829
seq-rs443	1	24843303	CTAGAGAATGTAATGCTCATTTGCAAGTTTTACAGCATAAAAATAGTCAGGTCTTAAACC[A/C]CTCATCAAGTTGTTTACCTTCATGCCAACATTATGCATAGCAAAATCAGAGCTGGCCAAG	0.9118	0.578556	0.487658	0.368753
seq-rs446	1	24939537	ACATGGATAATACACCACCAATGGTAGAAGTGAAGCCAAAATACAGGTAACCAGTTCATG[A/G]ATCCTTTAACACTGTGCTTCTTTTCCCAATACAGTTCTTTAGTCAAGTATCAAGTTATTC	0.9319	0.994692	0.0105594	0.0105036
seq-rs447	1	24965366	TGATAGTAAGACCATATGGACACAGAAAGTGGAGTATCCTTTCATTCCTAAAAAGGGCAT[T/G]GAATAGAACAACCCCAATTTTGGAAACGGGGAGCAGAGCCATTCAGCTGTTTGGGGACCA	0.826	0.538217	0.497079	0.373535
seq-rs448	1	24999283	CTGCAATTCCTTGAAATGGACAAGGAATATGTGACGGCTGAAACTCTTGTAAGTTTTTTT[T/G]ATAGTATTTTAACTGTTCATCATTCACTAAGGATGAAGTACATTCAACTCTGGGTGTCTT	0.8322	0.85138	0.253064	0.221043
seq-rs449	1	25031770	TTAATAAAACTCCAACACAGTTAAAAGCAAGAACCGGCTTTTAGTGTCCAATCAAGAAAA[A/C]AACAGGCTTGCCTCCAACTGCCTCCTTGATTGGTAAGCACACACAAACCATGGAAAATTT	0.9232	0.523355	0.498909	0.374454
seq-rs450	1	25045992	TGACTCCACCAATAAGCCCAACAAGTCACCATTACTGGTTTCACCATTTTTAATAGCCCG[T/C]TCTCTCTTTCCAATTATTCCTCGTAGAAGTTTGCTGACCTCTCTTTCAATTTCTCTCAAC	0.7102	0.849257	0.256039	0.223261
seq-rs451	1	25117065	GGCTCACGAGGCTAAACTGATGACAAACACCTCCTGGGTCCTGTCCTAGACGAGAACTGC[A/G]TGCTCGGTCGGTCTATCTTTTTTCTAGTCTGAATGTACAGCATAATTGGTGCATGGACAA	0.8928	0.997877	0.00423727	0.00422829
seq-rs452	1	25154819	AGCAACCAACCAATATGCAAGTCATAAGCAGATTATTTAATACAAGAACTCTAAAATAAT[A/G]AGGAAGTAACACATTATCTATCAAGAATACCTGGGATCCTGCGCATTTTCTACCCTTAAA	0.8268	0.845745	0.260921	0.226881
seq-rs453	1	25156743	CAGAAAGGGGAAAAAATCGAACTTCCAGACGGGCAGAGACCCAAATCATCGCAAGGAAGC[T/C]GCACGAGCAGCTCAAACCGCACAGAAACGGCAGGGCAAGCGGAAGAGCACGGAACCAATT	0.7102	0.515924	0.499493	0.374746
seq-rs454	1	25178642	ATGTCGTACATATATAATTGTATATAGTTCTTGGCCGCGCCTTACCTTGCTCATATTTTT[A/G]GTTGGTGGATTAAAAAGTTCCCAAGTGAGTTGCTATTTTGTACACGTTTGATGTGATGGC	0.778	0.596809	0.481256	0.365452
seq-rs456	1	25185107	ACTTTCGACCGTCGACTTTGGAGCTTCGAGCCTGGTCTCGCAATATGCGTTGGCATAGTC[T/C]ATACAGACTATTTATTCGTGTTCCAGAGCATAGTAATATAGTACTTTTTTATACATCACC	0.885	0.995754	0.00845651	0.00842075
seq-rs457	1	25228089	AATCTTGATATTCCATACTACTTACCTGTATGTTATTTGGTGTACTGTGCCTCTAGTCTT[T/C]TGTCATACAATCTTTACCTACTCTACTGTATTCTACCTTCTCGAACGAATGAGCATAAGA	0.9023	0.997877	0.00423727	0.00422829
seq-rs458	1	25451070	CGAACAATAATAATGCGGGTAACTTGATATTCTTTCCTGACGATAAAGTGAATAAAAGAT[T/C]GATGACGGCAGCCTGCTAGACCTTGTCGGATTGCATATATTCTTCTGGTAGTCATTTACT	0.8001	0.617834	0.47223	0.360729
gwseq-rs13	1	25651364	TCCTTTTTCTATTCCTTTAATAATATAATAGATTATCTCATGTCTGATTTGGACTTGTAC[A/G]AACCTGAGGATATAAATATGAACACCCAGAGTCTTAGTCGTGAGATGAATACAATCATAT	0.8647	0.640127	0.460729	0.354593
seq-rs461	1	26422472	TCGACGGATCGACATAAAAATGGATCACTTCTCTTCTCTGCGTGCAGACGAGCACTACCT[A/G]GCAAAACCCTGAGCCTGATCCTCATCGGCATCCGCCTTTCCAGTTGACGATCGATCTGGC	0.7102	0.547872	0.495416	0.372698
seq-rs462	1	26879416	CGTGACCTACGTGTCCCGCCTAACATTTCTTAAGTTCAGACCAAGCATTTGCCTCGTACA[T/C]ACGTAATTACGTATTCCATAAAAAACTTCACCGCGTCCAAAGCAGATGCAGCCGCGTTGC	0.8791	1	0	0
seq-rs463	1	27045252	ATCGCAATGGCGTCAGAGTTTCAGAGGGGGTGATGCTATTAGCGTTTACCCTTTTTCGTA[T/G]TTTGATTTTGGGATGATGGAAAGGCCACGTTTGGTCGTATTTGGCGAAGGATCTCCGGTT	0.9238	0.635881	0.463073	0.355855
seq-rs464	1	27054406	TACCGATGATTGACCGTTGGGGCATCCTCCCACTCCCAGGGCCCAGCAAAAAGGTGCAAA[T/C]CTCTCTATAGGCTCTAGCTGTACTACCCTGTGCACGGTGTTTCCAATGGAAACCAATCAT	0.9362	0.617834	0.47223	0.360729
seq-rs465	1	27247593	GAGGTAGAAGAAAAGCAGTAAGGAGAGCTCGAAAGTAAGGAGGCCGGTCCAAAGCTTCAC[A/G]CTCTTTGTGGTTCTCTCATGGTATGTGTGAAGGCCAATGTAGACATTTGTAATGCCAGTT	0.9293	0.62845	0.467001	0.357956
seq-rs466	1	27264964	GTTTGTTTCAATATACATATGATTTTACCTTGGCGTTGTTGTTCAGGCATATGCACGGAT[T/C]AAGATGGCAAAGGAAGCTGCAGAAGCAGCTTCACAGGTCAAAGATAGTGATGAGCTATTT	0.9009	0.996815	0.00634914	0.00632899
seq-rs468	1	27297937	TACGATTTCACCGTTACATAGTATATGGTGTTTCCCCGTGAGCTGCACCGCACTGCATTG[T/C]TTTAAAATGGCGTTCCCACACTTAAGTTCGTCGCGTGAATGATCGTGTGAACGTGTTTGT	0.7798	0.996815	0.00634914	0.00632899
seq-rs469	1	27318677	TCAGAACCATAAACTTGCAGATGCAAGCATAGATATCATGCCAACCACATGACTATCTCA[A/G]TATTAGCCAGTTGAACCAGTTGAAATTTGTAGTCCTACAAACTAAACCTCCCTGATCAAA	0.9448	0.997877	0.00423727	0.00422829
seq-rs470	1	27691830	TGGTATGGAGCACAGGCGATAAGCAGATAAGCTTGGATCATCAAACCGTGGGTACTGTAC[T/C]GAGCAGTACATTCAGATCAATAATAAAGTCAGAAAACACAGGTACTCTGCTCAATTTGGT	0.858	0.670913	0.441578	0.344082
seq-rs471	1	27860557	CCTGGTTTCGAAAGTTATGCTAATACACCTCGGGCAGAGAAGAAGTCTATAGCTTATAAT[A/C]AGGAGACTTTTCTGTTGTCCTGCAAAACAATGTTGTATTCTCTTCGCAATCCACCAAAGG	0.9148	0.679406	0.435627	0.340742
seq-rs472	1	27906663	CTATTGGTCACGGTTTTGAGATCCATCAAGTTCATTGCTCAACATATGGTGAAGAAGAAT[A/G]TCAACCATGGTCCCCTTTGTCCTCACACTGCACAACATCAATGGTAAATTAATGTTGCAG	0.911	0.679406	0.435627	0.340742
seq-rs473	1	28031384	TTCTTTTCCCCCAAAAAATAAGCTAGCTAGCTGCGAGCTAAGATCCAATATGTTAATTCA[A/G]CTGGATACCATCTAACAACCTTTGGTTGGACCTAATGACATGTGTCGGTAAGCAGGATCA	0.9047	0.626327	0.468083	0.358532
seq-rs474	1	28116573	TCACCTATCAACCTGTGGCATTCCAAGCCACTGCATGTCCACAAGAAAGGATGTATGTAG[T/C]AGTAGTAAATACTGGAGTGGTACAAAATGGCCACATTCACGTTCCACCAGCTTTTCTACA	0.7992	1	0	0
seq-rs475	1	28250534	GTTCTTCCGCCTACCAGCCAGTAGTCCAATTACTGTAAAATTTTCAGCAAGCGTGTGACT[A/G]TTTTCCTTCCATGCGACAAGGACAGGCTTTCTTTCACTGATCGTTCAAACTAATGCAGTA	0.709	0.597665	0.480923	0.36528
seq-rs478	1	28460607	TGTGCTTTGACGACATGTGAAATAGTATTTATTTATTGATGCATAATAAGATGTCGCCTG[T/C]TTGATGCATGACAACACATACTTAAGAGCAGACAAAGTAATCAACAGTTGACAAGTCATG	0.8625	0.570064	0.490182	0.370043
seq-rs479	1	28561215	TGATAACTATAGTGGTATACCTGGTAGTAGTAGTTGCTTGTTCGCAACAAAACCAGCGCA[T/C]ATGCCCGGGGCGACGCGACCCTCCATTGCGCCGGTCGCGGGCTCGCGGCAACGAAAAGAT	0.8278	0.589172	0.484097	0.366922
seq-rs480	1	28566182	CTTAATACAGTATCAAAACAAAAATGTCGATCTCTCTAATATTGATTTCTCAATCACCGA[T/C]ATGAACGTTGCTATCTATCTAAGGTTGATTTCTTCAGGAAGATGCCATCGATTACCGTGC	0.9129	0.609342	0.476089	0.362758
seq-rs482	1	28959479	ATCTCACATCTCAACTCTCAGCCTTTACCAACTTTTTCTTAGAAAAAGTGTTCCTAGTAC[A/G]TAATTTTAAACACAACCCAACCAATAAACAGACACTTAAGTCCGTGTGGAGACATTGGGG	0.8128	0.901919	0.176922	0.161272
seq-rs483	1	28961857	CTGACTGCCGACAATCTATCTAGACTCAAGCTAGCGATGCCAATTGTTCTTCTACACAGA[A/C]AATATGAGAGGTGGTTCAAGGTGCGTCTGCAACCTCTACTTCCACTTTGATTTAGGAGGC	0.9245	1	0	0
seq-rs484	1	29280590	GCAGTTACAAATTGGCAATAGCACAGATCTACAAAAATAGTGTCGCTGACACAATCAAAG[T/C]ATGATGGCAAATGACAACAGACAAGTGACAGGTCGGCCTCACTCAAGATTGATATTAGCA	0.7812	0.616773	0.472728	0.360992
seq-rs485	1	30013069	ATAAAAAAGATCGTATATTTTGTGAAAGAAAACAAGCAGGAACCTGCATTGGGAACCATT[T/G]ATCTGATCACCTTTGAGTTCTGATGGTTTTCCTCCGGCCAGGAATTGCCCGCACCACCAG	0.8986	0.587049	0.484845	0.367308
seq-rs486	1	30107865	GCACAAATTCACCTGACCAACAGTCCAGGGACTAACATTGCTTCTTTAAGCTGCCATCTA[A/G]CGGCGGTGCAAGCATAAGATATGTATTTTATTCTTTTTTAAAAAAGAAAAAGAAAACAAC	0.9058	0.978769	0.0415613	0.0406976
seq-rs488	1	30629635	GAAAGATACCTATATGAACTATAGTCAGGCCCTTAGTTACACAAGCCAAGCACTGAGCCA[A/G]AATCTTGCAGGGCTAAGGAAGAAGAGTTCAATCCGCAAAATAAGCACCTCTTTAAGCTAC	0.739	0.544586	0.496024	0.373004
seq-rs489	1	30785661	AGAAAAAATGATGTCCATTTAGGAACTGAAAAATTACATGATGTTGTTCCCTTCAGTTGG[T/G]TTTGATTTTGGTGCACCCATCCATCATCTTAAATCCACATTAGCCAAAGTGGTATAATAC	0.9323	0.849257	0.256039	0.223261
seq-rs490	1	30903303	AGTGTATATTATTATGACTTTTTTTTTACTCAAAGTGTGCTGATCATTTTTTGGAGGGGA[A/G]GGGATGACACTGCGTTGAAGACTTCTAGTAGTACCAAGTTGTTCCTTGTTTAGTGCCACA	0.8773	0.751592	0.373403	0.303688
seq-rs491	1	30918898	TATATTTGTGCCATTGCTATTTGACCAGTCAGGTTGGGTTATGACATATGAGAACCTTCA[A/C]TGTCAGTGCAGCTCAGATCTCCATACATATACATGCTTTGTTTATGCTAGCTCTACGGAA	0.9157	0.856688	0.245547	0.215401
seq-rs492	1	30932781	GTCAGACGATGCGTATATCTGTCAAAAGAAAAAAAATGATTGGACATAGGTTATCACTTT[A/G]TCAGCATCAAATTTGGATCAGAACGGCATACCAAACTGCAGAACTGATGATACTCACCAT	0.7879	0.701699	0.418635	0.331008
seq-rs493	1	30933992	CATAACAGGATTATAAAGCCATTTCACCACTGTACAATGTACGCACCGGAGGATGGTGGC[A/G]AATCATAGTGTCATACAATGTCTGCGATGGATCATCAGGATCTTGCACCTTCAAAAGAGA	0.8601	0.824841	0.288957	0.247209
seq-rs494	1	31136193	CAATCACTAGTCCGTTCCACTATGAGTCTGATGCACTTTACGGCTTTGCCTGTGTTGCCA[A/G]GAACATGTGTGCGCGCCTCGGCTATTTATAGACCCGGTTTTCAGGTGTTACCGTCAGGGC	0.7599	0.501066	0.499998	0.374999
seq-rs495	1	31201087	TGAAGCACGCATTACTGGTAGAAAATTCACAATTTTAGGGGCAAGAAACCTAGAGCTCAT[A/G]CTGGATTTTTCTCCAAATTCACCACATATTAGACACTTGTATCGTAATTTCAATGTATTT	0.8578	0.565957	0.491299	0.370612
seq-rs497	1	31410945	AGCCCGTATGATTAACTGAGTACAGCAAGCACGAAAGATGCGGGCATCGATCGATCCATA[T/C]ACTAGTACTAGATTTTTTTGTGGTGGGCTACTGAGAAGTGGTCCCTGTATTGTGTGCGAG	0.8475	0.593617	0.482472	0.366082
seq-rs498	1	31609584	CTTGTAAATGCATGCGAAATGCGATTTCACAATGAAGACAAAACCCAACAACTTGAAGGA[A/G]GCAAGAATATAGGATTCTTCATAATTTCGTAGTATCCTAAAGTTGTCATGTTTGACTACG	0.9347	0.920382	0.146558	0.135818
seq-rs499	1	31711516	CTTCTGCTACAATATTCTACCCCAATTACCATGTTCATAAATACCAACAGGAACAAAATC[A/G]CACATTTTTGGACTACAGCGATTTTTACAAGCTCTAACATGTCATTTTCGGACGAACAAA	0.9152	0.980892	0.0374863	0.0367837
seq-rs500	1	31745532	GTCCCACACCCTCACTTCGATATCTGAATTTCACTGTCGGTTAGCAGCGTGTCATGGTGC[A/G]CACCCAAAAGTGAACGCTACTCGACTGCTCGAGCCCCTCAAAGACAAACACGATCAGTAC	0.7656	0.719149	0.403947	0.322361
seq-rs501	1	31786195	CACCGCTAAGGATCAGGGTGTCTGGAAAAACAAAGAAAATATCTTACAGCGTTTCTTTAC[T/G]ATGAAAGCAAGAATGAAATGATGAATAGTGAATGATTTCTGATAATTATTCGAAAGTAAT	0.9354	0.501062	0.499998	0.374999
seq-rs502	1	31808455	AAGCAATTCCTATTTGCAGACAATGCTGGCAAAGGCTGTTGCTACTGAGTGTAAAACTAC[A/C]TTCTTCAACATTTCAGCATCATCAATTGTTAGCAAATGGCGTGGTATGTTTCTTTGAACA	0.8832	0.561571	0.492418	0.37118
seq-rs503	1	31856577	TGCGTGAGAGTGGATGATTGAATGGTCCTCGACTGAGAGGGGTTTGTTCATCAAGAAGAC[A/G]ACAACTACTGTACTACCGTTGTTGGGTCAACTACGATGATCGATGTTCCTCGCATTTGGC	0.8801	0.625532	0.468483	0.358745
seq-rs505	1	32019679	ACAGAAACGCATTAAACTGCAGAACCAAATCATGTTCATGTACCGTGAATCAGATGAACC[A/G]CATTTCTAGTATACATCGTTTTGGATGCATATTGGAACTTAGATGGTAAAAGCCAGAGCC	0.8242	0.849257	0.256039	0.223261
seq-rs506	1	32040447	ATACGAAGCAGCCGTATAAGCCAGACCTTAAGTAATTAAGAACCTAGCTTAATGATAACA[T/C]GATTTGATCGTACGCCATTGGTATATTATATCATAGCTCAATAGACTCGCCAAAAGCATA	0.9123	0.622081	0.470193	0.359652
seq-rs507	1	32071285	TTTTTTAAAAAAATTCTTTTTGCCAACACTTTGCTTACTCACAAGTCCATAACTACATAG[A/G]AGTATTCACAATTCCAGATAAAACTAAAAATTCCCGAGTTGTAGAGTTCACCTTGTTACG	0.8129	0.619403	0.471486	0.360336
seq-rs509	1	32087879	CGCGAGAGAGAGATCTAGAGCGCTCTCTCTACCTTGCTATAGCTACTAGCTACTACTACG[A/G]TGGCTAGGGCTTTTGGCCTTGCGAGATGTGGTGGTGGCTACTGGTGAGTGGGGAAAGGGA	0.931	0.528662	0.498357	0.374177
seq-rs510	1	32092427	AACAGAGAAATCAGTAACAACATCAACACCATCATAGCAAAAGACGACATGGTGGAGTAG[T/C]CGAAATTCACCCGTGCAGACGTTGTGATACGCCTGTCGGACGTTCCGTTTCCCACACTTC	0.9244	0.518047	0.499349	0.374674
seq-rs511	1	32137839	AGCTGGAGATCGACGGCGAGGTCGGCTCCGTGCAGTGGTACCAGGTTCAGCTGGAGTAGA[A/G]TGGTTCTTGTGTGGAATGGAATGAACGCGCGATCGACGTGGAGTGATAGTTTATACACGT	0.7995	0.519149	0.499267	0.374633
seq-rs512	1	32242380	TGTCCTCACATTCTTCATTTCAACATTTGATGGGAAGGATATCTATCACATAGGCTCAAG[A/G]AAACTTCTAAATCTTCAGGACCCTGTGGAGCTGTTAGACATTCTAAAGCAGGATTCAGGG	0.7946	0.770701	0.353442	0.290982
seq-rs513	1	32248469	CTGATGTATTTCAGTGTGGTGCAGAGAGAAAATCTCGAGCTACTTTTATCTATCGCATCT[T/C]GCAGGGGAATAATGTTTACTGTTTGTTATTTCACTTTGCAGAGAGAGGTCTGTCGGCTAT	0.7672	0.665605	0.44515	0.346071
seq-rs515	1	32320070	CTGCCATTTCTCCACTTCCTCCTTAATAAGTGCAGAGGTGGCAGCATCATCAGAGTCATC[T/C]AGTACTTGTACTAAGAAGTTTGACCTTGGCCAATCCAGGTTGCAGACAGCACCAATGGAT	0.7805	0.983015	0.0333933	0.0328357
seq-rs516	1	32335883	TCTTGCCCATTTCCTTGAGCATCCAGTGCTTTCCAAGAGTCCTTTATTGTTTGAAAGCAG[A/C]TTAAACTTTCCCTCTAAAACACAGTGAATAAGTGTCATCTGTCATGTCACTCACGTATAT	0.9057	0.838641	0.270644	0.23402
seq-rs517	1	32354956	GTTCTCAAATTATTTCAGTGGATGCCCATTTATTCAAGTCCCAGGGTTTACCCATCCTGT[T/C]AGTAACACACTAATTTACATTTTGTTAAGAAAGATATTGAAGTAATTGATGGCAACATTG	0.9038	0.997877	0.00423727	0.00422829
seq-rs520	1	32638268	TTTGCAAAAAAAAAGAGACAATGGTGCGTATTTTGTCAAGAAATTTTAGTACTTTTGAGG[A/G]ATTCGATCACCATGGCTCTTGCATTTTTTTTCTTGCCTTAATGATGCGTGACTTGTCACC	0.931	0.997877	0.00423727	0.00422829
seq-rs521	1	32688570	AAATCACACTGCTAATTTTGGTTTAGAAAGTTTTTTTAGGCTGTGTTCGAAGTTACAAGT[T/C]GAGAACTCATCCTCTTAGCATGAAAAACAGAACGGCTCATTGTCATATGATTAATTAAGT	0.8618	0.997877	0.00423727	0.00422829
seq-rs522	1	32692573	GGAGGCTCACAGGGGAATTGTGCTGTCCTATTGCACTCTCTTTAGCTAAACTTGAAGTGT[A/C]TGCCACCATCATGGTATGTAGTGCTCACTTGTGCTTCCCTTATGTTTTAATAGCCTCTGT	0.8247	0.665605	0.44515	0.346071
seq-rs524	1	32869379	GCAAAGACTTGTGCGGGAGGCATTAGATGGGAGGGAAGGACTGGAAGGGACTCTGGAGCA[A/G]TGGCTGAAGAGTGTGTTTGGATCAGAGATTGAATCACCATGGGATCAGATCCGTGGCCTC	0.7587	0.995754	0.00845651	0.00842075
seq-rs525	1	32877196	GTATCTTTTCCCTTAAACCACAGATGTTTAGCGTTCCATTTTCTGTGCCTGTCTACATGG[T/G]AACCCCAAACTTCTTTCTGTACATCACACGGTTACTGATTCTGTGTACTGTACCTAATTG	0.801	0.995754	0.00845651	0.00842075
seq-rs526	1	33009508	CACACGGGCCCGTGCGGGAGGAGAAACGCCTTCTTGCCGAAGGCACCCGCAAATCTGTGG[A/G]TTTCGCATTTCTGACGGTTGAAATCGTGAAAAAGAGATACTTTTTTAGGGTAAAAAGGAG	0.8998	0.619958	0.47122	0.360196
seq-rs527	1	33061514	ATAAGCATGTGGTGTCTACCCTGTTTTGTAGCTGGGCTAAATGTCTTTCTGTAAAAAGAT[T/G]TTCAAAGCAACGCTAACAATACTTGGCATCTTGTAAAAAGAAGCACTATTTAGTGGACTG	0.9231	0.978769	0.0415613	0.0406976
gwseq-rs8	1	33184327	TTGTAGGTTATTTATTTCATATTAGTCTAGTCCGCTTGATATGTAGGATCTCACAACCAA[T/C]ACAATTTTGTTCAGGAAGCTGAAATTGAAGTGTGAAGACCAAGAAAAACAAGAGAAGAAT	0.9226	0.993631	0.0126577	0.0125776
seq-rs528	1	33260877	TTGTTCATATGAGGTGAGAAAGCTGACAATAGAGCCAAAAAGAAGATGGGAGTTTTATAC[A/C]CGCGTGAAGGAAAGGACATCAGCGTATTGTCGTATCAAACGACGCCAACAACCGCATGAC	0.8627	0.978769	0.0415613	0.0406976
seq-rs529	1	33285218	GCCTGCCCATACTTCTTAACATTTCTCTAATGAACTGAGAATAAACCACACCACCAACTC[A/G]AAGTGTCCATACACGTACCGATGCACATCGCCATGACAACCAATGGACCAAATATGGCAA	0.8165	0.997877	0.00423727	0.00422829
seq-rs530	1	33588908	AAATCTTACTCTCCAAGACGTCCACCTTCGTGCTCAGTTCCTGAAATGCAGCTCCCAATT[T/C]ATCCACCTTCTTCTCCACAACTGGAATGCGCGCTTCCACAGTCCGCTTGAGATCCAGATA	0.7102	0.783565	0.339182	0.28166
seq-rs531	1	33771296	TTCAACGGATAAATTATACGTCCGTCTGTCCGTCACTTATGGAGACGGAGGGAGTAGCTC[A/C]TTAACGCTCATTTTAATTTTCGTCTTTTGGTTTGCAAAACCGGGTGAAGCCCGTTTGTCC	0.9274	0.536093	0.497395	0.373694
seq-rs534	1	33897716	TGAAATTCCTGCGTTCTCCACTGTCAAGCGTGCTAATGACCTATCGTCAACGTCTCACAT[T/G]CATGAAGTATATATATATATGGTAACGGCACACACACATGCATGACAGCATGACTCAAAT	0.9003	0.70276	0.417777	0.330508
seq-rs535	1	33929149	CGTTTATAGCATGATGGAAACTTTGACACAACAATACAACATAGGAACAATATATACCCC[T/G]AACAATTCAAAACCGGCCAAAACCACCACACAAGAAATAGTTGAACAGACACCATCTTAA	0.8084	0.543524	0.496211	0.373098
seq-rs536	1	33950931	GTCGCTGTTGAGAATTCAGTGGCACGATGTCCCAGTTTCCGTGGATTGGATTTCAAACGA[A/G]TCGGTTCGTGGATGAGAAAGTAACATGTGTTACAAGTGTCGAAATGGATGCCTGAAATAG	0.8903	0.739915	0.384882	0.310815
seq-rs537	1	34065200	AAGGCAGGGTCGATCTGGCAAATGCTCCGGGGGTCTAATCATGTGCTCTGGCGTAAGTAA[T/G]AGAAGCAGAGGGAGACAAGAGGCTAAGGATGTCTAAGCTACGCGTGATGCGCCACGCACT	0.8842	0.735669	0.38892	0.313291
seq-rs538	1	34083162	GTGCGCCTGGATCAATTATTTGTGAACTAGAGAGAGCTGTACCAAAGCTGAACCTAAGAA[T/C]CTGATTATTTGAGCGGGCGTCCACTGTCTAGCTTTACTAGTACTACTATTGATCGAGTCA	0.9351	0.983015	0.0333933	0.0328357
seq-rs539	1	34167242	TGTTCCGTAGAACTGCGTAGCCCGTGAAATTTAGCCCCTTGTAGTTTTGTTTTGGTTGGT[T/G]TGGTGAAAATGTTGGTAGGCCGCACTGGATCTGTAGAATTTCGAGTGCTTTATGCCATCT	0.7102	0.563694	0.491886	0.37091
seq-rs540	1	34170348	GGACGAGGAGCAGCAGGAGGCTGACGACATGTAAGGTGGCTTTTGCTTGGTGGTTCTAGG[A/G]CAGGGTTTTGTGTGCTTGGTGTTTCCGTCTTACATTATCACCGTATTACCGCCTCGTACG	0.9051	0.830149	0.282004	0.242241
seq-rs541	1	34232607	TTATCGGTAGCTTTGTCCAGTATGTGGTGCAAGGGGTCGATTGCTAGAATGAATAGGAAG[T/G]GGGAAAGGGGGTCGCCTTGACGTAGTCGTCGACCATGTGGGATCGGTGCCCCTGGGTGGC	0.7324	0.821656	0.293075	0.250128
seq-rs542	1	34253314	ATGCAGAATCAGAATTTGCAAGCTGATAAAAATATATAGGTTTCGTTCTACTGCGGATGG[A/G]AAGCATCAGGAGTTCGTTGGAACAGATAATCCAGCTGAGCTGTTTGTGTACACTTGCTCA	0.8411	0.553079	0.494365	0.372167
seq-rs543	1	34381734	GAAGGTCCAGAACTACAAGGCCTGGCTGTATATGACACCAACTGCTAGATGGAAACACGA[A/G]GAAAAGAATGGGTAGAAAGTAATGGGCGTAAAATGTTACCGAAAACCGGGTGATATAGAT	0.8997	0.791932	0.329551	0.275249
seq-rs544	1	34388159	ATTTGCAGAGCTTGACCCAGCTGATGGATAAATTGTGTAAGTTCAATTCAACTAGCGATA[T/C]TGAGTGTTTACTTTGCTCCACATAATCTTCCATGTGACCATTTTCATCGTTCTTTCAGTG	0.9282	0.985138	0.0292822	0.0288535
seq-rs545	1	34413500	GAACTATCACACTTGTCGTAATTACGCATGATTATCTACTTATCTAAGAAAGATAGTAAT[T/C]GTACTGGCTGAGTAAAAAGTGATAATGAAACCAGAGGAACATTGAACAAAGCTTTAGTTT	0.7174	0.613588	0.474195	0.361765
seq-rs546	1	34487531	GTCTTTGTGATTCGGGCGCAATGAGATCAGCCCACAGCCAATAGTCAATAGAATGCTGCA[T/G]ATGTGAGCAGATAACAAATCAGAGATTGGAAAAAAAGAAAAACATACTGCCGACAAGTGA	0.7919	0.821656	0.293075	0.250128
seq-rs547	1	34515294	ATTGTATAGATCTTCACCAGGGTTATTTGCTTTCCTACTTTCTTCTTCTCCTGTAATTAT[A/G]TGTACTACTCTTCTTCTTGGAATCCTACTGAGTTATGGGGAAACAAACCTGCCTGAGGCT	0.7397	0.981953	0.0354421	0.034814
seq-rs548	1	34523205	TTTCTCGTTTTGCCACCGTGTATTCTACTCAACTCTCTACTGCTGTGATCTGAACACGCT[T/C]CGCCCGCGTTTGCAGATCGATTTCGTTTTACTCCTTTCCCACAGTGACAACCAGACGACA	0.886	0.829087	0.283403	0.243245
seq-rs550	1	34731155	CATAAAATTCTTCTAAGCAATAAGAAGGGTAAGAAACAACTTAGGCTTCTATTCGAAACA[T/G]AATTTGAAGTGACTATAAGCCGTACACAAAACGAGGAAGGTTATTAGTTCATGCTTAATT	0.9293	0.984076	0.03134	0.0308489
seq-rs551	1	34731760	CAACGTTGATTTTTACTAACACTTAAGAAAACTTGGATGAACTCAACAGGGCTGCAAATT[T/C]GAATGTACATAATGCACAGAGACTTCGAGCCAGGATTAACCTTCTTGGGTGTTGGACAGA	0.8394	0.997877	0.00423727	0.00422829
seq-rs552	1	34743670	CGGTTAAAACAAGGAAGTACCTTTCATTGACATCGAGATTCCAGTCCACACTAACATATG[T/C]TGTGACAAAAGGAATATGATTTTATTGACTACTTAACAAGAAATATATATTCCAATATAA	0.7582	0.984076	0.03134	0.0308489
seq-rs554	1	34807435	TATCTCCCCGATTATGCCACGCTAGGTGAGGATTGCTGTTGCCCGAAGGAAAGCTTGACT[A/G]CCTGAGCAACTATCAATTTGACCACACATGGACAAGGCCTAGTCGGTTGCCGGTGTATAT	0.7672	0.79724	0.323297	0.271036
seq-rs555	1	34816021	TAGAGTATTACACACTGGTATATGGTTCTGAGGGTTTGTGGGAAAATGCTTCATGTCGTG[T/C]GTCTGATCGGAAGACAAACATCGAACACCAACTTTCTCCTTTGTACTAGTCTCCTCTGGA	0.8522	0.984076	0.03134	0.0308489
seq-rs556	1	34893138	CACTTGATTTGTTGAAGTAGGCTTCTAGGATTCCCAGCAATAACTGTGCTCAAGATGAAA[A/G]GGGGGAAGAAATCAAAGAATGCGCCAATTGGTACGCTGTTCTCTGGCTAGACGGTCAATA	0.8871	0.975584	0.04764	0.0465052
seq-rs557	1	34950410	CAAGAAATGAAACAAGCATATAGTGATTGGAACATAGGCAACATACCCAAGTAAACCAGC[A/G]TTTCCAGGCTTTAACTGGATACCAGTAGCTTCGGCTGCGCTGTTGTCTCCCATAGTAAGC	0.8101	0.997877	0.00423727	0.00422829
seq-rs558	1	34952294	AGGAAAATTAGTAAAAAAGCAATAAAAAGGACATACCCCATCATTCATGTAGTTTGCAAT[A/G]TTTCCAAGAAGAATTGTAGTGTTTGTCCTGATCGCAGGTTCTTCATCAACCTGAACACAG	0.9404	0.980892	0.0374863	0.0367837
seq-rs559	1	34974519	CCTGGATCACAGGTTGACCAGGAAGAATAATTCAACCATTATGCAAGTGCTAATTCAATG[A/G]TCAGGTACTGCATCTGAACAAGCCACCTGGGAAGATCTGGAGGAGCTGAAGGCAAGGTTC	0.9274	0.997877	0.00423727	0.00422829
seq-rs561	1	35092748	AGGCCCGGACTTCATAATTTGGTCCGAAAGGATGCATTACTTTACATGGGCTTTCTCATG[T/G]ACTAGTAATGTAGCCCAATGTCATCGTCATGGTCTTGGTAGAGTCCCATCTATTAATTGT	0.7424	0.987261	0.0251532	0.0248368
seq-rs562	1	35100642	CCATTCTTGTTTTGCTTTTCAGAGGGAGAAAGATCGAATAAAATGCGACCGCGATGGCTT[T/C]GAATGTTTGACAAGTTGCCACTGCTTGCTTATTCGCTATCCTGCCGTCTGAAGATCCCGG	0.8529	0.997877	0.00423727	0.00422829
seq-rs563	1	35243817	GTTTTACTCGGGAGATAAAACATGGAAATAACTGAGAAACATAAAGCCTCCGCCGGCCAT[T/C]CCCGTTAACCATTTCCGCTCTTTCTTCTTAATCTGCCTGTGGGCAGGCACGATGTGGTGT	0.8082	0.994692	0.0105594	0.0105036
seq-rs565	1	35261012	CATGCCGACTGCACAAATCTTGAGGTTTAGCACGTGGTGGTGGCAGCAATACGCGACCTT[T/G]TCGATCGTACCACTGTCTGGTGACTGTGCCGGTGGGAGAAAAATGACCGAGATTGAAAAA	0.7942	0.985138	0.0292822	0.0288535
seq-rs566	1	35372333	TCAGACAACTATTTCTGCTCAATCAGCAAATCCCCAAAATATCTAACAGAAGGCAGAGAA[T/C]TGATTCCAAACTTTGAAAGGATGAAATTCTTTCCTTCATCATAACCTTTCCCAAAACTTA	0.9293	0.995754	0.00845651	0.00842075
seq-rs567	1	35470581	CTGCAAGGGAAGCGATTCATTGGCTTTCCGCTATTTCTTGGCCGGCCAATGCAAGTAGTT[T/G]GTTGGACGACGACATCAGCAAAGTCGAGCCTCGCTAATTGGCCCGCCACTCCTTTGCTGA	0.8892	0.97983	0.0395261	0.0387449
seq-rs568	1	35477096	CAGGTATAAATCACTATTCTACCCAGACTCTATTCATGTGAACCCATAGTACCTATATGT[T/C]AGGACCAAAGTGATAAACTTCATAAACTTCAAGCTTCTCACTTTATATTGTCATATCTGA	0.9167	0.858811	0.242509	0.213104
seq-rs569	1	35479826	TTGCAAAACAATACTGATAATGCTGCTCTTGAAAAGTAACAGAAGTACTGTTCAACCATG[T/C]CATTTCGCAGACAGAAAGTCCCATGCTGGCCATTTATGCATTTCTGGTGGACAATAATGG	0.7875	0.985138	0.0292822	0.0288535
seq-rs570	1	35484490	AGTAACATCTGCAGCCACGAACTCGTTTCTATTGTTGTGCCACCTCGTACGCATGTGCTA[T/C]GGAGAGACGCCAGGCGCCGCCATTGCCGCCTTCCTTCTCGTGAGCGCAGGGCCGAGCTCA	0.8289	0.992569	0.0147516	0.0146428
seq-rs571	1	35493207	ACGACGTAGGCCAAGGTCGACCAACGGTGGGGATGCTACCTCCGGTGACAACCTACAACA[T/C]GTAGATCTGGACGTCTATAGTGGAGTAAGGCAAGGAAGCTGGTCTCGAGACGACGATGGC	0.7823	0.992569	0.0147516	0.0146428
seq-rs572	1	35540178	ACGCTCACACGGGATGCCTTGCCATGCCGGCCAGCAAATGACTCCTGCCAGTACACCATA[A/G]CACGGCTAACCGACACACAGCTCCGTTGCTGAAAAGCTTAAAATTATCTGCAAACCCCAA	0.8003	0.673404	0.439862	0.343123
seq-rs573	1	35547725	TGTGATATGGTGGTTCCTAGCTTGTTTCCCTTTTACGTTTGACGAAGGCTAGTCGTTCAT[A/G]GGCCAAGAAATGAGGCAGCGACTGTTGGCTCGACGCTGTTCATGTAGAGTGGGACACGAC	0.7632	1	0	0
seq-rs574	1	35659152	CGGGAAGCCGGCACGGAGATCGACCCGGTGCTTTACCAGACGATGGTCGTGGCCTACGAG[T/C]GTGCCGGGCTTGTTTCACAATCCAAGCGCCTGTTGCATGACCTCAAAGACTCAGAGGACG	0.7096	0.545648	0.495833	0.372908
seq-rs575	1	35832685	ACTCTCTAGTTCCCCTTGTAGCAGCACATTCTTTTCCAACCATACCTGCAGATCAGTGCT[T/C]AAGCCACGCAACTTCTTTTCAAGCACAGCTGACTCTTGTTTTCTAGCTGACTGACAAGAA	0.797	0.769639	0.35459	0.291723
seq-rs576	1	35888501	ACATCACGATCGAGATTGAATGATAGTTTGAAATCGAATGCTCGTAACGTCATGCAGATA[A/G]TAACGAGCTCGTGCTGGATGCAATGCAACGACCCTGCAAACTCCTAAAACGCTCTGTTTG	0.7982	0.769639	0.35459	0.291723
seq-rs577	1	35964841	TAAAACAATGTTCGATCTACAACTCACGGGCAACTCAATTACACATTGTCAGAGTTGAAT[A/C]GAGGTTGTCGTGTTACAACTGACGTCAGAAATATGCAACGGAGGAATGACAAGAAAAAAC	0.9011	0.769639	0.35459	0.291723
seq-rs578	1	36733722	CCCAAATCTAGTGACTTATAACACCCTGATGGATGGACTTTATGAAACTGGCTATATTGA[T/C]AAAGCAGCAACTCTCTGGACCTCCATAACAGAAGATGGGTTGGAACCAGACATAATTTCA	0.8122	0.734607	0.389919	0.313901
seq-rs579	1	36868928	GGTCGTTTTAACGATTTTAGCTAAAGATTAGAAGTGATAGTTTGCTTAAGATGATGCATA[T/C]AGATTAGAGGCGACAGATTGGAGGCAACCTGGATGTTCATCGATACAATGTTCATAGAAG	0.8241	0.81104	0.306508	0.259534
seq-rs580	1	37005788	CAATAAAAGGGGATCAAGTTCCTAAGCCGAAAGGATTCTACTAAAGCCTAGCATAAAATC[T/G]GGAAATATCATTCTGCGTCAAATCAATATTATTGCTTGCAGCCTAGCACAGTAGCACAAA	0.941	0.730361	0.393868	0.316302
seq-rs582	1	37112126	CCGTCGAATTCCTTCGGTCTTTTTCGGTCCGAATCGGAGTGCTATTCCACACGTGAAATG[A/G]CGCATCTTGGCTTTATAAGCTAAATCATCCTATCTATACGCAAATCAAAGAAGGGTGCAT	0.8792	0.838641	0.270644	0.23402
seq-rs583	1	37287401	AACATCAAGAGAAAAAGTATCATACCAGTTTCTGAGTCCTCAGTTCTCCGATTCAATATC[A/C]TTTCAAGGAAATTCTGTGAAATTACCTCAAGAGGTGCAAAAACAATTCCAGCATATGAGT	0.8834	0.51383	0.499617	0.374809
seq-rs584	1	37600971	GAACAACGGAATCATACCCCATTTACACAAATGCTATTGTGACAGGCGGTTGATGCAGGG[T/C]GTTCATTGCATAAAATACTTCAGACTGATCCCTAACAATATTGTACACAATTTTATTAGC	0.7932	0.791932	0.329551	0.275249
seq-rs586	1	37715654	TAATTACCTGAATGTCGCGAATTAGAAGAAGTGTAGCTAAAGAACGTGAATCAGAATGTA[T/C]GATGGAATCCTCCACTGACTCATCTGCAAGAATTAAAATCTGTCGTTTCAAAGTTAGCAC	0.8337	0.781316	0.341722	0.283335
seq-rs587	1	37743492	TCCTCTTCGGTGGTCGGCCGTTTCCGAGCTCGGCACCGGAGCTCTTTCGCGCCACCAATG[A/G]CCTGTGGAACGTTGTCGACGTTGATAAAACCCTATCACAATCGAGGAAGGCATGGCTGAC	0.854	0.563616	0.491906	0.37092
seq-rs588	1	37853790	CAAAACAAATTATTATGCATAATAACTAGTAAAAACAATCAACTATGAATTTGCCATTGC[A/G]AAAGCAAGAGTGACAATAATTCATGAAATGGTACAAAGGTGACTTGTGTGAGATAAACAT	0.9072	0.58617	0.485149	0.367464
seq-rs590	1	37932654	TGGTGTGTTTTCGGTAGGTAGGTACAAACTACTCCTGCTTGGGTTATCCGATAGCAAATA[A/G]AATCCATTAATGACTCATGGTGGTTAGGCACCGGAGAAAGTGAGACTGACAATGTTACAT	0.9337	0.711253	0.410745	0.326389
seq-rs591	1	37955467	AACATTGCAGAATGCCAGAAAGAAAAAACCCTGAAGATCCAATTCTCACTAAAAGCATCG[T/G]AGGACACTTCATATCAATATATCATCACGACTGCCCTTCAGAATGCACACTTTGCTACTT	0.8326	0.740977	0.383861	0.310186
seq-rs592	1	38006113	TTCGGCAGGATTGTCGGCCAAAAGTGACCCCCCAACTGCAAGCAACGTTATGGCTTCTTG[T/G]ACCTTCACGTGACTGTCCCTAGTGAGGCGATTACTACTGAACATAGTGGAGTGAGTGAGT	0.8459	0.755839	0.369093	0.300978
seq-rs593	1	38023226	ATGCAGCTTCCGAGTGGTGCACAAGAACAGCATGAGTATTATCTGTACTCAAAATGGATG[A/C]TGCTGCTTGCGAATGCGGAGAACTGAGTCGATGCCTTGCCGTTCCGCGCTGGACATATAT	0.8483	0.990446	0.0189257	0.0187466
seq-rs594	1	38060412	CTAGGAGAGTTAACTTCTGCCCCATTATCACATGAAGCTCTTAAGTCCTACTGTTAGCGC[A/G]GACAATGTTGTTATGGTTTCTACCGCTATAAAATCGAATTAATTTGCAAGCATATATAAT	0.7102	0.707006	0.414297	0.328476
seq-rs595	1	38189373	TATCTTGAGATGCATCACGCATATGGTGGCATGATGGATTTGAGCTAGAGATCATATGGG[T/G]GGTGTCACTAGTTTAATCCGTGGGCTCTGCGAGCAACTGAATTGTTTTTCTAGCGCCCAG	0.7736	0.715499	0.40712	0.324247
seq-rs596	1	38331402	GCCTCCTAAGCGTGCTGATGAGGCAGTTGAAACCGTGCTTTGTCTCCCGTTCTATGACCA[A/G]CAACCGAGCTGATTGTTTTGGTGTATGCATTGATGAAATTTCAATCCTCCTAGGCGCTTG	0.8562	0.70276	0.417777	0.330508
seq-rs597	1	38631537	AGTACTCAGTAGTCACTCGAATAAAATTGACTAACCTCTTTGGCAAAAGTTTCAGGTTCA[T/C]TTGAATCTTTTGAAGCAAGAGTGCAATCAGGCACCTCAGCAGAATCCTGAGCAAATAACC	0.9308	0.548832	0.495231	0.372604
seq-rs598	1	38634667	ATGCGAGGACGGAACGTGAGCATCTCTGATTATGGGCCTCCATATCTCCAGATTTGATGT[A/G]CTGGGAATATTGGATTGGGCCGGCCCAGTGAGTGACGTCCACTTCCCTTTGGAAACCTCG	0.7629	0.548832	0.495231	0.372604
seq-rs600	1	38979388	CCCCGGCACACACGCGAGAAGTGGCGGACCGACGCCGTGACTCGCGGGCGCGCGCCGTCA[A/C]TGACAGGTGGGTCCTGAGTCCTGACGAAGGATTTGATTTTCCTTGACCAAGTTGGACGAG	0.8984	0.502123	0.499991	0.374995
seq-rs603	1	39172153	CTCTCTTCTGTTACATATCCCCAGAAGCTAAAAAAGTACGTCTTTTTCACCAAAAAGAAG[T/C]AGCTAGCTAGGTAGAAAGAGGTGCAGCTGAACAAGCAAAGGAGGATTAATTACCAAACAA	0.9042	0.562633	0.492154	0.371046
seq-rs604	1	39175355	GCTCCCTCTTCAGAAACCCGAGGATCCAACCAATCTCAAGATTCCTTTCCTCCTGGTCTC[T/G]TGTTCCAAAGTCTCTCCAAGAATTGAGATGGTGATTTTGACCTTCCAATCTCTCCGAGAA	0.9213	0.609342	0.476089	0.362758
seq-rs605	1	39283014	TTTATTTTCGTGCCTTACTGAACACATGCAATAGCATCTTTTCTTTCCCTTCTTTTATTT[A/G]TTCGATGTTGCAGCCGGAAATGTGTCTCATGCTTGATATTTATTTTACTTCCTCCCGTCA	0.7842	0.526539	0.498591	0.374295
seq-rs606	1	39291684	CTTATTTTAGATGCATAATCTCAGTTCATAATGGAAACCAGCAGCTGACAAGTTGTGTTT[T/C]CCCCCCTTTTAACATAATAATAGGTCCAGCTAAGACACCGGCTTGCTAGATTGCTGGGGT	0.7745	0.507431	0.49989	0.374945
seq-rs607	1	39303002	CACACCATGCATGCTCCCGGACAATTTCAGAGAAATACCATCACGCATTCCCTGTTACTC[T/C]TAATAGCCCCATCGGCTATGCTTAAAAAAAGATAAGCTAAAGCCAAAATTTCAAATTTAA	0.9203	0.622081	0.470193	0.359652
seq-rs608	1	39315794	TGTATATCACGAAAGCAACTGCAAAACATGCGTACGTACGCCTGCTTCCTCTCAGAGCTA[T/C]ACAAGTTGGAGAAAGTTGAGCCTCATCTCCACTATGTTCGGCGAAAATGTAAAAAATTAC	0.9119	0.511677	0.499727	0.374864
seq-rs609	1	39386767	ATCAAGGCAACAATCTTTAATGCTGGGCAACCCGTCCACACCGGAAGACTTCAGGTCACC[A/G]TCAATCGAGGTCACCACACTGTCGCTAAGTTGAACAGAAACTGAATCCACTGTACATGTC	0.864	0.660638	0.448391	0.347864
seq-rs610	1	39392612	ATACCATAAATTCTACTTGGAAAAATAGTTATATAGAAAAGAGCCCCACTGCGGTGCTAT[T/C]TACTAGTTGTATAAAGTAATATAAACTGTTAATCTCATTTGATCCAAGCGTTTAAATTCA	0.9446	0.545745	0.495815	0.372899
seq-rs612	1	39456034	ACCTGAAGTTGCTCGACAGCAGAAACTGCACACAATGCATGGACCAATATGATTTAGCTT[A/G]GGCAGATGCATCAATGACCTTTTAGGCACAACAGCACATATTCCAATCAAAAAAGTTAAC	0.8319	0.625265	0.468617	0.358816
seq-rs613	1	39470544	AGCATATCTCCAACAGTTTCACACAGTTCAAACTTTGCTCAGCTAAATAATACTGAGAGC[A/G]GCATGATTCTAAAATGGCAATGTGACTAGTCAGCATGTATACCATGATAAGAAAAGCATA	0.7611	0.625265	0.468617	0.358816
seq-rs614	1	39527657	GTTTATAGGACTGTGGTTGCATGTCCATGTTCGGAGGACTATCAAATGTTTCATCCAGTT[T/C]TATTTTTTTTATATTTAGAAATATATTATATGGGCGTGAGAATATTTTTAATAGGTCTTA	0.8452	0.548832	0.495231	0.372604
seq-rs615	1	39533226	GCTAGATATATAATTACACCACATCTTTCTATCATGGGGTTTATTAGAGCCCATGTTCCA[A/G]CTGGATATACATATATGTGTAGCTTTTTTTTTATCTCACTCTCGGTACAAAATTAATGTG	0.835	0.721868	0.401549	0.320928
seq-rs617	1	39698574	GAAACCAAGGTAGAATCAAGATTAGTGGCTACCTCTTGGAACTTCCTCTATGCCTGTCTT[T/C]TTCCCAGCTGCCATCCTCTAAAACCCTTTTACTTCTGATATCAGGAACTTCAGTTTGACC	0.8841	0.647558	0.456453	0.352278
seq-rs618	1	39774122	TCAGTAAAAAATTGGTACTTCTGTGCTGGCTGAACTAACTAGGTATAGAAATTTACCTCC[A/C]CTTAATACTGGATTTTGATTAGCCCATACATTTACTCATGTATCCTATTTATTAGCCCAT	0.8667	0.658174	0.449962	0.348729
seq-rs619	1	40020660	CACCATGGTCTTCTTGATCTGTCATACAACCAATTGACTGGTCAGATCCCAACATCTATA[A/G]AGAACTGTGCAATGGTGATGGTGCTCAACCTCCAAGGCAATTTGCTGAATGGCACCATTC	0.7995	0.854565	0.248568	0.217675
seq-rs620	1	40116166	ATTTAGGAAATAAATAGATAAAAGGAAACGACAAAAGCTAACCAATTGGATAACTACTAG[A/G]CACAACTCTTGTGCCTTCCTATCTTGCGCACGCAGAGATAGGATCTATTTTGTTCGATTC	0.8131	0.665605	0.44515	0.346071
seq-rs621	1	40191281	AAGACGAATTATTTTGAAATATTTTGTGCGCTTTCATGAGCAAGGCCCACGTGATATCAT[T/C]TTGAGAGTTGTTGGCGAAAGCAACTGGCAATGGTTCAACGATGGCATGTAGCCATGTACT	0.8931	1	0	0
seq-rs622	1	40200408	AATCTTATATCTTGTCTTTGCTTAAGCAGAAAAAATGTTTATTTATGAAGAGGAACCATA[A/G]GTACAATTTTTCGAACCATTAGATTTGCGCGGCAAAAGAAAGGCTTTCTTTAAGAAGGGA	0.9094	0.668085	0.443495	0.345151
seq-rs623	1	40216070	AAAAAAAATCATTATACTACGCATACACATTATTAGTCTGATGATTTATTTCCTATGTTT[T/C]AATTAGCTTTGGCGTTGTGTGGATTAGGATAATCTCATTTTGTGTTTGCTTTTGTCATGG	0.8827	0.685106	0.431471	0.338388
seq-rs624	1	40235520	TATGTCATGAACTATGTCCGACTGCTTGCAGACTATAGCCGCTCACTGAACCAACTTCTC[A/G]AGGACTGGGATACTGAGCTAGAAAATGGAGGTGACAACGTGAATATGACTCCACTGGGGC	0.7207	1	0	0
seq-rs625	1	40401837	AAAGTAGAAGTTTCTCCAGCATCTCATGTTTATGGCAGTGGCAGTCATCACATGTGTTGG[A/C]TAAGCCACAACAACAAAGCAATGCACTAGCTGGCCAGTATTGCCATGTCCGACCTTGTTA	0.8598	0.998938	0.00212089	0.00211864
seq-rs626	1	40466021	TAAGAGATAACTCACATCATTGTTCTTGAGATAGGGGTCCAGGTCATTGCTAGCATAGTA[T/C]AAGTCCCCTTGGCCGGAGCTGAAAATCTCGAGACCTGATGTGAATACATATCAAGTTGCC	0.8966	0.618085	0.472112	0.360667
seq-rs627	1	40470182	TGTTGGATGCACTCATCCAGTCGGTTTCTATTGGGTCACCAAATCACCAAGAAAATACCC[T/C]AAAAAATATCTTAGCCGCATTTCGATGTGTTTTTCTTTATAAGAAATGGAATGGAAAACA	0.898	0.995754	0.00845651	0.00842075
seq-rs628	1	40567410	TGCCATCCAAACCTTCAGGTTCTGGAGGGTGTGCATTCCGAGGTATTATACCTGGATCCC[T/C]ACCAGAAGTGAGAAGTAGAAGGCTCAAGTCCTGAAATATGCCAGAAATTCCTAAAGTGGT	0.8258	0.995754	0.00845651	0.00842075
seq-rs629	1	40611527	GAATTCATGAGTATGAGAAACGAGACATGTGAGTTACAACTAAAAACTCTGCACAATTCC[A/G]CAGAATTCGAAGATGCACACGCAAGTAAGCAAGTGAACACTATGGATCCTTATATGAATC	0.8891	0.772824	0.351134	0.289487
seq-rs630	1	40670442	AGAAGAACAATGGGGTTCTGGAAAAGAATCGACTGATTCAGAAAATTACTGCTAGTAATC[T/C]ACTGGTCTGTGCACCTAATGGAACAATTAACATCCTAAGCAAAGGGAGGAGAACATCAAA	0.8459	0.998938	0.00212089	0.00211864
seq-rs631	1	40850195	AGATCAACCTAATATGTCAATTGGGCTTTGGGCAAGACCAAGCCTACTAATGAACAACTT[T/C]CCAATAATCTCTTATTGCAACCGAGAAAATAAGGAAGGGGATAACCAACCTATTGGTTGA	0.9367	0.707006	0.414297	0.328476
seq-rs632	1	41013436	GAAAGAAGATTTAGACTGCTAAATAGTACCACCATTATAGACTTTCCCTATCAATTATTG[T/C]AGTCACAAGATCGATCGTCAGGTAGGGCAACACAAGACCAAAATTCATTCAATTTATGAT	0.7301	0.53397	0.497692	0.373843
seq-rs633	1	41024024	CAACAAAAAAAAATGAAGCTGTGCCTTATATGTTCTGACAGGAGAGAGAAAAATATTCAG[A/G]CCCTCTATAAACTTGGATAGAGGGAGTACTCTGCATAGTTTTGATCTCCCTAGCTAGCTT	0.9438	0.503185	0.49998	0.37499
seq-rs634	1	41137704	AACTAAGCATGTGAATCACAAATCTCAATCATCTGCGAAGTGTACCATCATTTCTGCCTT[T/C]CCCCCCAAGTGGTAGATACTCCTTCAGGTGTGCAGGGCAATTCCACCGCGTTCTGTCAAT	0.8078	0.845745	0.260921	0.226881
seq-rs635	1	41236320	TGGAGAGAAAAGGCAGAAATGCGAGAAGTTAATAACTCTTTGATATTGCATTAAAACCTA[T/G]AAAGTGACAGGGTGGCTAGTCCTTCACAGCAATTAAAAAATATATGCTAGCTATGAATCC	0.8479	0.970276	0.057681	0.0560174
seq-rs636	1	41250829	GATTACGCTTTGAGCTACTGGAGGACCCCTTGAGAGAGATTTTGTATCAGATTGCTGTTA[A/G]TTTGTATCAATGCTGCTGCTATGTTTCTTCGAATTCGCTCATTGTCTATTAGGAAAGCCG	0.9081	0.991507	0.0168409	0.0166991
seq-rs638	1	41328237	TGTTACTCGCTCATTCTCGTGGCTGCAAACCCCATATGATGATACGACTGTGGAGACGTG[A/G]TCGTCACTCGTATCGGCTAGGCACGATGACATGATTGTACACAAGGTAATAAATAGCGTG	0.9244	0.636943	0.462493	0.355543
seq-rs639	1	41365991	CCGAGGACCCGACAAACGATTGGTCTGGTAGCCCAAGGCGGCCTAGACCCGAGCAAAAAT[A/G]TGCAACACGCCGCTTATGTGCATGGGCCATTTGGCGACATTACGCAAAGAAAGAAGTTCA	0.8349	0.998938	0.00212089	0.00211864
seq-rs640	1	41384377	CTGCAAGACGTAGTTGGAAACAGCAGGCCAGAGGTCCTTGGGGCCATTTGATGAATATGA[T/C]AATCCATTACGGATAACCTCACTTGTCATCAGTTCAAGTCGCGGTGTTCCTCGGAAGCTG	0.8396	0.678344	0.436387	0.34117
seq-rs642	1	41575327	GTAAAGATCAGTGATTTCTCCATAGGCTTCAAAATGCCTATCAATAAAATGTTCTGATTA[A/G]AGTCTTTATGCAAGCTCGGATATTCAACTGATAAGTGAACTGAGTGCTGAACAAAAGGAC	0.9324	0.581741	0.486637	0.368229
seq-rs643	1	41576180	TTAAGATGTGCATCCAGAAATTCAGGACTCAATTTTGGCGGACAACCCCAGAAAAAGGAA[A/G]ACTAAATAGAAATCAGATACTGAAAGCGAAATACAAGCACATAGCCATATCTGTTCCAAG	0.9376	0.803609	0.315643	0.265828
seq-rs644	1	41599377	TTTGGACTAATCCGTCATGAACTCTTCCTGTTTATGGGAACGGAACAAAGTCATTCATAA[A/C]AAATCCATGGGCCGAATGGATTAGCCCAAAACAAGGCCATCAGTACTATGCTGCCCACGT	0.8835	0.591295	0.48333	0.366526
seq-rs645	1	41611763	GCTGGAGCACTACACTAGCCTGCTCAAATCATACAGAAAGAATGAGCACACTTTGCTATC[T/C]ACCAAAGTGAAGAAGATCTTACGGTCAAATAACTTTTGAGCCTCATGGTATTGCTTATAC	0.9192	0.597665	0.480923	0.36528
seq-rs646	1	41700923	CATTAACGTCATTAGCGTCGTGATTCAACATGACGACGCCAATAACATTAGCGACATCTC[T/C]CTAGTCTCTCTGTGGAAGCTAAGTCGATGATATGATGGGGTAGCGCCAATGTTTGTGGCG	0.9236	0.748408	0.376587	0.305678
seq-rs647	1	41709042	TGTGGATCTTAAAATCTTTATATTCTACATTTTCTTTGTGCAGTGTATTGGGTTTTCCTC[T/C]CAGCAGCTAGCTCTAGTGAGCCTGCAGCAATTGAATGGGTTCTAGAGTTGTTTTCAGAAA	0.9058	0.612527	0.474676	0.362017
seq-rs648	1	41738245	ATCCATTATAAAATTAACCTTGGTTAAATGTGTGGCTGAATGTGAAATTCACTCCAAGGT[A/G]GTGAAAAAACCACTTGCCCGTCCCATGCAAGTGATTCCCAACCGATCCCCAAAACAAAAG	0.8667	0.627389	0.467544	0.358245
seq-rs649	1	41743835	AATTACTTGTATCTGCACAAACAAAACATGCATGAGTACATGTCTATTTCTCTGGGGCCA[T/G]GATAATTTGGAAAAATGTACATATAAGAAGGGGAGAGATTGTACATATCCATGATGAGGT	0.7102	0.717622	0.405281	0.323155
seq-rs650	1	41779520	CGTACAATTTCTTTAAATTAAAAAAATATCTAGGGTATTTCCAACTGAGGAGGGAGGCAG[T/C]GAATTGAAGTGGGGCAGGAATTAAAAGAGCCATGAGTTGCACTGCAGGCAGATATGTTTG	0.9006	0.623142	0.469672	0.359376
seq-rs652	1	41819700	GCTAGCCAGGCCATGTTACTGCGTAAAACCATGCTCTTAAGAAATGTGAGTCAAAGAAGA[A/G]TATCCTGCTCTGTGATGCAGTTTTTGACCGAGGTCAGGGAATATTTGTACTCCTACAACC	0.9325	0.772824	0.351134	0.289487
seq-rs654	1	41829888	TCCGATCTTGTCCACATGAAAAGGGCCGGCCGGGTTCGCCTACAACTGATATTGACAATC[T/C]ACCAAATCTATTAATCTACTATCTATGCTCTCTGTTTAGGAGTACTACTAGTACGCATGA	0.91	0.786624	0.335693	0.279348
seq-rs655	1	41841658	TCAACTTCCATGTTGGAGATAAAAAGTTTATGGAACATACCAATGTTGTTTGTTTTACAG[T/C]TCATCTTCATCGTGGTAGAAATCAATATGGGTGCCGGTAGATTTTAAATTTTGTTGTGAG	0.8353	0.538217	0.497079	0.373535
seq-rs656	1	41866947	CTATTGTCATGAGACCTGAAAATATTAGGTGTGGGCATGCTAACTTCACATGCTTGGCAA[T/G]CTCGACGCATCTGGAGGGATCAATACCAGATTTTGCTGAATAAATGAAAATATTTCCTTG	0.8897	0.820594	0.294438	0.251091
seq-rs658	1	41884323	GTTTGACATTTTGCTGTCCTAGGTGGAGATAGGTATGGTTGAATTTGTTGGATTAATTAA[A/G]GTCAATGTCATAAGAGGCACAAATCTAGCTGTTCGTGATATGATGTCCAGCGACCCTTAT	0.7155	0.692144	0.426161	0.335354
seq-rs659	1	41892424	AGGAAGGCATTTTCTGAGAGAGCTGGATTGGCGACGAATCCGATGGGGAGGAAGCTGTTC[A/G]AGTTGATGGAGGCCAAGCAAAGCAACTTGTGTGTTGCTGCAGATGTCGGGACAGCAACAG	0.8922	0.782378	0.340525	0.282547
seq-rs662	1	41921293	AAGCAGTTGGTTTGACACGGCCAGTTCTAGATGCACGTGCTAACATAGGAAAGGGTGCCC[A/G]CCCGTATTACAAGATTTTTCAAGCATTTGGCCTTGTGAGGAAGGTTGAGAAAGGCATAAC	0.7102	1	0	0
seq-rs663	1	41926631	TTGTTTTTCTTCGAATATCTACTGTCCATGTTCTTAAAAGATTCCATAGAAGACAATCTC[A/G]ACAGTTGGGTATTTGACCGTGTTTCCAGCTCCTCCTCATTAGTTTCACTGAATCCCTGTA	0.7593	0.735669	0.38892	0.313291
seq-rs664	1	41928617	CACACATAACAATACTTGACCACGCGTGAGATATTATTTAGCTTAAACTATAATACTACA[A/G]GTAGAGCACTCAGGACCACAGACAGATGTTGGCATGACTTTGAACAAGAGATGAGACATG	0.8203	0.639066	0.461321	0.354913
seq-rs665	1	41942955	ATCCTAAAATTATCCAGTTTAAGTCAAACCTGACCAGAACCTTCAAGTCTGAGAGTAGTA[T/C]AAACTGCGCCGAACGTGCAGTGTTTGACCTGCATCTATACAAATTATTGCAACTGTTCTG	0.8325	0.545648	0.495833	0.372908
seq-rs666	1	42003509	AGAAATTGCACTTGGCAAAACAAGTGGCTCAGTTTTTCAGCAAGCAAGTGGATTGAGCCA[A/G]GTGCCGGAGAAATGGGGCCTTTTGTCAACTGAATTGGTTGGAAAACACTGACTCTAGACA	0.7102	0.590234	0.483716	0.366725
seq-rs667	1	42021996	ACAATTAATTGACTGAAAATCTCAGCAACACCGATTCAAACAACCCCTAAGTTAGTGAGA[T/C]CACTGTCACCTGTGGCAGACGTAGCTTGGATGCACGCATGCAATTATTGGGGGCACCATC	0.838	0.579618	0.487322	0.368581
seq-rs668	1	42039310	TGGAGTATGTTGTAACATTATTTTTTTTAATGCTCCGATTAACTCGGCGCTGCAATTAAA[T/G]ATCAGGAAGGACATTTCCAACGTCTTCTTTTTACTTTATGCCACTCTCCTGGATAGCGCA	0.9261	0.791932	0.329551	0.275249
seq-rs669	1	42049604	TTCGATTTTACTGCCATTTACTAGTAGTAGGGGAGCGTGAAGGTTGCTCGATGCATTTAT[T/C]CCGGACGACGGGATAACTCGATGGATCGCTGCACCGTGTACACAAGCAAATTAACGCGCC	0.8464	0.640127	0.460729	0.354593
seq-rs671	1	42104399	GACTCGATTGCTGGATCGATCAGCCGTTCGTTCAATCGAGACGCCCTTGAATTCGCCAGG[T/C]TAACAATATGTGCCCTGGTCCCTTCCACCACAGCCAAAGTCGTCTTCATATCGCGCGGGA	0.9223	0.79087	0.330789	0.276078
seq-rs673	1	42127105	TATCAAGTCTAGCTTATTTATTAGTATCCACTACTTGCAGTTATTGCTAATTGTTTGTAC[T/C]GATTTATCTTGATTGTTTCATGTTCCGACAATAACGCGCAGGGTGTTATCTAGTATCACA	0.9171	0.647872	0.456268	0.352178
seq-rs674	1	42152063	ACCATTACTCCAGTCCTTATTAAGGTAGCAATAATCCAATTATAACCGCAAGTCTGCAAT[T/G]ATAACTGCTGTGCATGTATCTTATTTGTTTAGTTATTTATTTTGTGCTGAATCTTTTCTC	0.9338	0.690987	0.427048	0.335863
seq-rs675	1	42152978	GGATATATCACTTAGGTTGAATGATGACACTTTTATGTCAAGAGTGAGAGCTTCAAAAAT[T/C]CGTAAGCTTCCTTGGAATGAAGGAACAACTCAAGACTTTAAAGGTCTCCTGTTTGAAATG	0.9427	0.595494	0.481762	0.365715
seq-rs676	1	42170341	AACTAGAGAACTAAAAGCTCTGGGAATAACAATCAAGAAAGTGAGTACCTTGAAGAAGCT[T/C]CTTGATATTCATGGAAGTCACATGAGATTGCTTGGTCTATATAAATTGAGTGGCGAGACA	0.9404	0.663482	0.446547	0.346845
seq-rs677	1	42206046	CGGGTGCATCAGAAGCTCCATCAAATCACGGATACGATAATCCAAGGACATGAAATCATC[A/G]AGGACGGCAGCGTTGGTGATGACACCATACAAGAAACAGTAGGAACACACAATATGCATG	0.8617	0.859574	0.241412	0.212272
seq-rs678	1	42224632	AGTTTTGCTGAAGCATAAAGCTATTGAAGTAATCAAGGTGAGTAATGTTTCATTGTGTGC[T/C]TCTCTTAATTGTTTTCATATTATTGAGAGTTAAATCGGTTCAATCCTACATGTTTTAGGC	0.8688	0.917197	0.151893	0.140357
seq-rs679	1	42230518	CTTATGCAGCTTTCGTCTTGCCATTGATGTTCACTGTTTTACATATTTGCAGCTTTGATC[A/G]GCACGCGCTGGATCTTTTAGAGAAGATGTTAACTTTGGATCCATCACAGGTATGCTGCAT	0.7504	0.988323	0.0230818	0.0228155
seq-rs680	1	42247110	CTCGATCGCCCTTGCCTTTTGAGATCGATCACCAGGTTACTGTAGAAGTACAGATCGGAG[A/C]GAGCGATCGATCGAGGAAGAAGAAGAGGTAGAGGTTGTAGATGGCTGTGTCGGCTGGCGG	0.9184	0.798301	0.322032	0.27018
seq-rs681	1	42276678	CATGCAAATAGTTAATCTAAACTATAAATTTCAGTTATTACTCCTAGCCCCTAGGCACAC[T/C]ACACTTTCTCCTGGATGTTGTCCTCTCTGTGCTTATTGCTATGCACTGGTTGTGCTGGAT	0.7658	0.975584	0.04764	0.0465052
seq-rs682	1	42281592	CTAATGCAATATTAGTACTAGTATGTTTTTTTATGCACCTTCCTCGTAAGCTTCGATCCT[A/C]TTGGATAATTCGCTCTGAAGCAACCAACTAATCCACCAATCCACACTGTCGATCGAATCG	0.7364	0.9862	0.0272199	0.0268495
seq-rs683	1	42299182	TTGTAGTTGTCCTAACATGCCGACCGTCAGTTTGCAAATGTTGTACGAATTGAAAACAGA[A/G]TTCGTTCTATAAACTTTATACGCACTTAATTCCCCTTCCATTTACATTTCACAGGATAAC	0.9373	0.564756	0.491613	0.370772
seq-rs684	1	42321153	GTCAATGTTAGAAAATTTTACATTGTGAATCAGGGGGAGTACTAACTAATTAATGGTGAA[A/G]CAAGCCGACGCCGGCGCCGCATATATAATCGCACTATCTAGCCTTTTTCCATTTGGTCAA	0.7908	0.968468	0.0610746	0.0592095
seq-rs685	1	42474735	AGAATCAGAGCGTATGATCCAAGAGCTGAACGAGTTTGGTTTGGTGGAGAGCATCATTGA[A/C]GAAGAATTCCTCAATTACTTCTATCAGCTACCACGCCAGCCTCCTCGTTCTCATGATGAT	0.8503	0.771762	0.352291	0.290236
seq-rs687	1	42626336	TATTGGACAATTCTTCTAAAGCTGACATTCTCTCTTCTTTTTCAAATGTTCCATGAAATG[A/G]CAATCCTGGCAAATTTGTGGCAATTCAAAAGATCCAAACGGTACGCATCTTCTTCACATA	0.843	0.528571	0.498367	0.374182
seq-rs690	1	42725908	AGCTCGTTTTTACTGCACAACTAATGCTCGATGTCCAAATATACTTGGGTTATTATTATT[T/C]TTTTGAAGGATTTTTCATGTGAGTCTCGCCGAGGTCCACTAACCGGTACACAGGCGCCGA	0.9376	0.601911	0.479228	0.364398
seq-rs691	1	42744605	GGCAACCATGCAGTAGAAAATATAAGCTTTTCCCAGTACTGCAGTAATATAAAATAAAAT[A/G]TTTTTCCCTTTCAATCGGACAAATTGCTACAACCACCGTTCTTGGATTTGTTGATTACAT	0.7896	0.669851	0.442301	0.344486
seq-rs693	1	42973324	TTAATTTGATATTTTGCTATTTTGCTATTCTTTTCCTGAAGGTGATTGTACGCTTGGTCC[A/G]CAGCCTGGACAAAATTAAGGAGCCTGCAGCACGATCCCTGATTATTTGGATATTTGGAGA	0.773	1	0	0
seq-rs694	1	43158927	AAGCACAAGTTTGATCACCAGATATGCAAAAGATACATCTCAGCTGTCTCCGTAAAACTT[T/C]CCTACATTTCTGCTTAATGCCTCTTGCCGTGGGCACATAAAGCAATATGTATGAACCTTT	0.9327	0.813163	0.303857	0.257693
seq-rs695	1	43159614	CCACAAGAACCAGCAGGAAGAAGCTTCAAATATATTTTCTAACAGAAGGGAAACTTTTCC[A/G]GTTGGATTAAGCTGTCCACTGACAAATCACCACAAGTATTACTTTTGTTTTTTACAATCC	0.9127	0.577495	0.487989	0.368922
seq-rs696	1	43193887	CTTCAATTCCCTAGCTAGCTCCCCTCGCTCGTCGACAATGCAAGCGCGCTATATATCGCA[A/C]TTCATTACCTACTGCCTGCAACGTCCGGGCAAAATTAAAGCAAGCAAAAGTAATAAGTCC	0.9234	0.815287	0.301189	0.255831
seq-rs699	1	43204685	TTTCTCAAAAAATACAAGTGCCTCGGATTCTCTCCAAATACACTCATTGATGCTATTGAT[A/G]CTAAATAGCAAAGCCACAAGAGCACGTAGAAAATGATCTTGAATTTTCTCAATCTCATTG	0.9116	0.704883	0.416046	0.329499
seq-rs700	1	43210107	GACTTTCTGAAATCAAAATACGCCTTATAAAAATGAACGGAGAGTAGATAATAAGATATT[T/C]TTGTTAGGGTCATGCTCATATACTACAAGTAGGCTCTCTGTTCTCTACTATTAGCGATCC	0.8919	0.815287	0.301189	0.255831
seq-rs703	2	37714	TAACAAGTTCATGTCTCGTCCTCAGCTCTACTTATCTGCATGATTATGAGACTATGGGCA[T/C]GTCCTAACTGGTTGATTGTATAGATTACGGATAGAAAAAAATGCTCATTTTTGGAAGTAG	0.7346	0.541401	0.496572	0.37328
seq-rs704	2	60863	TTTAAATTATTGAACCTTTCTATGGAAGTATCAAAGAGTCCAAATTATTTCAAAGTTTCT[T/G]TTGCAGTTACGTTTGAGAAATTGTTGGTATGAAGGCCTAACTTGGAAGGTTGCTGATGAA	0.9286	0.996815	0.00634914	0.00632899
seq-rs706	2	353474	CTGTAAGAATGCTTCCGAAAGTGTACTGATCAATGCCAACACCCTCTGCCCTCATTCTCC[T/G]GAAAACATCAAGAGCCTCCAACTGCAAACCGTTCTGAGTCAGTCCTGTAACCATCGTAGT	0.7499	0.998938	0.00212089	0.00211864
seq-rs707	2	384743	GATCCCTAAGATTTAGGCCCATATTGATCGTCAGCCCACTGTAGGCCTATTGGAGGAAGC[A/G]GGAAGAAGCAATAGGCCGCGTGGGAAGCCCATATTTTGCGGGCTGCCTTTCTGTATAGGC	0.7418	0.522293	0.499006	0.374503
seq-rs708	2	409196	GCTTAATTACTCGCCTTCCCTTTCATGATATTGTTTGATTTATTGATGCTAACATCACAC[A/C]ATCAAATTTAAGCGATATTAATAAGGAAAAAAAGGGACGGCTAATTTAAAGTGACACTCT	0.9113	0.571125	0.489882	0.36989
seq-rs709	2	421684	CCTACCCCACCCAACATCCTGAAAGAGTCCATATAGGCACTGATCGGCCTAGCAACGATG[A/G]GGGAGGATAGCAAGAATGCTAACTGGGAATGGTTATGTTTGAAATGTTTCTTAGGCTCTT	0.7438	1	0	0
seq-rs710	2	570430	GTCATTGACCAAATCAACATGGTTAGCTACTAGCCTACCACGTATCCTTTAACCGGACAC[A/G]GCTCCTTAGAGGGGCGTGGGTCCCTGACAGGTGGGAGCCAGGGCCACCATCATGGGCCCA	0.7462	0.784501	0.338118	0.280956
seq-rs711	2	582121	TTCTTGATCTCGTTAAGCATTTTGTCGAGAACCAGTAGCTTGCCACTTGCATGCACCACC[A/G]TATCTATATTTTCAGTTACATTGCTATTGTTGCTAAGTGAGCTTCGCAGAAATTCATTAA	0.8105	0.724468	0.399228	0.319537
seq-rs712	2	588910	TGCAGGTTAAATGGCCAATAGCATATCCAACGGAATGTCTAATAAACTAGTAGAATACAA[T/C]TGTATGTTTCACTGGAACTTGATAGGAAACTTGCATGTTGATTTCATGCTAGATAAAGTG	0.9404	0.72293	0.400604	0.320363
seq-rs713	2	630212	CAGTAGATGTTGATACCCAACCATCTGTTGAAGTGCCATCTGTGTTGTTGGAGCACTTGT[A/C]GGCGATGAAGGTGCTGACTTGAGCCTGCCCTCCAATCAGATTGAGGCTGTAGATCTCCAT	0.8522	0.54371	0.496179	0.373082
seq-rs714	2	641300	AAAATGAATATAAATTAACCCAAAGAGAGACAATAGGGTATGTTCTTGCCTCTTGGTGTT[T/G]TCCTGATGCAACTAGCACCCTAAGATCTGTACACATGTCCTGCATAAAAATTAAAGAAAG	0.9034	0.585987	0.485212	0.367497
seq-rs715	2	653478	TAGTCAGAGCAAATGATGCAATGCGATGGCCGTTCGATTGCTGCAAAAGATGCGATTTAC[T/G]ACTAGGACGAAGCCGTGTTCATGGTTACTACTCGACGTCGCTGTTGTCTGTCACTACTGA	0.7951	0.65	0.455	0.351488
seq-rs716	2	829385	GAAAATTATAGTCGTAGTACTACAAATTTGCAGTTTGTGGCTGAGGGGAATCTATCCCAT[T/C]TGGTATATGCTGTCACTTTGTGCTAGTACTGTACTATGTACTAGCCTGTAGCCTCTACTT	0.9052	0.649682	0.455191	0.351592
seq-rs717	2	864750	CCTTCTTGGCAACACTCCATGACATGAGATAGCTACTAGCTAGCTATCCATGTAGGGAAA[A/C]TAGATCATTTTCTCAGGTGTCAAAACTTTTGTACATATGTATCCACGTCATAGGGGCTTG	0.9203	0.647558	0.456453	0.352278
seq-rs718	2	997534	TTGTCCATGATTCATCTCGGTCTGGAGTGCCATGCTGTTGCCAGTGACTGACTCGGTAGT[T/C]GGTACCAACGTTTTATTTTCTTCTTTTGGAAGGGAGCAAAGCATTGTTTCTCCTTTGCAG	0.7558	0.763699	0.360926	0.295792
seq-rs719	2	1011086	TTGAACTCGAGCTAGGTGCGGCACTTGTCATGGTGCTATCGAATGAGCTCCTAGACAAGG[T/C]GCTCAGCTTCTCTATCTCCTCCTCATGTACATCTCCATCCTGCGAGAGCAGTGGAAGCCT	0.8837	0.791932	0.329551	0.275249
seq-rs720	2	1013272	CGTGAATGCGACTTGAATTGAATTATTATGCTCATCGCTTTCGCATAACCTCTGTAGGAG[T/C]ACAATTCTTTACTGTACTAACCACTTTTGATTAGGAGTAGGAGTACTGATTTTATTTCAG	0.9259	0.640127	0.460729	0.354593
seq-rs721	2	1016304	CATCGTGTGGGCTTGCCATATGATGTGGTAACCTCACACGGTGATACATTTTCGGTTTTT[A/G]TCGGTAACTATACAATTAGGGCCTTCACTGTGCGAATACGTGGCGAGTTACTTCGATACG	0.9346	0.855319	0.247497	0.216869
seq-rs722	2	1047384	CAGTGCTGGTGGGAATGACGCCTTTGAATTCTTCTCGCAGAACAAATCGCCAGACTCTAC[A/G]GCAATTCAGGAATTCTGTGAAGCTTTTATCTCCACATATGATAGTCATGTGAAAGTAAGA	0.8713	0.669851	0.442301	0.344486
seq-rs723	2	1052426	CTTGTAGTGGTGTTAGGTACTCATAGGGTATCTGAGAAATTGAATAGTTAGGTGAGTTTA[A/G]TTTTATATGTAATTAATATAAGTTGGAAAAAGAAAGAAAGAAATTGACTTTTTCCTGGAG	0.9391	0.849257	0.256039	0.223261
seq-rs725	2	1259112	AGGATTTCTACGCAGAGTAGAGTGTTGAACCAGGAGGGGGGACGACCGCCCAGGTACTCA[T/G]TGCTCACAGGTAACGAATTGAAGTGCAAGAAAACATAAGATGAGAAGCAAAACGACCGGG	0.7828	0.941489	0.110174	0.104105
seq-rs726	2	1307647	AGGCAATAATCACCTGGCCTGAGCATCACTATAGACAGGCTCGTATTCAACTGATGTCTT[A/G]CCCTGCAGTTACCAGGATGACCGATATGGAGTCATAATTATCATTATGTAAAAGTTAGAA	0.7696	0.719745	0.403424	0.322049
seq-rs727	2	1318842	AAATTATCACACCATCCCTCGTGGACTGGTTTATCCGATTAATCTGTACTTAATTATGAT[A/C]AGGCAGGGACAGTGGAGAAATATAATTAAATTCTCTTGTGGTACTATCTGTTAGGCTCAT	0.9242	0.504246	0.499964	0.374982
seq-rs729	2	1345595	GATAGTGACAGTGACCTTCCATCTGCTGAAGCGAGGAACCAGCTTGCTGACAACAACACC[T/C]ACAGTGCTATCCATTCAGGTTCCTGTTCTCTATGGCTGTACAACTTCAATAATCAGTGCG	0.8728	0.87155	0.223901	0.198835
seq-rs730	2	1378219	TGCAAATGCCCATGATATAAGCTTCATTAATGATAGCTTGCAATAGCGCAGCACCCAGGA[A/C]AAAGAGCAAAGGTGCCAAATGATCACCTTGCCCAACTCCTCTTTTACAATGAAAATTCTT	0.9147	0.536093	0.497395	0.373694
seq-rs731	2	1447829	CTGCTACATCCTCACAGCTGCAATTCGATTTGTCATGTTCATTCCGATGTGACCGTGTCA[A/G]CCATGAAACTTACTTGCACTATACCCGGTGTTATACACAAGTCCCGTAATGAAATCTTGT	0.7847	0.596809	0.481256	0.365452
seq-rs732	2	1448978	ATCCAAAACTTTACCGTGCGATGGTGGAAAGGTGTTGTTTTCACCTCTGAACATTCGACC[T/C]AAGTCCTTCCCTGTTCTACCGACAATGATGCAGCCCACCAGAATTAGTGCTAGCAGCCAG	0.7529	0.927813	0.133952	0.12498
seq-rs733	2	1450154	TGCCCTTAACATGCGTGCCCGTGTAGAGTGGCTTCTATAAATAGACAAGCTAAGCTGGCT[A/G]GCTCGCCCAACAACAAGAAGTGCATAAGTGACACACTGATTAATTAAGCAAAAAACAGTA	0.7368	0.750531	0.374469	0.304355
seq-rs735	2	1467583	TTCATTTGCTTCGAGACACGATTCAGCTCCCTCTGCAGAAGCAAACAAGTATTTCAGATC[A/G]CAAGCATTAGGAGGAGCACAGGCAAGCGAAGCATCCAAACGAGCATATGTTTACACCGCA	0.7689	0.594681	0.482071	0.365875
seq-rs736	2	1469044	CAAGAACTGACTGAGCACATGCTCTATTTATCCAATCCAAAACAAGGCATTCAGAACTAC[T/C]ACATGTCACTATGTCAGAATCAGCCTATAGCACGATCACCATTAGAATCTTTTCCAATGA	0.9177	0.617834	0.47223	0.360729
seq-rs737	2	1544190	CTTTTTACCATTTTTATCACAATTTATCTTAGCGAGTTTCCTTCAATAAACTTCTCAAGG[T/C]TGTATTGTCATTCCATGGGTCTGGGGAGACTGGATCTGGTGGTGTGTCTCTCCCAAAGTG	0.9249	0.783439	0.339324	0.281754
seq-rs738	2	1573189	TGTCTGGTTAATTCAGAAGAAATCGACGGAATATGCAACTGGATTCATCAATAGATCATG[T/C]CGTTAGCACCGCACAAGTGTACATGGCTACTACTTGCAATGTGTTGAGTTAAGTGAAGCA	0.8982	0.711253	0.410745	0.326389
seq-rs739	2	1643242	ATCTTGTCTCACGACGTCATCGATCGCTGCAAATTTTGAGTTCGTATACAAAGACTTGGC[A/G]TGCGCGATCCGGTCATTTCTCGAATCACTAGCTTCTCTAGGACTAACCTAGTGTGTCGGT	0.8985	0.855626	0.24706	0.216541
seq-rs740	2	1735086	GATGGCAGGACCCATGGAGCATGGGTTTCTTCCCATAAATAGCTCTGTCATTTGTTGGAT[A/C]ACAGCTGCAGGTGGAATAAATCATCAGCACGATGGAAAATCGATGGCACTAATTGAAAAC	0.8826	0.725053	0.398702	0.31922
seq-rs741	2	1739248	GATTTTGGTCTTAACTGGCAGCAGATTAATTAGGCACTGGTTCTGTACTAGTGGTAGTTT[T/C]GTACGTACGGTTCTTGCATTGCATTATAAGTGAATGGCCTAGCTGATGAGCCTGTTGTGC	0.902	0.770701	0.353442	0.290982
seq-rs742	2	1828022	TTTGAATGATACAAGCTCAATTCAACTACTTTCCTCCTGAATTACTCTGCCCAACCTCCA[A/G]CAAATATTAGTTCAAAATCATACTGCTTCATGCAGATTACATGTTTGGAACTGGGAAACA	0.8624	0.642251	0.45953	0.353946
seq-rs744	2	2019516	CTTGGTCTAATGCTTTTTAGAGAAAAACCACCTGGGCTAATGTTGGCTTTGGCAGGAGTC[A/G]TAGCTACGCGATCCAAAGGTTGGGCCAGAGACTGAACGTAATTATGTAACGTGATCGAAC	0.8212	0.683652	0.432544	0.338997
seq-rs745	2	2032016	TGGGATACAGGTGTGCACTGACAGTACTGAACTGCAAAGTTTCGGTGTGAGGCAAGGACA[T/C]GTTCGATCAGCTTCCTTTCCAACCAAGCGAGTGAACACAGAACAGAATGGCATATAATGT	0.8155	0.878981	0.212747	0.190116
seq-rs746	2	2067155	TGAAGTTCTGAACATACAAATCATATCAATCATGGTGTGTGAAATGTGAATGCAGCAGGA[A/G]TTAGAATGTCATGCCATGTCCCTGTTGCCAAAGTGAAAGAATGTTATTTGCGATTTCTTT	0.9244	0.650743	0.454553	0.351244
seq-rs747	2	2072176	CTCTCTCTCTCTGCTTCCAACCTGAAACGGGGGAGAGGAACATTTTGCCGAGACGAAAAC[A/G]CCATACCCAATCTCGAACCTGATCATGCATCTCGTGCTCGTGAACCAGTCCCTTGATTGG	0.8626	0.739915	0.384882	0.310815
seq-rs748	2	2079854	ATTCATGAAAAAAATCAAAGACGAGCGGTCAAGCGTTGGAGACAGAAATTTATAAATGAA[A/C]TTATTTTGGAAAGGGTGTACTGTACTAGCTAGTGCGTGTGCTTGAGTTAATCATGGGTAG	0.9306	0.580679	0.486982	0.368406
seq-rs750	2	2139510	ATAGCGAAACACAGTTTTGAAGATGGCCAAATGTCCGTTTTCTTGACATGTCCATTTTCA[T/C]TGGGCACTGCCATGAGCTGTGCAACTGTAAATCTGTAATTCTTGCATTTTTCTCATCTTT	0.8934	0.660297	0.44861	0.347984
seq-rs751	2	2149980	CCAACATACACAACAGATCAAATGAATGTGCTGTGCTTCAAATCCTATGCTGATTCAAGA[A/C]TGAATGTTTGCTTGGATGGCTTATTTTGAGGGGTGTGAACAAGCATGCCCGTACAGCCAT	0.8495	0.818471	0.297152	0.253002
seq-rs752	2	2178008	AAAATAACACCGTATGAAATGAACGAAACCCTGCAACAAAATCAAATGAAAGCGAACACA[T/C]CGTACAGTTTCATATTGGGGTAAATTGCGTTTCTCAAAAAGTATTGGAGTAAATTGCAGT	0.8765	0.577495	0.487989	0.368922
seq-rs755	2	2358042	TCTCCCATCATACTTCTACATGAACAAATTGATGGTTCTTTTGTCAGTGCACAGTGTACA[T/C]CTTAAATATTGGAATTGACAAGTCTCCACTCCTCCTGTGCGTGTCCACCATAATGAGCTG	0.9235	0.58209	0.486523	0.36817
seq-rs756	2	2498072	TCAGGGTGGTCAGGGGGAGTCTTGGACTTTCTCTGTTTTTGTCCTCAACAATGATTTTGC[T/C]GGCATTCAGGCTCCGGATGAAGATTTACCACCAATGGGTGCCCTAGATCCTGATCTTGAA	0.8581	0.578775	0.487589	0.368718
seq-rs757	2	2564919	TCATATTTTGCCTTCTAAAGTGGTATGATATGCTTGTGCCATTATTCTAAAGTGATAATA[A/G]TGTTAGTTAGCTGTAACTTGCATTTGTGTCATGAACTGTCACTTCCTACTCCACTTATAT	0.9359	0.592357	0.48294	0.366325
seq-rs760	2	2608233	CTGAAGACGCTAAAGACTTGCTGAACAAAATGAGGCATCCTTCCCTTGATCGTTTTGAGG[T/C]ATACATGCTCAGAAACCACCCATCTTTACTTCAGATCGAAGCGCATGCCTCTTTCTACCT	0.7586	0.549041	0.49519	0.372583
seq-rs761	2	2623254	TGTATGTTTTAAGTTATTGCTTCAGAATAATGTAATGTGGTGTGCTGTACCAAACATCAT[A/G]GTGTACCTTCTATTCTGATGATTATGCATCCATGTCACCTGCTGCAGTTGCTCCACCTGA	0.9112	0.545648	0.495833	0.372908
seq-rs762	2	2645417	GCTTGATTGGCACATACTTAGTGTCTATCTCAAACAAAGTTTGCCACATCGAGTAGTAAT[A/G]CTTCCCTTGGTTACCCATCCCATTTGGAGGATCCACCATGATCGCCATTTCCTACTAAGG	0.7102	0.943737	0.106195	0.100557
seq-rs763	2	2679473	TGTCAAAATCGCCCTGAAGGTTTTGGGCACTTGACCCTGCGTAGTTCAGTATAATTTGTG[T/C]GTAATTCGTCGATTATTACCGTGTTACCTTTTTCAAGCACGATGATCGCGTATTAAACAG	0.9319	0.663482	0.446547	0.346845
seq-rs764	2	2724947	ATAATATTTATTTTATAGGGTTTCATCCTTACAAAGAGATTGCCTTCTTTTGGGTCTCAT[T/C]ATCAAGAGTGATATCCTATCATTTGAATACCTCAAAGGTTCAAGAGTTGGGCATCTTATT	0.795	0.755839	0.369093	0.300978
seq-rs766	2	2766998	GCTCTCCTTGGCCATGGTTTCCTCATCTTCCAATGGGTCATTGAGCTCAGCCAACACTGG[T/C]GGTATTCTTTGCTTAGCTTCCTTAAGCAAGTGCTTAAGGTCAAGAAGGGTAGTCTCCGTT	0.8971	0.569002	0.490477	0.370193
seq-rs767	2	2786457	TAAAACTGTTGATGGAACATTCACATATTTAGTATCTTCTAAAGTAGAAAAACTGAGGGA[T/G]AATCTGAAATTGGAAGGCTGTTGTAAGCTGGATGGAGGAAGCACTGACCTATGCAGTCGG	0.7584	0.996815	0.00634914	0.00632899
seq-rs768	2	2878568	AACACTATTTGTATGTATGTGGTCTAACGTGAAGCACGTGGAAACTTACGTTGAAATTGC[A/G]AGTTAGAAGGAGATCCACAAAACAGAGACTCCATGGTTTCTATTGCTCGAGCACAAAGTT	0.8604	0.599788	0.480085	0.364844
seq-rs769	2	2881029	AAAGGCTCATCAACATGTACCATATTGTATAGGACTAAATGTGAACTACAAAGCACAGTT[A/G]TGATACCACAAGGCGCAATGTTAACTAGAGCTATCGAAGCTGGCACGAGCCGCAGAAAGT	0.7839	0.599788	0.480085	0.364844
seq-rs772	2	2929518	AGGAGATGGTTCGTTGCATGAGAAACATTTTCCTCCGTCTATCTGAATCCTCGAAGATGT[T/C]ACCAAAGGAATCTTCTGATTGTTCATCTTCCTCAGCAGAACGTCTTTCTGGTTCTACACT	0.9265	1	0	0
seq-rs773	2	3256757	ATTTTTGATGAGTCTGTTAGTCCTCAGATACTACCCTTGCATTCGGAGGTCTTTGTCAGA[A/G]TTTAGCTGAAATAAGCAATTGCACCGTAGTTTAATTGCTGCTCCTTAATTATTACCATTA	0.9203	1	0	0
seq-rs774	2	3276315	CATATAGATAGGAAGGGAGTCAAAGCGAGCGAATTATTTGCATTGGCACGGACTATGGAT[A/G]AAGGCGTCGCGGGGTACACAAGGACGACGACGAACAAAAACGGATTGTGACGATCGGAAA	0.9001	0.984076	0.03134	0.0308489
seq-rs775	2	3317601	CAATACTCCCCTCTTACAGGCAATGGACAGAGCACACCGTCTGGGTCAAAGGAAAGTGGT[A/G]AACGTGCACCGTCTCATCATGCGCGGTACCCTGGAAGAGAAGGTGATGAGTCTTCAAAGG	0.8094	0.937234	0.117653	0.110732
seq-rs776	2	3477200	CTCCTAGAGAGATATATATGTCTTGGTCTTAACCTTTCATGCATCAAAGGATGACCCCAC[A/C]TGTGGCAATATCATATTTGGGTGTTGTCCTTATCAGATATGCACTTGCTTGGTTAGCAAC	0.9047	0.641189	0.460131	0.354271
seq-rs778	2	3568571	AGAACCCATTTTATTAAATGCCAGCCAAGGAAATTGGCCATAATTAATTCAACCTTTTTG[A/G]GGGAGAATGATTAACTCATCCTTAATACTGTAGTGGTCACTGGTCAGTCAACATATTTTT	0.8127	0.750531	0.374469	0.304355
seq-rs779	2	3657514	CTCTGTGGATGCTTCCATGAAATTTCTGAATCCAATGTTTTGTACCACCATATAAATAGA[A/G]ACTGTGGTTTAATTCATGTTTTGCAATAGAAGAAGCAGCATCCCCATGTGCAGAGAGATT	0.9223	0.61465	0.473711	0.36151
seq-rs780	2	3697393	ACAGTCTTACGCAGTGCGAATATGCTGTGCAAGAAGTTGCCAGAGCATGTTCAAATTTGC[A/G]AGAAGATCCAAACCTTGGAACTTGGCTGTCATGTCCATCCTTTATTCAAGGGCTTCTCGA	0.9293	0.701699	0.418635	0.331008
seq-rs781	2	3827427	CCCTCTTGGCGATACAGCATCTGATGCTTAATCTTCTTTAATAAATGATCCTTCCTCATT[A/G]TGGTTCAACACGCACTGTAACAACTGTAGTGTTATTTGACATTTTCATCCCTAACCTAGT	0.9234	0.580679	0.486982	0.368406
seq-rs782	2	3847405	TGTATAGATTAACGAGAAAGATCATGATAGGTTCTAAATTTGTATTTTGTCAAATACAAT[A/G]CACATGAGTGAGAATACCTTGGTATAAGAATGGAACTCACTGCTTTTCCTTTACAAAATT	0.8723	0.998938	0.00212089	0.00211864
seq-rs783	2	3848165	AGGGCACAGATCGGCTAGTTCCAAGCCAATTGCACAGGTTTTAGCTCATTGACTGACAAA[T/C]CAATGTTTGGATAACTGAGATGGGAGATGGGAAAATACGGAATGAATTGTATTTCTAGTC	0.9068	0.771762	0.352291	0.290236
seq-rs784	2	3853870	CTGTGAGACTGTGACCATATTAAAACCATACAAAATTACAAATCATGATTTCAAAGATGT[T/C]CAAAGATACTGGTGTCCTAGTACTCCACTAGTTTGAACAAGTGCCAAATTTGGTTCTATT	0.9254	0.593418	0.482546	0.366121
seq-rs786	2	3949948	ATAAGCTTTGCAAACTTATCACCACTATCCAAAACCAAGATGGCATATCTATGTCTTATG[A/C]ATGGTGATGCAATGTGTCTAAAGTCATAAATGCCAAGACTCCCATAAATATAAATTAGAG	0.8635	0.563694	0.491886	0.37091
seq-rs788	2	4000033	ATGTATGTACCAATCATATTCTAATATGGTGCAGAATCCCTCCAAGATGAGAAAAGCACA[T/G]GCAGAGGTTGATTCTGTACTCAGCAATGAGACAATTAATGTGGACCAGCTCAAGAAATTG	0.889	0.525478	0.498702	0.37435
seq-rs789	2	4064332	TATGAAAGAGAAAGTGAAGTTGTGAGAGGTCAAAAATTAGGGTTTAGCTTCAAGCCTCCA[A/G]GAGGGGTCCCATTTAGGAAGGGAAAGTAGAGAGGATGAGTAAGAACATTGTAAAGCGCCC	0.9069	0.556263	0.493669	0.371814
seq-rs790	2	4072133	ATAGCGCACATATGCTATGTGGACACACTTTTTGTAAAGTGTGCACACCCCCTTATACAC[A/G]CTTTCTAACAGAGGAGAAGGCTTGAGATAAATCCATGGAAAATAAATAAATAAAACTAAC	0.8976	0.660297	0.44861	0.347984
seq-rs791	2	4079624	TTCAACTACTCCAGAAAATTGCAGAAATTGATGTGTACAATGGGGTATCCAGGTATATTG[T/G]TAAAATACAATAATCCTACATATCTGAAGTTATAAGTGAAACCATCCGCAATAAGTCAGC	0.9472	0.709574	0.412157	0.32722
seq-rs792	2	4097993	TAATTAGTAAAGGAATTTGATGTTATGTTCTCTTCTGAAATTTCAGTAAGAGAGAGTGTA[T/G]TACATATCAGGTGCATAATTGGCTCAGGTAAAAGTTTTATGGTCTAGACGACAGATTTGT	0.9131	0.996815	0.00634914	0.00632899
seq-rs793	2	4138889	GCAACTGCTCCAGAAGTTCAATGCAAGGCAGGGTTCTAGTTCTACTGTGTGCCTGCACTT[T/G]TTAGGATTAACGAAAGTTTAATCATCATGAGGCAAAACATCTCATTCACTACATGGACTT	0.8256	0.764894	0.359663	0.294984
seq-rs794	2	4139605	CGCCACGAATATTTCTGCAACAATGTGATTAGAAAAAAAATGGATTCTAAGATTATATTA[A/C]CTGCTGAAAGAGATACATTTTGGCATTAAGGTAGCCAACTAAATTATGGAGGAGAAGATG	0.8092	0.658174	0.449962	0.348729
seq-rs795	2	4209710	ACCAGCCACAAGCCATCAATTTTAGAAGCATCATCGTCGTCTAGTTAGTCACTGTAATCT[T/C]CTGAGTTGTGACTCTCGTTAGTAAGGCTCCTACCATTCGACCATTGCATCAATCGGTAAT	0.8899	0.598726	0.480506	0.365063
seq-rs796	2	4424421	TTTTCACAAAATTCATATGAAATTCGTCCGTTCCAAAGGAGGCCAGAACGACGGCGATGA[T/C]TGATATGAGGACGATTTGTGGTATGCACCGAATTTTCCGATCCTTTATTTAGAGAAGATT	0.8595	0.715499	0.40712	0.324247
seq-rs797	2	4444418	ATTTACCACTTCCCTTGTGGTGTACAGATTACTATATGGAATATCCTTCCATCTTTCCCC[A/G]CTCACATCATTTATGTAGGCCTTTCCATTGTGATAGCGATCCTTGTATTCTATTCAACTT	0.8181	0.76327	0.361378	0.296081
seq-rs798	2	4458322	GGCAGCCTCAATTTTCCTTATGTGAAGTTGATGCCATGTGCTCATGCGTGATTGATTTGT[A/G]AGGGTTTGCATTTTTGAAATGGAGGAATAAAGCGAAAAACAGTAGTACTTTCTATATCTT	0.9181	0.856688	0.245547	0.215401
seq-rs799	2	4463729	ATGTGGGGAGGCTAATTCATGGGGCACTTGGCACTTGGCTGAGCTTTATATAGTTTCAGA[A/G]GCCTTAATAGTATATAATGGCTTTGTTTGGCCCAATTAAGGCCATTGTTGGGGTCAATAG	0.8854	0.583864	0.485934	0.367868
seq-rs802	2	4691701	ATTGTTTTTCTCCTTAACTGAAGAGAAAACCAGGTGAACTGGTGTTTCAGACCAGCAAGT[A/G]AAGTGTGTTTACTCTATTGTACTGTATTGGCTGCTATGTTCTTTGTTTTATGACCAATCA	0.8594	0.572187	0.489578	0.369735
seq-rs803	2	4767761	AGCCAAAGTGAAAAGGTTGAATTAATCCTAGGGGAAAAAGGAGAGGGTATATACCTGGAA[A/G]TTGAAATAAAGGGATGAAAAATGTTTGGATGGACAAAACATGGAAATAAATAGAAAAGAG	0.9372	0.546709	0.495637	0.372809
seq-rs804	2	4784552	TATACTCTACTTACTTGGGTTAAGTGGCATGTTCACGAGTGTATGAGTATGAGGTACGTG[T/C]CTATTGTCGTATATACATATGCATTTTCCGTGTAATCAAAACTAAATAAATATAAAATAC	0.8459	0.539362	0.496901	0.373446
seq-rs805	2	4797219	TTAGGACGGAGAGAGTATGTGCTATCATGGTGGATTATATTTGCTCAATTAGATGGTACA[A/G]CTCTCAAATCTTTGTAGTATTTTTCATTCGATCTTTTAACTTTTTATAGGATCTCTTTAG	0.8675	0.598726	0.480506	0.365063
seq-rs806	2	4852752	TGAAAGAAACTGCATACTTTTGGTAGTTTAATTTTTTTTATGGGATCATGAAATAAAACT[T/G]ACCAATTTATTTGTACTGTATTAGTGTAACTGCTTGTCTGCTGCAGTAACAGCAGTGGCG	0.9279	0.531847	0.497972	0.373984
seq-rs809	2	5070308	TTGGAGTTGCTGGAATCTGTGAGTGATTATTTGCAAGGCATGGTTTTACGGATTCTAGAA[A/C]AAGAGCAGAATGTGTATTGCTAATATGATTGCGACACAATGCTCTATCAGAATCCCTATG	0.8758	0.667728	0.443734	0.345284
seq-rs810	2	5271109	CTTGGTCTGGAGCTGCTCAAGTTTTACTCTCTGAAAATACTGTGAGCTTTTGACCAGAAA[A/G]TTTGTGATAATCTGTTAGCATATCATGATTCTGCTGTTCTTAGTCCAGTCTTTAATTTCT	0.9275	1	0	0
seq-rs811	2	5491168	TGTCAAATGCATAGGTTGTCATCTTGCCCATATTATTCACGGACACGAGCAGATAGGGGA[T/G]AAATAGCACGTAGGAGGTGACGAGGATGAGGGGCGGGGCGAGGTACCCAGCCGGGGAGAG	0.7934	0.703822	0.416913	0.330005
seq-rs812	2	5598410	GTATTGTAGTCATTTTCCATCATTGAAGGAAAGAAATGGCAAAAGCAAATACTTGTGATT[T/G]TTCTGTAGTGATAAGGAGTGGCCAAAGTAAAGGATGTAAATTCAACACAAAAAGGAAATG	0.9183	0.516985	0.499423	0.374711
seq-rs813	2	5599188	CTACTTCCTTGGAAGGAAATTTGGCTGAATATCCTAGTATAATACAAAATTATCAAAGCA[A/G]ATAAATGACTGCTATCATCGCATGGGTCCCTCCAGGCTGAGTATTGCCAAGAGCAAGTAC	0.9373	0.808917	0.30914	0.261356
seq-rs814	2	5608756	CTACTTGTTTCTTTTCACAGATCGTTCATAACAGAGTGAATGTAGTGGCACAGAACAAAC[A/G]ATTCTTCCGTTGATTTTCTTCAATATTAGTATGTTGAATATTTCATTTATTGGCTAACGT	0.8867	0.644374	0.458312	0.353287
seq-rs816	2	5731082	GATGGGCAGTTGGGCACTAAGGCTTGTTTTCTCTAGCATATATCTTAAGCATAAAAAGAG[T/G]GGTGTCATAAGCCATGTTGATGCTTACTGTATTTGAAGCACAACAGTAATTTCTAACGGT	0.742	1	0	0
seq-rs818	2	6000109	CCGGGAGGGAGTTGTTGTGTCGCCGCCATTGTCCCATATCACTGGAATGGAAGGATGAAA[A/G]AGAAGGGGATGGTTATTTGGGGATTTTGACTGGTTGACTGATTTTGAGTGAAAAAATGAC	0.9294	0.751592	0.373403	0.303688
seq-rs819	2	6032776	CCATGGGAATAGCCCGAGAAAGTAGGAGGACCCGACTAAAAGTACTACTACTAGAGGAGC[T/C]GTGAAGCCCAACCCCTCTATCCTCCACTTGCGAAAATGGGGAAGATGGCATGGAAGAGAG	0.8315	0.773885	0.349974	0.288733
seq-rs820	2	6055433	CAAAATGATCCACTGCTACTGGCCCCTACTGTAGCAAGTAGTAGTAGTACCAATTAACCT[T/C]TTGTCAAGACTTGTAGTATCTACCTCAGGAGGCCATTTTACTTTACTGATATTTTTTATT	0.9359	0.815287	0.301189	0.255831
seq-rs823	2	6113810	AAGAAAAGCCCCCGCTACTTTGAAGTTGATGATAGAAATCGTGAGGATAGATCTGGAAAA[A/G]CAACTCCAGTTCAACGGTTTGAGGACCGCAGGCCTTCTGAACCACAGAGGCCAGATAATG	0.9317	0.81741	0.298502	0.25395
seq-rs824	2	6118857	GAGAAGATATCAAATTTTACACTATGATTTCTTATACCTTAATGATGATAAAATTACTCC[A/C]CGGCAAGTGACGTAAACAAGCATGGTATGTGATCAGTGCGTGTCAGGTGCTAAAGATGGC	0.7533	0.747872	0.377119	0.306009
seq-rs825	2	6148495	GGGTAACGTACGGCTGGTTTAGCATGTTAGGGGTAGTAAACGGAAAACTCTCATTTCCTC[A/G]AGATTTTGATAATAATTGTAAACCGGTCTCACGATTTAAACATGGTGGTAGACTGGTAGT	0.7822	0.748408	0.376587	0.305678
seq-rs826	2	6184311	AGACCTCAGCTCCTGTCAGCTCGATGGCCTTATACCTCCGTGCATAGCCAACTTGAGCTC[T/C]ATTGAGAGGCTTGATCTGTCGAACAATAGCTTTCACGGGCGTATACCAGCTGAGCTTAGC	0.7997	1	0	0
seq-rs827	2	6241524	GCTATTTGTTTTAGAAACACAGTACACATAACACGCTATTTTTCCCCGCAATGAATCATT[A/C]TATGCCCTTCCCGCATTTGCTTTTCATCTAATTTAGCGAGGATGATTCCTCATGAAGGTC	0.7282	0.807856	0.31045	0.26226
seq-rs829	2	6589847	AGTTGCAAGTGTCAACGGAAATCCTACAAGATTCCTACCTTGGAATGCCTACTGAAATCA[A/G]CAGGGCAGTTTCAAACTCCTTCCAATTTCTCCCTGGCAGAATTTGGAAAAGAGTCAATGG	0.9318	0.735106	0.38945	0.313614
seq-rs830	2	6706956	ATGCTGCTTGTTGTTACTCTCGATATCGTATGGATCATAAGATGATCGCTGGATCATGTC[A/G]CTGCCGATGCTTTGGATGGTTGGTCGGAACGGAGACGGTGTGAGGAAGACATCTGATCCG	0.8881	0.685775	0.430975	0.338105
seq-rs832	2	7044610	CGTTGTCTCATTTGCTCAGCCACGTCATTTTCTAGCCGATTGAGGGCACAGTGTGTGAAA[T/C]TTGGAATGAACTCAAACTAATGAAATAAAGAATTTTAACTAATTCGGATCTTTACAAAAG	0.9262	0.550955	0.494807	0.37239
seq-rs833	2	7132407	CCTGCTGCATAGCTTTTGCACGCCTTCATCCTCTTATTGTAGGTAATTTTCTTTGCAAGG[T/G]CCTGAACACATGTAGCATCAGATATCGATGTGAATGATTGGGATTTTCCTTGGTAATAGT	0.7249	0.818471	0.297152	0.253002
seq-rs834	2	7339445	TAGTAGGTATCTGGTAAGGATGGTAAAAGAGGTAGCCCTGGCGGGGGCTTGGTAGTCAAC[T/C]ACATCCCTTGGTTTCACACCCCCTTGTTAGGGCAAACAAAGGGCAAAGTGACGAGCGCCA	0.8822	0.578556	0.487658	0.368753
seq-rs835	2	7376951	AGTTGCATTTTCGACACAACTATATCTCCCTAGACGTACGTAGTTAGAGCATATCCACCA[A/G]CATTGTCGACTGGTGAGCATCCTCTCAGCCGCTGTTGATCATGTGCAATTCTTTACTCAT	0.8943	0.697452	0.422025	0.332973
seq-rs836	2	7472904	TAGTGGCGCTCATTGGGGAGGCGAGCGTTCGATCTAGCGTTACCTCGAAATGGCCTTATC[A/G]TAGGTGGTCCTCCTGAAGGCCTCGCCTATAATTCTATAGGGAAGTCGTCTATGAAAAGGT	0.7796	0.51383	0.499617	0.374809
seq-rs837	2	7504649	CCTAAGGAGCTTGGACGCATGCCCTTCTTGAAATCTATGTGAGTTGTGGTTGCACGATGA[T/C]TACAAGCACCTGGAGCTTGCTGGGCTGAAAGTGTATACTAAAATATGGCAACATATCCTA	0.9241	0.692144	0.426161	0.335354
seq-rs838	2	7544035	ACCTCAAAGGGTTTGTGATGTTTGCGGGGTACGTCTAGAGAGTATTCAACCTTACTTGAT[A/G]AATCGGATCAGTCGTGCTTCACAACCTCCAACTCATGATGTCACTGATCTGAGTACATTG	0.8721	1	0	0
seq-rs839	2	7545663	TGTATATTCGTGAATAACTTCTTTTGGTGGTGATGGTGATGGTTGGGAGAATATGTGTAA[A/C]AGGACAGTTCATGGTTACACAAAGAGTCAAATAAACATGTAATTCTGTCTTAGAATCTCT	0.8356	0.632696	0.464783	0.356772
seq-rs840	2	7590741	TGCATGGTTATTGTGCCATGGTTGCCAGCATGCAATTGCATAGACATAACTTGCCTTTGC[T/C]CCTCAACCTCCGGCTCAATGCTTGCTTTCCCTTTCTTCTTACCTATCCTAAGTTCGTCAG	0.808	0.699575	0.420339	0.331997
seq-rs841	2	7600174	GGGGTCCAAACAAAAACAAAAGCTGGCCGTTTTTCGGCGACATGGCCAATGCATCATCTA[T/C]TAGCAGCTAATCTGAACAAACTTTCTTCCTGTAATAATCTAATCGTTGGAGATATAATCA	0.8113	1	0	0
seq-rs842	2	7616937	GTAGAAAAATGAGAGGAAAACCACACATATCAATGGCGTGAGTAGCGACTTCAGTTGAGT[T/C]GAAAGATCAAACTGGGACATTTCAGTGGTTACCGCTGGCCAACATGCTTGGAACGCAGAA	0.7668	1	0	0
seq-rs843	2	7619331	ATCATTTGAGCACCCAACTGACACGCTCCTTCTTGGGCAGTCACTGAGGCAAGGGAAGAG[A/G]CTTACTTCAGATTCCTTGGCAACAAACTGGACTCAAGGTCAGTTCTATCTCACTGTACTT	0.9416	0.685775	0.430975	0.338105
seq-rs844	2	8132009	TCCTTCAAACGGGCAGCAGCGCGCTGCACTGCACACACACAAAAACTGACAGGGTGCCCT[A/C]AAAAAGCGAGTAGAATTTGTAGGGGAGCGCTGCGGTGACATGATAACATCATGGGGGTAG	0.8469	0.505308	0.499944	0.374972
seq-rs845	2	8161919	CAATTATGTAAATCGCTCCTCCGTCCTCACCATTTCTTTTCCTAGGATCTGACTAAGCAT[A/C]GCCCTTAAAATTGAAATTTGATTATGAATGGCTCTAAATGCATACCGTATGATCTAAAAG	0.865	0.745223	0.379731	0.307633
seq-rs846	2	8251465	TGATAATTTGTTATAATTTTAGCTTATACTATTTTATCTGATAATAAAATTGGTCAATAA[T/G]TTGCTTGTTTTTCATGGCTGACAAGGTGTGTCAAAATTTGGACACAGATATTTGCAACAA	0.8208	0.581741	0.486637	0.368229
seq-rs847	2	8258437	TTCCTAAAAACTTGCATACAAACCATAGTCTCTTTTGGGACTCATTGTGCAGCAATGTTC[T/C]TGCATTGTTTTTTAGACCAGTCCTAGAAAACTAGATGTACAAATCAATGGACCCCAAAAT	0.8715	0.562633	0.492154	0.371046
seq-rs848	2	8268987	ATCTAGATTTCAAGTCTTTGCCGATGAACTCTATGATTATGGGGGTTGACGAAAGATGCC[T/C]AAGATACCAGTGCTGGTTGACATACTTTTTGCATCTGAACAACGCCGCTATCCGCATCAC	0.8317	0.690184	0.42766	0.336213
seq-rs849	2	8277637	CTTTTTACAATAACAAAAGTTGTGAGTTAAGCAATGTGGTCTTCAGAGTTGAGTTTTATC[T/C]GTTGGTACTTCGAAATGTATGTGTCAAAGCAACTTTTAGGCTAGATCAATCGATCACCAC	0.779	0.686154	0.430693	0.337945
seq-rs850	2	8278337	CAGCCACTATGACAGAGCATACCTTGCTTCCACTTTTTTCCTTGATGAGGTTGTAGTGTT[A/C]CCTTCCCCATATTTTTTTGTTGTTCAACTTAAGATTCTCGCCGTTAAAAAATTGCAAACA	0.7102	0.750643	0.374357	0.304285
seq-rs851	2	8279728	AGACAACCAACTATGTGGTGTTCTAAATATTAGCCCTTTGGCTCCTTGATTATACTGTCT[A/G]TCCATTGATAGGATGCGCAACACATTGGCTGATATTTCCGTGGCACAATTTGTTATGTAC	0.8736	0.544892	0.495969	0.372977
seq-rs852	2	8282304	TTTGGTGCGGCAATTATTTCATTTCATTATATGAAAGAAATGGAATCAGAGTTATTATAA[A/G]TTTATGTCCCGTGTGGCTCTAAATAATGGAGTATGCAATACTTGGGCAAAGTACGCGACC	0.9086	0.684713	0.431762	0.338553
seq-rs853	2	8325775	GGGATGGGAGAATTGATGTGGATGTATTGTTTGGACCCCAATTACATTTGTCCAGAAAAG[T/G]TGGTTGCTTTCAGCAGTTTTGTGTATTCTTGCAAAATGCAGCTAATCTAGTTTATGCTAA	0.9154	0.752654	0.372332	0.303016
seq-rs854	2	8341181	AGTATTAGGAATACAGGACTGAGCATCGAGAATAGGGCTAAGAAAAGAGCTCAAGGTTTA[T/G]GAGCTACGTGCAGTTTCATTGTTTGGCATGGCATATCGTTCACCAAAAAAATAAAAATCT	0.7707	0.752654	0.372332	0.303016
seq-rs855	2	8361966	TTTGCTAGCCGGAAGAAGAAACGGACTTTGTCACTAACCTTCTCTGAGGTATGTCTATTG[A/G]GTATCTTGTACAACTGAACCCCTAAATAAACACCATCATTATCTGTTGCTTCTGTTATCT	0.8943	0.752654	0.372332	0.303016
seq-rs856	2	8380504	GTATCTCTCTAGGATCATCAATCGATGCTTAATTAATCAGAACTACCATGATGGCATGAT[A/G]TACGACAATCACTTCTCATGTCAGTTATTACGGAGTCACACCGGCGGCAACGTGTCAGCC	0.7724	0.738854	0.385898	0.311439
seq-rs857	2	8423742	CCATTGAGATGAACAATGCCTATGTCCAATGTCTTGGCACTCTGTAAATCACTTTTTGTT[A/G]TTTTGCTGTAATTTTTTTCCCCTGGTTTTTGCCAACTTTGAAGCACAACGATGTGCAATA	0.8883	0.598726	0.480506	0.365063
seq-rs858	2	8450429	TTAACAAAATCATTTTAGGACCGCAACACGCACGATGCTAATCGGTACGCAGACTAGCAC[T/C]ATTGACAAAAGGTAGGACTAGCACTGAAGGTAGCCCCATTAATCAATCCAATACAGTTGT	0.824	0.760085	0.364712	0.298204
seq-rs859	2	8477277	TGTAATGTGAGCATGATCATGCGATTCCTGCTGAGATAATTGGCCTATTTCATTGTTAGG[T/C]TTCACGTCGGTTATGGCAGGTATGTCGGATTGTCTGGCAATCAACTAGATCTATAGATCA	0.9105	0.678344	0.436387	0.34117
seq-rs860	2	8498296	AAACTGATCGTACTGTATTGTCAGATCGTTTTGTGCACGAGTTTTTGCAACCTTTCCGGT[A/G]GGGTTGCCCCATTTGCTTATGATAGTTTGTTTTGTTCGTTGTCTGTACCCTTGGACTCTA	0.8249	0.666667	0.444444	0.345679
seq-rs861	2	8499110	TATATTTATTCATATATAAGCCATCAGTCATCACTAATCGTTGCAAGTCTGTAATCCCTG[T/C]GAACGTGAAGATTTAAGTGCAATTCGTTTTATGGCTAATCACTCTAGGTAGAATTTAAAA	0.8313	0.787686	0.334474	0.278537
seq-rs862	2	8500712	TCCTATCAATTTGGACACAAGCATGCCCCCACTGCATTTTGGCAAGAAAAATGCGGTCAC[A/G]CTTATTTGATTATTCTACCTATTTATAATGTCGGATATAGGAATTCTTTCGAGCCTAGAT	0.9027	0.711253	0.410745	0.326389
seq-rs863	2	8520970	TAGTGACCACAGGCTGTCTGACTGTCAGTTTTGCAAGGGGGAATCAGAAAAACTGACCTT[A/G]ACTGCATAGAGGGCCCATGATCGTTCTTGTGCTGGGATTAGATGGGCCAGCACTACCTGT	0.8211	0.753715	0.371257	0.302341
seq-rs864	2	8522185	GATGGTTGTGTTTGAAGGAATATAAACTGGAATATGTGGTGAGAATTCTGCTCATGAGGA[T/C]GTAGTGTTATGATAGTCGATTACGTGTGGATATTGTACATCGTGCTGCTTTCTGTTTAGT	0.7955	0.617834	0.47223	0.360729
seq-rs865	2	8544238	TTGATCATGACTGCGTCCTCCCACGTATGCTTCACCAAAACTTGCGTTCAAATTACAAAT[T/C]CCTTTCCAGTATTCATGATGAGAAAGACTAGTACTATATACTCCTACATATATAGCAATG	0.7497	1	0	0
seq-rs866	2	8544804	AAAGGTCCTTTCTGTCTTTCTCGTGGTCAGGCTGTGGTTGTGCTGTGCATGAGTAGGAAC[T/G]AGGAAGCCAGCATTTTTCAAGTTATCAGGTCATAGGGAAGGATTTCGATGTTTTTTAAGT	0.8856	0.63482	0.463647	0.356163
seq-rs867	2	8592353	TAATTTAATATGCGACAAAATAGGCATTAATTCAACGGTATTTTAATCTTTCTGCCACCC[A/G]CGATTTAAGGAAATATGTTGCGTCTTATTTTTCTTGGATTGTTTCATAACTGTTACTTGC	0.7393	1	0	0
seq-rs868	2	8594603	TGTGTGTGTGTATGGTGCGTGACAAGTGGATGGGCGTCCATGGCGACCATCACGTATGCT[A/G]GTTTGTTTATTTATATATGCGCGGATTACTTGCGGATCGAGTTGAAGGTATACCAACAAG	0.9164	0.800425	0.31949	0.268453
seq-rs869	2	8601107	AGGAGGCCTCATCTTCTCCATGCTCTTCCTCATCCTGCATGACATACACCAATACACACA[T/C]AGTGATGCATCAAAATGACTTAGAATGCTCGTAACGAAGAGGCAATGCAAAAGGGAAAGA	0.8401	0.738854	0.385898	0.311439
seq-rs871	2	8727916	AATCACACCACTGCAAATGCAAAGGAATAAATGTATGTTAAAAGTGAACTCCAAACATTG[T/C]GGCAAGCCAGTAATTACCACTTGAAAAACATCATCTAGGCGATTTATGCAGCTTAATGCT	0.8662	0.619958	0.47122	0.360196
seq-rs874	2	8802029	TGCAGGAAGAAGAATGCGCAGATGATTGATCGCAATGATATGATGGCTAGTACGAAAATC[A/G]CACGGATTTTTAATTCTGCCTTTCGTACCGCCATCTCACGTGGGAAGATGCTTCCCCCCA	0.8927	0.707006	0.414297	0.328476
seq-rs875	2	8812401	TTCAGTTTCTCTTTCTGAATAAACGTTCCATTCTCTTTGACTTCAGAACTTTCCTTCTCA[A/G]TTAATGAATGGTCACTTTTAGGTGGTGGGCTCCTTTGATCTTCATCATCGACTACTTCAG	0.904	0.967091	0.0636514	0.0616257
seq-rs876	2	8813692	AAGGTAACGAAGTGCAACATGAACATTACCCAGCCCTTCTTCCATCATTGCCACATTAAT[A/G]TAAGTTGCAGCAGTATTAGGATGAGAGGGTCCACATGTCAGGTGCAAAAGATATAGGGCA	0.8105	0.656051	0.451296	0.349462
seq-rs877	2	8814335	TCATATTAACTGTTGTTCAAAATAATTCTGCATGATTCCCATTCATCGTACCCAAGATTT[T/G]TCTAGAATCAGAATTCAACTTTAACAATATTTGCACAGAAGACAATATTTGCAATATTAC	0.7961	0.609808	0.475884	0.362651
seq-rs878	2	8870059	AGCATGTTCAGGCCGTGCTTCTCTAGGCTGTGCCTGTACCCTCTTGCCATCTGTAATGGA[A/G]AATTGAGTTGTGCTAGTTAAGTGACACTTGTGCCATCATTGGTCTTCTGTGTTCTAAGTT	0.7635	0.869427	0.227048	0.201272
seq-rs879	2	8879130	GTCGTTAACCTCTCGATCAGCATGCATGGATGCAGCTTGCATTGCATATATATAGCTCCA[A/G]TGCATTGCTGCAACTCTGCAACTCCAAGCTATCTAATCTACTAGCTAGCCCTTCTCTCTC	0.9234	0.669851	0.442301	0.344486
seq-rs880	2	8942501	AAATAAGTAAATTAAACGTAGGGATGCAAAGCTACTGCTACTACTACTACTAGTAGTACC[A/G]AACATGCTCTTGTACATGCATCGATTGCGTCAAACAATGCTAATCAAATCAAGCACACAA	0.8453	0.512739	0.499675	0.374838
seq-rs882	2	8991328	GGCGCATAATCCCCACACCAAAAGAATACTACCCTCACCCATCGCCCCGAATATACCCAC[A/C]TCCCTGACATGTGGGTCCCACACGAACACCCTGCCCCGCACGTCAGTGACGTGATCTCCA	0.7991	1	0	0
seq-rs883	2	9459949	CTTGTTGATCACTAACTGAATTTAGAATCGATAGTAGTAGAATATTTCCAGAAAATAAGC[T/C]GCAATTTTGCCGCGATGGAATGACCTAACATAACGCGATGTGTTAAAGTGCTTTATCTCG	0.9205	0.798301	0.322032	0.27018
seq-rs884	2	9926887	AATTGGGAAATGGCCTTGGGATGACCGACGGTAACAACTTTCTCTTTCAACCTTAGGATC[A/G]AGATCCAATGTTCTAAAATAATTAGGGTGATATGGCTAAACGACGGAATAGAAAAATATT	0.8077	0.570064	0.490182	0.370043
seq-rs885	2	9953426	ACAAGACGATCTCTCTAAAACAAAAGGAGAATCCAACTTCTTCTTGCAAATATTGTGCGA[A/C]GATGGTATTGAAAGTGGTGCCAACAAACACAGAAAAGACAAGGAAGTCCACCTCAGCAAA	0.887	0.807856	0.31045	0.26226
seq-rs886	2	10019699	TATGGTTTATCTGTTGGGTTATCGATTGAATCGGCAGCGCTAACTGTGAGATTTGGGTCA[T/C]CGACTTGTTCAATGACATAATTTTGTTGTTCCATCATAAGAACGAAGATGATGGCCGATC	0.7789	0.77707	0.346464	0.286446
seq-rs887	2	10033804	GAATAACGTAATCTATGTTATTATTTAATATAATCTACCTGTTTCAAATAAAAAGTATAA[T/C]GATAATATCATTTGAACGCATTGCCCACGATGCCTGGAAGCATACTTAGGTGAATGATGA	0.9163	0.77707	0.346464	0.286446
seq-rs888	2	10061315	GAGCAGTTAGAGTTTAGGTGTTCGAGTATACCATCAGTATCATGTTGAGATATTTGCTCC[A/G]AGCAGGAAGAGACTCAATTTGGTTCTGTTGGATGAGTAGGTAATGTCCGTGTATATATTT	0.8537	0.875954	0.217317	0.193704
seq-rs889	2	10118300	CAGAACTGTCTAACCTACAGCTATCAAATATAACTATGGATCTCCCTAAAAAAATAACTA[T/C]GGATCAATAGCCGCCAGCCGCCAAAACAGTTAAATAGACATTTTTCCGTAGATGGTCAAG	0.7906	0.553079	0.494365	0.372167
seq-rs890	2	10154348	ACTATACCACATAAACTCTGTTCTTTGCATACACTCATGCAGAAAATAATGCATAATATC[T/C]GGTTTGTTGCCTAGAATATGGTTCTAAATGACCTGACAGAACAAGAAATCAAAAGATAAC	0.8754	0.710191	0.411639	0.326916
seq-rs892	2	10631620	GTTCTCCATGTGTCATTTGCAGTCTAAAAAAACTCTGCTATTTTCTAATTTATTAATTTT[A/G]TATTACTTGTGCATACTACTGAAGTTCTGAGTTTTAAAGTCCTCCGTTGAATAAAAACAG	0.9423	0.6	0.48	0.3648
seq-rs893	2	10645919	TTTCTTATAACCAATACAAGTGACAGAAGTTTTTTACTCTGCATCAACGATCTATTGTGC[T/C]GAACTACTGATTCATCCCTTTACAGATTAATTAATCTGATTTACTGATTCAGCGAATACC	0.8363	0.70276	0.417777	0.330508
seq-rs894	2	10700252	GCCAGAACAACTGTAGTCTAAAAAAACATAAACAGCCAAACCACAATCCCACAATACTTG[A/G]TGCAAAACATCCAGACCTACCACTAAACTGTCTAAGCTCAACACTGAAGTAGGATAGGAC	0.8468	0.626596	0.467947	0.35846
seq-rs895	2	10726049	TCAGTTTAAGAAAGAGGACAATCTACATAATTAAGCACAGCATGCCTTAACTTTGGCATA[T/G]TTCACATGAAAGATCCGAGCAAATATATGAAATACAAAAATCCAACGAAAAAACAATTAA	0.931	0.748408	0.376587	0.305678
seq-rs896	2	10761410	GCATGCTTAGTTCAGGCTGTATATGTTTTGGAGAGGGACCGGCAACTAGGTCGTCAATCT[A/G]TTGAAGCCTTGGGACCTCCTTGGTGGGAATTCTTCCATTTTGAGTTGATCCGCAAGCTTG	0.9204	0.997877	0.00423727	0.00422829
seq-rs897	2	10778544	CTAGATCAGTGGCAGATGGAAAGACAAGAGCTGTCCTTGCTTGCTGCAAGCTCCGAGTTG[T/C]TGAAGTCATAGCATGATCTTCATTGCCATTTTGGAGGGACAACCTCCGAATCGTGTATGA	0.7366	0.805732	0.313055	0.264053
seq-rs898	2	10810640	TCAAGGCGCGCGATTGTACGTCCATTACACGCACTCGGTAATTCCAGATGCAAAATTGAT[T/C]TACCGCTAGTTTCCAATTTCCAACGATGCAGGTAAGATCCACAGCAACGCCATGAACACG	0.9424	0.630573	0.465901	0.357369
seq-rs899	2	10991959	ACAAGCTGTTTATGTTAGGACTGAAAAGGGAGTATTGTTTGAAATCAAGCCTTACGTCCG[T/C]ATGCCACGTACATTCAAACGTTTTTGCGGTTTAATGTGTAAGTTAATAATGGCTGTAATT	0.8437	0.747346	0.37764	0.306334
seq-rs900	2	11012918	TTTCAGAAAGTCCGTGTTCTTTTTCTCAATCGGGAGCAACGACTTCATCCACTATTACCT[A/G]CGCAATGTGTCTGGCGTCCAGATGCGTTACCTCCCATGGGAGTTCAACCAGCTTCTTGTC	0.7906	0.713376	0.408942	0.325325
seq-rs901	2	11042179	CATGTTTTCGTTCGTCAACATGCTAATTTTTCGTCCGTGCATATGAGCACATCCGATTTC[A/G]CAAAACAAAAAATCCTATCTGGATTGCCCCAGAGCCCCACCAACGCAAATAAAAAGGATA	0.8877	0.658511	0.449749	0.348612
seq-rs902	2	11156841	GAAGGCTAACATTCAGCATCATCGCAGAGTACACAAGGGTATCAACATCATACAAGATCC[A/C]GGAGGGTGCAGAATACCGTAATTAAATGTTAAATGTTATCTCTTTTAATTGTTCAAGAGT	0.7735	0.732484	0.391902	0.315109
seq-rs903	2	11159886	AGAAATGAACTGTTCTATACAACCCAACACTTCACTAGCATTTGTTGTAGTGATCATCCT[T/C]GCATCCCAGTGATATTTTCCACTACCAAGCATCTAATACCATGAAAGAGGGCGTCAAAGT	0.7102	0.740977	0.383861	0.310186
seq-rs905	2	11197009	ATAAAAAATCTAAGGACACCCCTAAACAAATAAGGCTAAGTTCGAATGTGAGTTTTGGGG[T/C]GAGCTTTTTCTGGCATGGGAAACGAGGCAAGCAATTAGTGTACGATTAATTAAGTATTAA	0.7584	0.710191	0.411639	0.326916
seq-rs908	2	11647849	CACTAATAGATTCACACGTGTGTATCATGAGTCCTAGGGGTGAGTAACCGCATGCAAGAT[A/G]TGTACATACATGCATGCATGTGACAACATAACCGGCTTATTTCGATGACATTAAAAATTT	0.9013	0.786624	0.335693	0.279348
seq-rs909	2	11703026	ATTAATTAGTCATTTAGAAAGTACCTCCTTTTCCTCCTCCGTTTCCTTCTGGATCTTCAC[T/C]TCATCCATTAACATGTGTTCATAATGCCTGATCACATGAACCTTAGGTTGGTTGGAGTTC	0.8344	0.995754	0.00845651	0.00842075
seq-rs910	2	12212073	CAGGGAGATCGGCACCGGCGAAGTGGGAAACCAGCCATTGAAGGCAGAGAGGAAACAGGC[A/G]TCTCCCACGGTGATTAAAGGCTCGATCGAATGCAATTCAAGAGGGGAAATAATGCCCACA	0.7473	0.842887	0.264856	0.229782
seq-rs911	2	12369209	CGGGTTGGAATTTAAATTATTCATGGATTTCCTGCGGAGTCTCAGTATATTTGGGGATTC[T/C]GCTCCTCGAGAGTCGTTCCAGGAATTGATTGAAATCATTCAAGCACAAGCTGATCTTGAT	0.8379	0.694268	0.42452	0.334412
seq-rs912	2	12518380	CAGAGATAGTACTATTACTCTCTCTATAGTAAAATATAGCTATTTTTGGCTACCAAATTC[A/G]TAACAATAATAACTACATGCCTGTTCAACATCTAGGCTATGGCTACACGCTGCTGATTTT	0.9224	0.838641	0.270644	0.23402
seq-rs913	2	12588658	GGTTTAAACATGTTCTGTTTTGTTTGTGCTTCGACTGTGCTCGTTTCCCATATATTAGTA[T/C]AATGTGTATTCTGATTATCTTCATTTCTTAGTGTTCTAGTTACTTAAAACTCTCATGTGG	0.922	0.707006	0.414297	0.328476
seq-rs914	2	12599622	TTCTGACTATTGAATTAACTGTAGAATGATGGGACACTCGTGTTCTGAACCTTTCAAGAA[A/C]TACCAAATATTGGTGATAGAATATTAAGCAGCACTCTATTGTTGAACTAAATAAATGTTC	0.933	0.622081	0.470193	0.359652
seq-rs916	2	12992450	TTCGCTGCTAGCATCATCTTCACACCAACTACGGTGTTTTCTCCCTCGATCGCTGGTGCC[A/G]TCCTATGCTCAAGCTATGGCTGGCATTGCCAAGATTGCATCTGGTGACAATCACAAGTTT	0.7102	0.997877	0.00423727	0.00422829
seq-rs917	2	13157393	ACCCGTTGCAACACACGGATACGATGCTAGTTAGCTCAAACAAATGAGTTGGTGTTGTGC[T/C]CTTGGTATACTAACACTCCAAACACTTGAACATTTCAGGTATCTAATGGCTGGGGTCATA	0.8419	0.618896	0.471727	0.360464
seq-rs918	2	13760905	ATCGGAATTGACAAATTAGGAGGCCTATAGGCAAAGTAGAACTGGTTAGTCGAAGCCAAA[A/G]CCATATTCCATGGCTATGATTATGAATGGTCGGTAGTTACCCACACTCTTCTATGGCAGT	0.9145	0.836518	0.273511	0.236107
seq-rs919	2	14722011	GCCCACATTTATCTTAGGGTATCTCTCCCCTTATTAAAAGAAGAGTGTAGAGACATAAAG[T/G]ATTAAATGACTCAAAACTCTAAGTATAAGGAGTCTGGGTCCCGGCCTATTATGAGACCCG	0.9457	0.836518	0.273511	0.236107
seq-rs920	2	15096404	CTGACCTCGATGGCCATGGTGACAGTAGGCTTGGGTGGGTCGGGTATATCGCTTATTAAC[A/G]GCAACCTATGGCCAAAAGGATAGAGGTGTCCTTCATTTTCTATTTTCTTTCCATGAACCA	0.7308	0.708068	0.413415	0.327959
seq-rs922	2	15671109	TTTGATCAAATAAAGATATCGTAAAAAGATCTTTTTCTTACATATGTTGGACAATGCCTT[A/C]TCCATTGAGAACAGGTAATCCCTGTTATTCCCATTGGGGCCATTGGCTGTAGCAATTTGC	0.9296	0.829087	0.283403	0.243245
seq-rs923	2	16087969	AGCTTTCTGATACGTGTCATAATTTGTGCACAGGTATGGGAGAATTGGACTAGGGGCACA[A/G]TAACAGAGATAGTGGATCCATCATTGCGCTGTAGAAGTGCCGAAAGCGAGATTCTCAAGT	0.92	0.654989	0.451957	0.349824
seq-rs924	2	16099008	GATAAAGAAACAAATGTTTCACAAAATTTTGAAGGCAATCACCATAATGATACATATAAA[T/G]ACCCCAGATCAAAACGTCTGCTGTTATGATCACCTCTCCAGCAAATCAAGCTGGCTCCCC	0.7657	0.643312	0.458923	0.353618
seq-rs926	2	17044437	TCCTATACAGTCCCTCTGGTCACAGGTAAGTGATGTTTTGGACATCAAGAAGGTAAAATG[A/C]AACTTTGACTGCTAACTTATATTGTATACCCTCTGTTCCATATCATAAGGTGTTTAGTTT	0.9045	0.692144	0.426161	0.335354
seq-rs927	2	17195442	AACAGTTTTTCTTTCGATTTATCCGTATTTACAATTAAATCATTTTAATTTTAATAATTA[T/C]TTTGTTTGGGTTTGAATATACTCATTTCATCCAAACGACCCGCTCTTTTTCATGGTTGTT	0.9295	0.525478	0.498702	0.37435
seq-rs928	2	17302174	GCTTCCTTCAAAACAAGATGTTCCAATTCCATATTGTGGTTATGTTCAAACTTCAAACAC[A/G]ACTGTGCTCCTTGCAAATAACAAAGGCACTGATAATTATATTGCCGTGAAACTTTTCCTT	0.8734	0.673036	0.440117	0.343266
seq-rs930	2	17343386	AATAAAATCTGCCACCCTAGATAACATCATGCCTAGCTAGTAGATAGAATTGTCTATTGT[T/C]GTGAAATGAGATGTTTATTGTGCAAGATACTATTTGGTGGTTTTCCATATCAGTGAAATT	0.8884	0.679406	0.435627	0.340742
seq-rs931	2	17426727	AGTTTCCAGTTGCTCTCATCATGCCTTTTCCGTGCTGCTGCTTCTATACCTGCTCTGAGA[A/G]CTAAGACTTCATAGTGGAAAGCGTCCATGAGATGTGTGATTCTTCCGGCTCCAGATTCAA	0.7799	0.647558	0.456453	0.352278
seq-rs932	2	17433694	AAATATATAAAGAACTTTAATCCAACCATTGCATCGAGGTGTCTCAAGGCATCCCAACCC[A/G]AAATTGAGAAAATAATAACTACACTAGAGGAAAAATAAACGGATATAGAGAACACACCTT	0.7595	0.712314	0.409845	0.325859
seq-rs933	2	17529013	ATGGGAGTTAATGCAAAAGCAACCTGAGGTTGAACATCACTGTCTACAAGTTCAATATAT[A/G]AAATGTTTTCTTCATTAGACTATTTTGGATTGTAGGTATAGGTTCATAGGTTCTCATTCC	0.9176	0.570064	0.490182	0.370043
seq-rs934	2	17802191	TGGCGCGTGTAAGTGGTTTTTGTTTCTCTTGTCACATGCAGGAATCTCAGCTACTCCGTT[T/C]TTTTTGAAGCAGAATAAAATCATGAATTTATATGTTAATTAATGTGGATTGCACGATAGT	0.88	0.787234	0.334993	0.278883
seq-rs936	2	17955123	GAAGTAGTTTTTGTATTGGTAATAAATAGCAGGAGACATAAATCTGTACCGATCAAGGAG[T/G]AGTTGAAAAACAGGGCTTTGATATTTGTGTGGTGACCACTGACCAACCACAATGTTTGGA	0.9038	0.760085	0.364712	0.298204
seq-rs937	2	18025822	ATGTGCAAATTTCCTTTACTGAGTTGCAACGGATTTAAGCTCATTGAACATCGAAGCTGA[T/C]GTGTGCTTTTGATGTTTGTAATCTACTCCCTCCACTTTATATTATAACTTTTTCCTAAGT	0.9323	0.783439	0.339324	0.281754
seq-rs938	2	18105224	TATTCTTCTTGTCCCTTGGTCAAACCCCTACCAGCAGACTGATTTGGAGTAAATTACCGA[T/C]AAATGGTGGTAGGGGAATCTTCGATCTGGTTGCCTCATCGTTATTTTCATTTTAAAGGAG	0.866	0.780255	0.342915	0.284119
seq-rs939	2	18291076	TAGTCAAATAAGCGTGCATGTGTCTGTTATCTTTGGAGATAGAGAATCCCGGATATCGAT[A/C]TTATCGAGTTCAGAAGCGTACAGGGTGTGTGTTGTGTTGTTAACTTGGTACTAGTGGCCA	0.7751	0.789362	0.33254	0.277248
seq-rs940	2	18392541	AGGTAGTGCTTGGCTATGTGTTACTAGTACAACGCTGCTTGATAGACCCGCTGCCGCTTA[A/C]TTGCTACTGCGAATGGACTAGCCATAAAGCGTTGCATTGTAGTAGGATTGTAACAGGCTG	0.9158	0.838641	0.270644	0.23402
seq-rs941	2	18408103	GGCTGAATTAACCAGGAAAGGGAGCACAATGGACAAGGCTCAAATATATGAATGGAGGAG[T/C]TACCACTAGCTAGGTGAAAAAACATGCATGTACAACGAGTAATGCATGAGTCAAGCTACC	0.8322	0.677282	0.437142	0.341595
seq-rs942	2	18448810	GCGAGTCACGCGCCAATACAGTCCCTACTAGATCTGGCCGGAGTACTACTGTACGTACTA[A/C]GCCAAGAGGTGTCTCACCTAGTAGCTAGTACGTACGCGATGAACATGTGTTCGTGTTTAT	0.7192	1	0	0
seq-rs944	2	18618716	ATATATTCGTCGCCGCTAAAGCATGAACTGCTGAAGCTAAGCTATAGCCCCTCATGCATC[T/C]GAGCGACCTTCACCAACCTCATACCCATCCATCCATGCATTGTACGTAATGTCCGGCCAT	0.7666	0.732484	0.391902	0.315109
seq-rs945	2	18764507	TGTTTTTTGTGCCTAGCTTTGGTCGGAGGTGTTTGAATTGTTGGGGAATTTTGAGCTTTT[T/G]CTGTGATCTGAGCTTCAAATTTCGGTGGGGGTTAACTTGGCCTGGGCACCTCGGAATTTC	0.8997	0.770701	0.353442	0.290982
seq-rs946	2	18822654	GAACATAAATCTCAATCAATACAAAGTAACTTACAATGATTTTGCAAATAAGACAGAACA[A/G]GATCCAATAGCACCAGATACAATAGCATAAGAAAATGGCAACAATGTCCGCCAATGTGAG	0.8977	0.582979	0.486229	0.36802
seq-rs947	2	18839670	TTGGAAGTTGCAATAGATATGAGATTTTGGAGTTTCATCTTCTTGCCCCCAAGAGACCAT[T/G]TGCGCAATCAGTAACTACTAATAGTGCTTCATTTGCTAAAGTAGTAGTACTAGATTTTAT	0.8333	1	0	0
seq-rs948	2	18842878	ACTGATCAGCTTGTGAAGATCGATGTTGAAGGGTTTAGGCTTCAGAACCCCTGTGCCCTG[A/C]ATCATCAGGAATTCAGGATACTAGACTTTTAGACACTACTAATTAATTCTGATGAGATCC	0.8985	1	0	0
seq-rs949	2	18850213	GTACGCAACGCCGGCTAGGCCAGAGACGCGAGTACGTGACCCAGAAACGCAAACTTCAAA[A/G]CGAAATCTTCAGTTATCGAATTGATCTGAACTCTTCAAAGCTTCAGCTAGCCTGCAATTT	0.8689	0.718684	0.404355	0.322603
seq-rs951	2	19189076	TCTTTTCTGTAGATAATTTTGCACTAGTAAACTAACTACTCTTTGTTGACCTACAGTTCC[T/C]GGAGTGATTGGCTGCCTGCAAGCTCTAGAGGCTATAAAGGTTGCTACTGATGTTGGTGAA	0.7464	0.997877	0.00423727	0.00422829
seq-rs952	2	19219224	TTATAACAATTCATTGGTAGTGAATCCTCTTGTGCTATTTTGCTTCAAACTGCATGCTCG[T/C]CAACCTTTAACATCTACTTCCTGTGTTCTCAAATAACACAGCACTGACTACTTCAGTTCA	0.8032	1	0	0
seq-rs953	2	19222981	AGCCACACGAATATTTTCAGTATTTTGTCACTGGACGGACTACGGACCAGCACTGCCCGG[A/C]AGAGACGTTCTTGGATTCCCGGCCTGGTTCATTCAGGCCCCTCTGCCCTGGCCATCGACC	0.7102	0.630851	0.465756	0.357292
seq-rs954	2	19303986	CAGGGTGAATGAATGGAAAACAAAAAGCATAACCATACTACTGCTGCTACTGCTACTTCT[T/G]AATGCCATAGTGCGCATATTCAGGAGTTAACAAGCCTCCTGAATATCAAATAACTATAGC	0.8354	0.771762	0.352291	0.290236
seq-rs955	2	19400140	ACTTACATTATTAAGCAATAATTATTCAGGTGAGATGATGGTTTTGCTTACTGGTGCAGG[A/C]ACGATGAAGCCAGACATGAGGTTCTGCAGGGTGTAGAACATGGATGCCAATATAGATGCC	0.7102	0.784797	0.337782	0.280734
seq-rs959	2	19483522	GAAACTGAGAGCGTGGATTTGTTAAATGGAATTCGGGCGCCTAATCAAGCGGAGTTTGTC[A/G]ATTCTTTTGCTCCGCCGTGTACTTTGCCGGAAGTTACGTTTGCACGTACAGGGAGACCGT	0.9105	0.626596	0.467947	0.35846
seq-rs960	2	19489937	AAGGATAGAGAGGGAGGAGAGAATGAATGGGGACCATGGGGAGAGGGAAGTTTTCATATC[A/G]ACCTCGAATTTTTTATGATGACTGTCTCAGAGAACTGCCTACGACAATCTATATTTTCAC	0.8147	0.709574	0.412157	0.32722
seq-rs961	2	19492105	CTTATTATGCTAAAGTATTGCGAGCCACGCATTTTGCTAACAAATTGTTGATCACACTTT[A/G]GATAAGAGTTGTTAAAATTATAAGTATTACACACATGTGGTCTGAAGCTAAAAAATCGTG	0.8937	0.996809	0.00636261	0.00634237
seq-rs962	2	19557443	CAAAACGATGAAAACTCAGCTTCTCCCTTAAGATCCACCACTGGTGGCGAAGGAGGCTTG[T/C]ATTCTTATGGTTGCCTCACCTAAGATGAATATGACGGCCGGTGGAATCTCCTAAGAAGAA	0.7951	0.691083	0.426975	0.335821
seq-rs963	2	19631423	ATAATACTCCTAGTCAATTCTTTCTAGGAGAATATATGATTGTTTTAATATGCTGTCAAT[T/G]ACTTACTCATTCATTCTTTGAATTATCCATTCATGCTGTTCTTTCTGCCACTAGTGCATA	0.8355	0.901274	0.177959	0.162124
seq-rs965	2	19798267	GATTTAGACCGCCGTACATACATGTATTCTCCTCATCTAGGTAGACTGAGGAGTTGTGGA[A/C]TACTCTTCCATGCCCTACTGATCACCGTGCAACGTGCATGGCCAAGGAAATCGTAACAGT	0.9293	1	0	0
seq-rs967	2	19895332	AGTATTGATTTCTTGTCATCCTGGAAAGTTTGAAATGGCTATAGTTTTCTGTATCGAGAG[T/C]GGACCACCAATTAAGCTTTCCCCAATGGTTAACCGCAAATGAAATGGAATTAATTTCTTT	0.7602	0.914013	0.157187	0.144833
seq-rs968	2	19898080	CCTTGCTCCTTTCTGTCTTTTTGGTATTCTTTTTTCTCCTTTCTTTGATGTGCTACCTTG[A/C]CAGTAAAAGAAGAGCAAATTAAAGGGGAAAGGGTTCATTTGGTCTCATAGTTAATTTGGT	0.7842	0.642251	0.45953	0.353946
seq-rs969	2	19909445	ATAGTACATGAAAGAAATTACACAAACCATGCCAGACACATTTTGCATCTTCTGACCCTA[A/G]AGAATATCTACATCCAAGCCCATGGAAACAAATGAAGTATTCTCGCCAGAACTTCTACTG	0.7618	0.845745	0.260921	0.226881
seq-rs970	2	19954677	ATACAGTTTCGTTTTTTAATTTTAAGTTTCGTCCTTTGGTTCATGACCAAACCTATCGTC[A/G]GCACCAGCTGCTAATATAAGCGTGATGAATCATTCGACCTACCAAATGAGCATTTAGTAC	0.8107	0.996815	0.00634914	0.00632899
seq-rs971	2	20004064	CAGCTATAATATCAGAAAATGCTCTGAGTCTTCTTTAGATGTCTTAACTCTTAATGATTG[T/C]GAGTAGTGCTGTAATGCACTAGTTTGAGAGTTGAGTTATTTTTCCGTATCACTCTGTTGG	0.8648	0.708511	0.413047	0.327743
seq-rs973	2	20189817	CTCTAATTGAGCTACTACTCCATTATTGTGAGCTTAATTAAGCGTGGTTATCTATACCAC[A/G]TGAGTGACAGGAAAGCTCTGATAGTCGTGGTGCCTGTGCACACGCACGCCGGCGTGCGTG	0.9115	0.605096	0.47791	0.363711
seq-rs978	2	20247931	CTAGTCACAACAGTTGGGGCAAAGTTACAGGGCATCCAGCAAGTATAGTCCACACTAGTG[T/C]GGCATCCATCGTGTGAATATGCTCCTTAGGATCGAGAGGCGTCGGAAATTTACAGAAGAG	0.7846	0.92569	0.137576	0.128112
seq-rs979	2	20292802	GTCCCTGCTATACCGATGGAAATAATATCATTTTAGCTAATGGAGAAAGATTTCAGTAGC[A/G]AAACAAAGTAGGACGTACACCTTTGAAACTCAAAACGCGTTTAGTTGGTGGATCATGGGT	0.9324	0.645435	0.457697	0.352954
seq-rs980	2	20302637	GGAAGTCGCATAACAAAATGGCACAATAACTTAATGAAACGGCTCAAAATACTAATAACC[A/G]TAAGAGAGTGCGAAGAAGGAAGGTGAGATCTTAGACGCATAAGAGGAGCTATATATGTAA	0.9137	0.995754	0.00845651	0.00842075
seq-rs981	2	20316684	ATCCAGTCCTTGTACTACAAAGATTATTTCCGTCTGCTCTATATATGTTCAATTATAATC[T/C]GTATCATCGCCTCTGCTACAACCAAGTATAGAGATGTACGCTTCATGTCCCAGTTCGATC	0.7012	0.557447	0.4934	0.371678
seq-rs982	2	20337734	CACCGTAACGTTGTTTTCGATAAGAATATACATGCCACACGTGCTGCTAAGTGCTATGTC[T/G]AATAAGTCATCTCTCGACTAGGTCAGATAATTTGTTCGCTCAGAGGAGATCCAACCAATA	0.8156	0.843949	0.263398	0.228709
seq-rs983	2	20352680	CTTAGATATTTTTTCTTTCTTGTTCATTTCGATTCCATCTACATGCACGAGCTCAAGGAT[A/C]TGTGCGGATGTCGTGCGTGTTAGTTTCGTTTGAGGGCATCCAAGGCTACCTTAAGGCTGC	0.9071	0.722707	0.400803	0.320481
seq-rs984	2	20365179	CCTTGTGCCATTTAGTTAATTCATCATTATAGCCTCTATTTTGTTTGATCTTACTGATTT[A/G]TAGGTTGTATTTGCATCATTCATACATGTTCTCTAGGGTGTAGGTTGTCACTGGAATTGT	0.9213	0.567941	0.490768	0.370341
seq-rs985	2	20380215	TTTGAGAGGCAGCATGTATGTTCAAACTTTTTGCATTTTTTGTTTAATTCATTTAGTGAC[A/G]TTATTTTGGAACAGATGTTGATTTCCTTCATCCACAACTTTACAGGAGAGTGTTGATGCA	0.9295	0.834395	0.27636	0.238173
seq-rs986	2	20385415	GCAATCCCCGCATTCCAATTCTTGAAGAGCTGAGAGCCCTCAAAGACCATATACATACAT[T/G]CTGCACAGCCAGACCTCTTTTTTGTACCATCGATGTTGTAGATTTCTGTCCTTGCGGTTC	0.917	0.875796	0.217554	0.193889
seq-rs987	2	20387473	AAGGGAGGAGGAGAATTTCTCGAGGACGAGTATTCGACAAGGAGGATTCAAGGGTGACGT[T/G]GTCTGTTCAATTGGAGGGGGTGGGGGTGGGCTTAGCTGCTCTCAGCCGAGTGGGCGTGGC	0.8268	0.567941	0.490768	0.370341
seq-rs989	2	20389979	TCTTAAAAATGTACAGTCAATTTGGGTCTGCACATGCACATACCAAAATGATAAATCTAG[T/C]GGCGAATTTGAGTAAACTAATTTTTTTATCCCATTTGTTACTTTTATTTCACCATGCATT	0.8302	0.602371	0.47904	0.364301
seq-rs990	2	20410585	TAAACTGCAGCGACAAATATAATCGAACAAGGTGATCAGAGGCAAAATGAATGAGTGCGT[A/C]CTAATTGGAGTAACGGTTGTGTCCACGACTCCGGTATATATAAATGTAGCTAGGATTGAG	0.7102	0.899151	0.181357	0.164912
seq-rs991	2	20652621	GATATGAACCTTGGTTTCCACATTAATGACACAAAACATGATATGCAAAAAAATGGACTT[T/C]ACTTCTTGTACAGGGTAAAGTCCATTTTTTCCCTTAGACTTTGCTCAAAGTCCAATTTTC	0.9066	0.780255	0.342915	0.284119
seq-rs992	2	20663106	GATGGTCATGATTCCAAGGCTACTATCAACAATAATGTTACAAAAGTTTCTAGTGAATCC[A/G]ACCTGACGGGAAAAGGTGAAATCATGATGCTACATAATATTTTTCTACAACTCCATACAC	0.8223	0.834395	0.27636	0.238173
seq-rs993	2	20758528	AAGATCCAGACACTGGTGTGGTGTTCAGTGCTTTCTTAGTTTCTGATAAATGCACTCCAG[T/C]GGATTGTCCCAGAGGATTAACCCCAGCGACTTCTGAAACATTATGAACTTGTTCAGTTGC	0.811	0.609342	0.476089	0.362758
seq-rs996	2	20893727	ATAATATAGTTGGGTTTTCACCAGACTCTGTTTTGGATATAGCTTCTGTTACATGTGAAA[T/G]CAACACTTCTGCAACCCTTGATGTTATAGTGCATGAAAACCCATCTTGTCCTGGTGGATT	0.9242	0.752654	0.372332	0.303016
seq-rs998	2	20968615	ATGACTAATGCATGTACGAGGGGGAGTTGTTAATTTGCCCACTCATCACTTCAGATGCAT[A/G]TTATTACTTTTTAAAATAACTAAACAGTCATGATGAAGTTTAATATATATGTAAGTGAAT	0.8292	0.697452	0.422025	0.332973
seq-rs1000	2	21119827	GAAACAGTGGCACCTACAAAGAAAAGGGACCGTGTGTTTATAAATACTGTAGCATCTCTT[T/C]AATTAGCTGCGGCCTGAATCCTGATCACACTACTACAGTTTTGCTTTTACCTAATTAACC	0.8249	0.592357	0.48294	0.366325
seq-rs1001	2	21407364	TCTCAACATCCAAGCACAAATTTGCGGCGGTAATTGCACGAACAGTCTCTAGACGCAGCA[A/C]AAAACCGTACACAAGTATAGATAGGGGGAGGAAAGCAGTTTGACAGACAGGTGGCGTAGC	0.8524	0.600849	0.479659	0.364623
seq-rs1002	2	21479341	GAAATTTGATCAGTACACGTCGTGATCAATTAATCAACATATAGCAACAAAGAGCAAAAT[A/G]GTGGTTTAATTTGAACCGTTCATTGGTTAACTCATGGTTGGTGCAAATTAGCTAGCTCAC	0.789	0.997877	0.00423727	0.00422829
seq-rs1003	2	21545671	TGTTGGATGTAGCACTGCACAGCCATCGAAGCAGTTAGTATTTATACGAAATTTAAAAAG[T/C]ATTTCAAGTTTCGATATACACATATATGGGAACATATGAAAACACGTGTTCTGCGGTGAT	0.9278	1	0	0
seq-rs1005	2	21936512	AAACGAAGCAGAGTTTTACCCTGGTTTCGACGGTTAGTTTGATGGTGTTAATTTAAGGGC[A/G]AAAAGATAGTTATACTTATACCCACACACCTAGCCGTGCCACTTTCTTCTTGGAGCTGTT	0.7704	0.989384	0.021006	0.0207854
seq-rs1006	2	21945917	GTCGCTTCTGCTGTCACGTACGCAGCGCAGCGCGGCGCACAGGCAATGCCAGAAAACAGC[A/G]GTAAAGCAGAGCGATTTTATAGCAGAGGGATTAGAAGGTTTCAGACTTTCAGTGCAGTGA	0.9003	0.859873	0.240983	0.211947
seq-rs1007	2	22032869	TAATTGCCTCATAGTCGCAGAAACTGCTTGGGAGAATCTACACTGAGATAGCAACCAATA[A/C]AAAAACTGTACAGAACAGGCAAAGAAAATGAGCATATTTACATCCATCAAACGCTAGCAG	0.9451	0.887473	0.199729	0.179783
seq-rs1008	2	22058678	TTCCAACAGCAAGGGCATAGCCGCATATAGCAATTCAGATAGTGAACCAACTTCTGGCTG[A/C]AGTGAAATACCAGCTCTGATAAATAATAAACTATATTTTGACGTTTATGATATGATTTGA	0.8272	0.981953	0.0354421	0.034814
seq-rs1009	2	22090246	AGATTCTACTAGCTATAGGTGATTCCCTCTGGTTTTTTCCTCTCCTCCCAAATCCACGCC[A/C]TCTTCTTCAATTCCCTGGGCGAAATTAATCTTTTGGTTGTTTCTACCTTTGCTCTGATCG	0.7107	0.727176	0.396782	0.318064
seq-rs1010	2	22104581	TACTCCTTCGTCCTTCACGCATGGTTCTTCTTCCTCTTCCCCCAATCGCCCGCTGCACGA[T/C]AGGTACGTATTCCCCTTTGTAAATTTTACCTGCTACCATTATAGAGTTGCAACTAGAGTC	0.7335	0.613588	0.474195	0.361765
seq-rs1011	2	22110678	ATACTGAATTTAGTCATGATGTACAGAGCACTGAATTACGCCATGCCAGAACTCTTGGCA[T/C]TGTTCTCGGGGCGAACTGAGCAGATCGTTCTTGCAGAGTTTCGTGGTCTAATCGATCGAT	0.8836	0.745745	0.379219	0.307316
seq-rs1012	2	22141335	CAAAGGAATTAGATGAAGAGATATACCTTGGCCGCCACCCTCCTCAGCAGTAACCTCAGA[A/C]GCGACGGCCCATGGAACACTGAACAACACCTGCAAAGATCATTGCAGCAAACAGTAATAA	0.8524	0.995754	0.00845651	0.00842075
seq-rs1013	2	22143454	CATCTGTCACTGTAGTAACCGACGATGGGTTGCACCTGACGGTAGAAATAAATGAGCACA[T/C]TTATCTCATATACTACTTACCTATTTTTCATCAAATTTTGCATTTATTTTATGACTTGGA	0.9003	0.691489	0.426664	0.335643
seq-rs1015	2	22267069	TCTAAGAAAACGAAAAACTGACATAAATCTTGAACCAGGCCCAGCTAATATCCATCACCT[T/C]GTGAACTCAAAGTAGTACAAGTACAGTGGTAGTGGACGACTAGTACTCGGGCAAGAAATT	0.8023	0.723404	0.400181	0.320109
seq-rs1016	2	22280258	AAAAAAAAAGAAACAAACCATGCCTCGTGCCTACAACATGAACGACCACTGTTGGGGAAC[A/G]ACAAGGAGCATGACAACTCGATCGGCGCACTCAACTCTATTCATACCATTGGGTTGGAGA	0.8552	0.622081	0.470193	0.359652
seq-rs1017	2	22359412	AAGTGCAGAAGATTGAAAGAACCATAAAGGGTTTACAAGCTAATACAACATAGTTACTGA[A/G]TAGATAATGTGGATTGTGGAGAACAAATAGCAGATTTCACAAGTCGACAACAAACACCCT	0.9325	0.669851	0.442301	0.344486
seq-rs1020	2	23052664	GATCAATCAGGGCATCTGAAAATCTGATCTGATCGTTCCCTTGAGATAGAGAGAGACGGT[A/G]TAGAGTGCGGCAAGTTGCAATTTTTATCCAAAATCAAGGCAGAACCCATTTGGATTTGAT	0.7377	0.661359	0.447927	0.347608
seq-rs1021	2	23056631	GAATTGTCCTGCTGCGTTTCTGAATTATGGATATATGATTGCTCCTGGCTCGATCGGAGG[T/C]CAAACAATAGAGAGATAAAGTTCCATTAGGATTGGACTTTTATGCACGAAAAGTTCCTAC	0.7222	0.737792	0.38691	0.31206
seq-rs1022	2	23126146	ACTGGCTCACTGCATGACAACACAATACAACGACCGCGAACATAGTTACACAATCCACAA[A/G]TACTCAGCAAATATGCAAAAGCAGGATATGGTGTTACACTATTGCCTTACGCCAGTAATC	0.8606	0.679406	0.435627	0.340742
seq-rs1023	2	23138222	GACCGATCAATCGATCGTGTCCGTGCATTCGTCATCAGAGAATCGAAATCTTATTTAAAA[T/C]CCGCGAACACAACACTATACTAGCTGCTAGCTGACTTGCATTGATCTTGGATGGAAGTTA	0.7601	0.673036	0.440117	0.343266
seq-rs1024	2	23169044	AATGCTGAAATTTTGCAACCTGCAAACCGCAATCAAATTGTGTGGCCAGTTCTTTACCAA[T/C]CAGCTTGTATACATTTGTACAGTGCAGAGTTCGGCCCGTACTAGTCATTAGTACATGTGT	0.9163	0.799363	0.320764	0.269319
seq-rs1025	2	23177294	AAGAGGCTAAAGCCACACACGAACAATTCAGAAGACTCGGTCAGGACTTGGCTGCACCAA[T/C]AATTCAAAATGCAAGAACTACCAACAACCACACTGTTACTTCAGAGAAGAACCAAAGGTA	0.8142	0.767516	0.35687	0.293192
seq-rs1026	2	23206329	AGCAATGCAATGTTTTCTTATCATTCATGATTTAATTTTGGTCTAAGTGTGTTACTTTTA[T/C]GTGATATGCATGAATCTGGACATTGGGCATTAGCAGTAATGCTTAAACGTATAATTGTGG	0.8848	0.769639	0.35459	0.291723
seq-rs1027	2	23261067	ATGCTGAATTGATGTCCCTGTACCATGCTGCTAGTGATCAATTGTCTGTTGTCTCGTCGC[A/G]GTATACTGAGCTTGTGAAGGCATTTGCAGAGGTTTCTGATGTCCAATTGGAAGACCATGA	0.7468	0.639066	0.461321	0.354913
seq-rs1028	2	23546929	CACCTCACTGCAGTCCACAGGGGGAGTCTTCCTCCTCTTTGAGTCAGCCCTGTCAACCTC[A/G]ACGTGCGCCTCTGTGGCAATGGAAGCCAGCTTCTTTTCAATTGTCCTCCATCTTGATTCA	0.8253	0.631635	0.465345	0.357072
seq-rs1029	2	23556707	GGGTTTGGTTTCGGTCTGAGGATTTCTAGTTTGGTGGAGAATCGAGGTCCGATCCCCCAA[T/C]CGGGTCGGAATCACGCCCAATTTTTGTCTCTATAGGGTTTGGTTTCGGTCCGAGGATTTC	0.7177	0.947983	0.0986224	0.0937592
seq-rs1030	2	23567654	GAAATTGGCGTGCGTATTCGCGTAACTACATATCTACATGTGCTGTTTGATCAATCTCAC[A/G]TTTCGGTTATGTGCGGTGATGAACTGATGATGTAGCTTATCTGAATTCTCATAGCAATGG	0.8728	0.587049	0.484845	0.367308
seq-rs1031	2	23573844	ACTATGCTAAAGCCTCTTGGGTACATGACTAAATTACTCCCAGTAAAGAACACTACATCA[T/G]TTGAATAACTCATCGGAACCATGAAAAGTAAGAACACACCATCTCTCCTAGCGGCGCACA	0.879	0.755839	0.369093	0.300978
seq-rs1032	2	23583844	ATAGAATCTTATTTTTGTATTTATAGTTTTATGTATACTTTATTTTTTGGATACTGCATG[A/C]TACCTTAACTAGTGTATTCTGCATGTTTTCTGCTGTGCAAGTTTCGGCACAATAATCCTG	0.9326	0.867304	0.230176	0.203686
seq-rs1033	2	23635605	ACTTTCATAAGACCTGACAAAAAATAGGAATCACCCTAACTAGCTAGCAAAGCATAACCA[T/C]GACAACAAAACTAACAGCCTTAAAACAAAACGCAGTTCACTGTACATTGGTAAAAACTCG	0.8198	0.536093	0.497395	0.373694
seq-rs1034	2	23638133	TGGTGTTCTTTCTCTCTCAGTGTTTCCTCCACACTGTTTCAGATTCTTCCCATACTTATC[T/C]GAAACCAAACGGGTTTGATCAATCGATCGATCTCTGTCTACCTGGTTCTTAACTTCTATG	0.8613	0.752654	0.372332	0.303016
seq-rs1035	2	23649028	TGGAAACATTGGTCTGTATGTCAGTTTTCTGCAGAGTCAAATCCATTTTCATTTTTCATG[A/C]TTAATGTGTAACTTAGAATTGACTATCGGTTCATCCCAACAAATGGTAATAATGGAGGGA	0.8349	0.742553	0.382336	0.309246
seq-rs1036	2	23677286	CCGAACCAATCCTACTCGGATTTTTGGGAGAGTCCGATTCGAATCTTACTCGGAGACGGT[A/G]TCAGCCATCGGGCCATAAAAGGGCGGGAACGATCGGCGCGCGCGCCCTTTTGTCCTGTCT	0.8524	0.552017	0.494588	0.37228
seq-rs1037	2	23687126	TACGATTTTTTACATGTAATAATTTTTTTTGTTATTTCACTTAAAACTGGCTACATCCAT[T/G]TGTTGAAAATTCTGCAAAATTCGATGCTTCACCATGTTTTGTATCTGCTCTGTAATCCTG	0.9137	0.738854	0.385898	0.311439
seq-rs1038	2	23690958	CAATTAAAATTACAACCATGACAACATATTAAATTATTTAGCAATGCAGTAATAATTATA[T/C]AATTGATCCTATCAGGTTGACACAATCGGTGCAAGGCTGAGACGTCCACATGGAAGGGTT	0.8382	0.52017	0.499186	0.374593
seq-rs1039	2	23696821	GATAATTTCTTGGCGGCCCTAGCATTTCTAGCCGCCATGGAAATTACTCATATTACACCC[T/C]AAATATATTCTTGATTGCCATGGTAGGTAGGGCCGCCAGGGAAAGACACAGTTTTGGACA	0.7814	0.508493	0.499856	0.374928
seq-rs1040	2	23702774	TGCACGCTTTGAACTGTTGTCCACAAGGTCACTAGTTGCTCTAGAAGCTTAGTTGACATG[T/G]CTCCGATGATTGAGAGATTTAGGTCTTGCGACCAGGTATTGTCTGTGATGGTATCCCTCA	0.8279	0.552017	0.494588	0.37228
seq-rs1041	2	23708392	AGTACATTCATTATTCAAAATTTCATTCTACCACTTCTGCAATAAAAATCGCATAAAACC[A/G]ATATCCCAACCATAATAACCACCAGTGCGTTAAACGCAAACATTATTCTGCAATAATTAA	0.8914	0.552017	0.494588	0.37228
seq-rs1042	2	23722799	AATCTAGCACTTCACATCCCACACATTTGACATGATTGCTTTGCACAACGCCAACGAAAA[T/C]GTGGAGACACTGGGATACGGAGTAGCGAGTACCAAATAACAACACAACACCAACGATGCA	0.9085	0.666667	0.444444	0.345679
seq-rs1043	2	23725173	ATTCAACAAGGAAATGTCTCTAGACAAAGAAGATATTCGGAAAAATATGTGTTTGGCTTT[T/C]TGCATGGACCAAATTGGCTTCTGCCTAATTGTGTTTAATCAATGGAGTTTTTTAAATAAG	0.89	0.516985	0.499423	0.374711
seq-rs1045	2	23741248	TTTTTCATATGTGCTCCATCTTCTCCCAAAACAAACTTCTGCCTATCAAACTGTTGTTTC[T/C]TTCTATTTTATATCTCTTGATACCTGTATTGGTTAAACTCTCAATCTCTTGTCATCTTGT	0.8832	0.794055	0.327063	0.273578
seq-rs1047	2	23807824	AAGCGTAGTACGTGCTGACGAGTTGGAACTACTCCTATGGTAATGAACTACTCCTAGTTG[T/C]ATCCCCATCAACTTTGTTTGGACAAAGAGGGAGATAGCACTGTAACATCAAAACTCTCTG	0.9109	0.55	0.495	0.372488
seq-rs1048	2	23810387	AGCTTATGGCTCCAATTCTGTAAAACAAGAACGTGACATAATAACTGCATCAGGTGTGAA[A/G]TGTAATGATGTACCACTTGGAACTCCAGATCATATCTTGGGAAAGAAAAATATGGACTTC	0.9249	0.783439	0.339324	0.281754
seq-rs1049	2	23841628	AGGCTGCTACAAGTAGCTAGCCCACCCAGCTCTGCTGCTGGAACATTGGACACTGGCCTT[A/G]TTCTGGATGGATGGATGATTCGCCTGGCCCTTTTTTCTCTAATTAGCTCTACTAGTATTA	0.9075	0.558386	0.493182	0.371568
seq-rs1050	2	23847429	TACATTAGCAAGTTACTAACTATTCTTCTCACTGTGCATATTTGTCTAGTACAATTACCA[A/G]TGCCTTTAATTTTAAATAAATGTTGCAGGCCCAGGCAGATTCCCAGGGTTATGGAAATCA	0.9337	0.532909	0.497834	0.373915
seq-rs1051	2	23880596	TCATGTGAATTTGATGCTTAAACCAATTTAGTTTGCCATTTATAGATCTGATAAGCTTCC[A/G]GCCCTCAGTAAGATTCTTTGACAGCGATTGGTGTCAGCAGAGTGAAGATACCAATGTTGA	0.7785	0.598726	0.480506	0.365063
seq-rs1052	2	23889969	TGGGAAAGAAGCTAACTACCAGATGTCAAAGATTATGCATGAAGATGCAAAACCCTTTTG[T/C]CTCCTTGGGCATAACTGAAAATATCCTGGTCCAAATTTTAAATTGGCCTTATGCAGTCGA	0.8499	0.822718	0.291707	0.24916
seq-rs1053	2	23891044	TTTCTCCTCTCTTCAACTGACACTTGACCAATAGGAAAGTGGAGGGTTGCTCTCGGCTGC[A/G]TACAACAATCAGGATTTTATTCTACATGTAACAGGGTTTATATGCCTTATGCTAGTAAAA	0.7102	0.56051	0.492677	0.371312
seq-rs1054	2	23894625	AATTATGAGAGGTTTATGGTATTGACCACACATGTATCAATTTACATTGGAAGCTCCGTT[T/C]ACATAATCCTTTTCAGGGTGAAAATGTATTGTCGATGAAACAAAAAATGAACACAATGTG	0.9337	0.782378	0.340525	0.282547
seq-rs1055	2	23961607	AAGAATAGCTTAGATGGTCAAATACCAGCCAACTTAGGAAATCTTCGGCAGCTAGATCGT[T/C]TCAACTTTAGTTACAACAATCTTCATGGTAGTATACCGTACAATGTGGGAAAGCTTCGAA	0.8838	0.674419	0.439156	0.342727
seq-rs1056	2	24016599	TCCTAACTAACAGGGAAAGAAGATATGCCATGCTAGTAAGCAAAGGGCAACGCTTGTGGT[T/G]TTTAATACCTTGTGCTTGTGATATGTCCTCTCTCTCTCTCTCTCTCTCTCTCTCTCTCTC	0.897	0.778132	0.345286	0.285675
seq-rs1057	2	24042628	CCGTCAAAACATCTTGCGTATTGGATTTGCATGGGAATCTGATTCGAGTCGATTGAGACT[T/G]CATTTGTTGCTATCAGGCAATGAATTGAGCACTTTGTACGCTGATTTGATTCTGTGTACG	0.841	0.542553	0.496378	0.373183
seq-rs1058	2	24045221	AAAAACCACAAAGAGCTAAGGTCACAAGAATAAGTGGCAACAAGAACTGCCATTGTTCAT[A/G]ATTGTAGGCTTCGTAGCTATGTTATGTTATAAAATAGAGTGGGAACAAAATGTACACTCG	0.9241	0.843949	0.263398	0.228709
seq-rs1059	2	24045956	AAATAATGTAATCAGTAAGTTAGTTGTTCCATGATGATACAACTTGTAGCTAAAAGCACA[A/G]GCTCTTCGACAAATGAGGAACTTGACAAATTTGAAAAGTTACGGCAGATAATATCACAGC	0.8284	0.792553	0.328825	0.274762
seq-rs1060	2	24047712	ACATAGGGGGAGCACTACTTTAGCAGAATTCCAAAAAAACAAGAGAAACATGCCCAGAAG[A/C]CTATAATTGAACCATCCAGGTATTCCAAGGTGACTAGCTATGAAATGTGCACAATGGCTT	0.9221	0.786624	0.335693	0.279348
seq-rs1061	2	24074872	GCTCCACCCCTCGTTAGCTCACCAGCTCTCCCCCAAGAGCTGCTTACCTAACATACTTTT[A/G]CAACTCCACCATTGTCCATTGCCAAAGGCCTTCGATCTCGCCTCCCAGATCTGCCCCGCG	0.9393	0.773885	0.349974	0.288733
seq-rs1063	2	24094978	GTAAGAATCTCCATACCCTCTCTTCCTGTCACCTCTGTCATCTGCATATTTCAAAAAATG[T/C]CAAGATTTGTGAAAATGATGAAATATAATCAGGAACATGTTTGGACAGAAGATAAACAGT	0.8517	0.607447	0.47691	0.363189
seq-rs1064	2	24113756	CTTGGAACCAATCAAAATCAGTCAATGTCACAGTAAATACAGTTAGTATTTTGTAATCCC[A/G]AGAAAGGAAAAGGCAGTTGGGAGTTGGGATCCCTTGGAAAAGACGAACAAAATTAGCAGG	0.8226	0.788747	0.33325	0.277722
seq-rs1065	2	24127833	CAAGCTCATCCTGTCATTCATTCAGTCAGTAGTCAGTAGGTACGACTGAAAACGAAGCTA[T/G]CTCCCTGCACATCCTGATTCGCCTTACCTTACGTTTCAAGTCAAAGCATGTCGTGAGAAA	0.8838	0.949045	0.0967179	0.0920407
seq-rs1066	2	24134773	GTCTTCGGATCCTTCTTCAGCTTCCTTCTTAAGGTCACTGCCAACCTTAGGTGTCTCATT[T/G]TCATCCTTCCTTGCAGCTTTCCCCTTTGATTTGCTTGAAGTTGCCGAGATGTTACTTTTG	0.8284	1	0	0
seq-rs1067	2	24141703	TGCCATAAATAATATGCTTATTTTGTCATGACGTATAGAGTTACGCTCGACATCAGCCCA[T/C]CGAAGTAACTTTTTGTGAAGAATGTGGGACCTAGAAATATTCAAATGCTAGATTGGGCTT	0.8484	0.846072	0.260468	0.226546
seq-rs1068	2	24146143	AAATTGGAGCAAACAGAACTCTCTCTCAGTCTCACTGAACTACTGAAGAACGAGTAATAC[T/G]GCATGATCTGAAAAGCCGGCATACTGACAAAGTTCAACCTATCTAATTATTATTTATTCA	0.8165	0.846072	0.260468	0.226546
seq-rs1069	2	24152411	ACGCTCCAAATGAAAAAGGAACAATTTGTCTTTTGCGTGTATGGTTCCCACTTTCCCAGG[T/C]CCACTACAAAACCGGGGCAAGTCCGCGTCTCACGACCAATGGAAACGCCCATTAATGGCA	0.7549	0.944798	0.104309	0.0988688
seq-rs1070	2	24175395	GGCCAAACAGCTGAATGACAAGGAAATACCCTTAGATGCGCATTAGCTGCCTCTGACTCA[A/G]TTAGTTGTTGCATTAACACATCTTTTTCCTTAGTGAATTTTGTTTGTTCCATATCCATGT	0.9136	0.830149	0.282004	0.242241
seq-rs1071	2	24180103	AAACACTGACAGGTTGCATGGCGGTTGAGACTGCCCTGATTACAGAAATGTTAAGAGAAC[A/C]AACTGACAGAATGAGTATTCGCATTCTTAAAGTATACAGTTACATAACTATAAGTAAACC	0.8768	0.701699	0.418635	0.331008
seq-rs1072	2	24209678	CGGTGAAAAAAAATATATTTTGATCTAGGACTAGCAGTACGTATGTACTACTCTACGTAC[T/C]ACGATGACGCGACGGGGAACGGAGTGGACCATGCATGAAAAAAATCGATTTCGCGCGCGG	0.8068	0.857749	0.244031	0.214255
seq-rs1073	2	24217779	ACGCCATCCGCGTCGTCCCCCACTTCCCCAAGCAAGGTCCGTCTCTCCCCTCTCGGTTCG[T/C]CAGTTTGCCATATGTGCAAATACCTAGTGGTATCTGAATATCTGCGCGCGCGGCGTGCAT	0.8406	0.66383	0.44632	0.346719
seq-rs1074	2	24220256	TGTGCTGCTATAAGGCTTCTTGGTACGCACTACTTCTTAATCTGAAATGCATTTTAAATG[A/G]AACCCTTGATCCATTGTGATACTATATGCAACTAGTAGTATCTCAATAGAGCTTGGCAAA	0.8897	0.57431	0.488956	0.369417
seq-rs1075	2	24222307	CTTTCGATTGTCTTTTGATGTTTTTAAATAACAAGTTTTTTGCAATAGAGAAGTGGTGCC[A/C]TCATGCCATGGCTATCTGTTGAAATCGTCTAACTGAGATGACAACTTTCTGACAGGATTT	0.8944	0.68259	0.433322	0.339438
seq-rs1077	2	24232875	GTGACACATCCAACTTCTGTTATTCTTCAGAAAGCTATCAATATCATATGATGTTATTCC[A/G]ATTGTAGGCGGTGCTGCTATTCTCATGCATGCTAGCTTTTCTGCTAAACTACACTATCTT	0.921	0.987261	0.0251532	0.0248368
seq-rs1080	2	24466374	CCGATTCATCGTCATCTACATCAGGGAGAAAAGAAGACTGCCCTCGGGTGCCAGGTAATG[T/C]TGATTCTGAAGTGGTGTCGTCCCATGATAAGGAACAAGCAACAGCCTCAATTGCTGAAGA	0.8889	0.576433	0.488316	0.36909
seq-rs1081	2	24470723	TTACAAAAAGAAGTGCACAACACTGAAGTAATTACAAAAACCAGAACACGACATTACAAC[A/C]AGAGGGTACAGGAAAGCATCCAAAGAATCTTGCAGATAAGAGAGACTTCGAGGTCTGGTG	0.797	0.767516	0.35687	0.293192
seq-rs1082	2	24472472	GATTTTTTTTCTTAAAAGACATGATCCATTAGTCTCAATAAATGTGTGATATAGTACCAG[T/C]GATGAAACCAACAACATTTTTATCAGGACTACGTAGAAAAGCCTAAGCAACCGTCCACTG	0.8487	0.903191	0.174873	0.159583
seq-rs1083	2	24482558	ATATCAGTAACCAACTTTAGATGACAAATATTGTAGAGGAGACTCGACCGGGTCACCTGG[A/G]GCATCTGGATTGGCACTTGGAATGCATACATTTCAGTTGCAAACAATCTCGAGGTCTAAT	0.8418	0.841826	0.26631	0.23085
seq-rs1084	2	24486351	TACTGGTGTGTGGGGTAATCTTCACAGAACTAAGCTCCACAAGTGGATTTCCCTCTTGAG[T/C]GTCTTCCACAGAAGTTGAAATAACAGCACCACGTCCATCAGAAACAGCAAGACGACCAAA	0.8758	0.930998	0.128482	0.120228
seq-rs1086	2	24510541	AAAGAGGGATCGATCTACCCAGCTACTACTCGAGCCACTGGCACTAGTGGACTAGTAGAG[T/C]GTGCATCTTGATCACAGTAAGGACAGGTAGAGAGTCAGCAGTGCTTCTCACGTCCGCGAG	0.7582	0.83758	0.27208	0.235066
seq-rs1087	2	24519665	CCTTATATTATGGGACAGAGGGAGTATTTAGCTGCATTCTCAGCTCGGACGTCTAAGTTG[T/G]AGCTCAGCTGTTCACAAATACTCTTAACTGGCTAATTTGAAAATTGCAGTCCATACTCTG	0.9203	0.891353	0.193686	0.174929
seq-rs1088	2	24521055	TCAAGGCAAAAACTCTACTCAACTTGCGGGTAAAAAAGCATTTGAAAAGAGCAAGACCCC[A/G]GATGAGAATTCACTTCACTTTGTAGGTAAAAGGGACAGCTCGTCTGAGAAAAGCAAGGCT	0.7523	0.5138	0.499619	0.374809
seq-rs1090	2	24525713	AAATGGCTACTAATCTAGCAATGAGAAGACCGGAATTCCCTTTGCATTGAAACTTGAGCA[T/C]TTCACAAGTAGTTCTTCTCCGACCTCAAAATCCTTGTGTCCATTTTCCTGCAAAGGTTTC	0.9181	0.642251	0.45953	0.353946
seq-rs1091	2	24528983	GTCAAGGATTTGATTTCGAGCCTTTCGTGCAGGTTCCAAACTTTCACATATTATGTCCAA[T/C]GGTATTCCAGCAGGTTTTATATCCAGTTGAATAGCAGTAATACCTCTCCTTGTTCCTGCA	0.9072	0.525478	0.498702	0.37435
seq-rs1092	2	24529533	AAAATTCAAAAATATTTTTCAGGTCTCTGCTAAGAGTCTCTGACTACTGATCTAAAACTT[T/C]ATCTTCTGGACAGTAGATATTATGAAGGCAATGGAGAATGGCTAGCTTGGATTTTCTATA	0.9046	0.582803	0.486287	0.36805
seq-rs1093	2	24533502	TTGTTTTCAATATTGAATTCGTCATTTCCTCAAATAAGTTAAATAAATGGAAGTTGTCGA[T/C]GGGTATCAGCAGCTGTAAGAAAGGCCCAAGAACAACCAAAGCTTCTCTTTTGCATCCCAC	0.7102	0.898936	0.1817	0.165192
seq-rs1094	2	24544818	AAAATATAGGCATCACTAAATCACAGTCAGAATAAAATGGATTTGCCAGGATAAAGTAGC[A/G]TGTGCAAATAAGCAAATTATAAACAGGAATCTTGATAATAATATCTTGGCAGCAAGCCTT	0.9008	0.963907	0.0695814	0.0671606
seq-rs1095	2	24562236	TGTCAATGTCATAGAATAAAGGCGAATATATATGGGGACTTCCACTGTCAGAACAACTTA[T/C]TGCTGATAGTAGTAGCTTTGGGTGACTTTCAAGCCTGTATGCAGCACTACTCTAGCTAAT	0.886	0.997872	0.00424627	0.00423725
seq-rs1098	2	24576006	GAAAGTAAAGCTTGGTTAATGCTAATCATCTGAAGCTAACTCTCAGCTAGGAAAAGGATT[T/C]CCACGGTTACAGCTAGGAAAAGGTTCTGACGAATTTACACGCGCGTGCATGCAGTTCATA	0.9337	0.549889	0.495022	0.372499
seq-rs1099	2	24583993	AATTGTATAAAACTCCGTTTTGTCAGGCGGGGAAACGCGGTTACTGGTATATATTGACGT[A/G]TCGTCGTTGCAGGCCGCCAAACCAGTAACGCTATCTCGGAGCGTGATCACGCACGGCGCC	0.8736	0.963907	0.0695814	0.0671606
seq-rs1100	2	24623483	GGAAGATCCGTCGCCGGGTCGAGGCCGGAGGCGGTGTCTATGGCGACGTAGTACTTCTGC[T/C]CACCAAATAGAGCGGCTGAGAGCACTAACACGAACAACAACCCGGACAATATGACGAATG	0.7237	0.96603	0.0656326	0.0634788
seq-rs1101	2	24624757	ACTAATAATCTTGCAGGAAATACAAAAGTAACCCAAAAATCGCATCAGTTCGAAATACTA[A/G]GACAATTGCGCTAAGATCTGGGCTAAGAAAAAACTGTGCCAAGATGATCACGGCCGGCCG	0.894	0.890658	0.194772	0.175804
seq-rs1102	2	24650485	TGAAGGAAGGTCATTGATTAGTACCTACCACAGCTCAAGAAAGATGACTCTGTTTAAGCC[T/C]GTCCTCTTGGGGGGCCATGTCAACGGATCCGACTTTGTGTACTAAGGATTAATGGACCAC	0.8758	0.573248	0.489269	0.369577
seq-rs1103	2	24658190	AGCCAACATCAGTTGTTTGTGTCATGTCTGGCTGTAGTTGTAGCCACAGTAATGTTGCAA[A/C]CCCTCCTACCGAACATAACCTGAGTTGAAAACACGCAATAGCTGGGTTCTGGAATTGTTG	0.7102	0.911702	0.161003	0.148042
seq-rs1104	2	24663006	CATGTTTCCCCCAATAGACCAGTCCAGCTTGAACGTTCTGAAAAGTATAGTTCTTCTTAT[A/G]ATTTTCTTTTTAGGGTGTAATCAGCATTCACAACTTGGTGAAGGATGTATTGGATAAGAG	0.8993	0.575372	0.488638	0.369255
seq-rs1105	2	24663705	GTGCCAGAGAAATTTGGATTCCTCTATGGCTGAATTATTGAAGGTGTTTGAAAGCAAGGC[A/C]TTTCAAGACAATTTTCAAGGTATGACATTAGATTCAGTAGTTGTGTACAACAGGAGGAAG	0.9303	0.539278	0.496914	0.373452
seq-rs1106	2	24665859	GAAGTTTGAGAGGCTGATCTGTCTCTATGGTGATGGATTCTTCTAGTTAGTTCGTCGGTT[A/G]GATTTCTTTTCATGTATCTCGAGACGTCGTGAGATCAATCTGGGTACCTTTTGCTGCCGA	0.7956	0.575372	0.488638	0.369255
seq-rs1109	2	24691275	GTGTAAAAATTAGATACGCAGCATCTGCAAGTCATACTTGCAAGGAAGAAGCAATTGCGT[T/C]CCTATCCACCACATCTTATCCAGTCTTGTCAGAGTTTTGACCTAAGGAATTGCTTCATCA	0.7691	0.937916	0.11646	0.109678
seq-rs1110	2	24705318	CCTTCCAACCCTAGTACTATCTGCCTACTAAGCTGAACTCTGTATAGAACCATACACTAG[T/C]ATCATCAGAGCAGTTTCTTCATGCCTTTGAGTACTTGGAGCTCCACATAGGTACCTTCAG	0.8662	0.624204	0.469147	0.359097
seq-rs1111	2	24708094	CTGCTCAAGTTGTCTAACTTTGCATGCACATGGAGAGATAATAATGCAGATTGGATGTCA[A/G]CTGCTCAAGTAGTATGAATTACTCATTTTCTGTTTTTCCTGTTGTTGCACTGCTGTGTCA	0.8655	0.991507	0.0168409	0.0166991
seq-rs1112	2	24708684	AAGTCTTTTGGATTTTCTATTTTTCACGTTATGAAGATGCACGTAGGACTTCTGGTGCTC[A/G]CCATGATCAGAAGCATGAAGGTGTATCTGGTGCGCATGAAAGGAACAGGGCTGTTGCGTG	0.8141	0.991507	0.0168409	0.0166991
seq-rs1113	2	24711345	ATTGGTGCCAACAGACCACCTCATGATGTCAATGATATCACAAAAGGTGAAGAACGTTTA[A/G]GGATTCCAATTATTAATGAATATGGCAATGGGATTCTTCCTCCTCCATTTCACTACATAC	0.9386	0.985138	0.0292822	0.0288535
seq-rs1114	2	24724414	GTTGCCCGCAAAGCAGTATGCTTGGTTGCCCGTTCTTTGTTCCTTTTACCAATACCAAGT[A/G]ATGTAAAGAATTCTGGAATGTGAACTCTCTGCCATGATATAGCTCTAGCTCAATGCATTA	0.8342	0.757447	0.367442	0.299935
seq-rs1115	2	24727849	TTGACTGAATCTTGTTCTAAACGCCAATCTCTTCATGCAGAAGATAATGCTACACCATAT[A/G]CTAGAAATACTTCACATAAGCAACATCGCCCTATGGTTAGAAAATTACTTCTAAAAAAAT	0.8929	0.527601	0.498476	0.374237
seq-rs1118	2	24736506	TCAGGGAAAGCGGGGAAAGGGGATCCCGAAACCGAAAGGAGGGCAGGGCTGGATTGATTG[A/G]TTGATTTTGGCTTTTCAGTTAAAGGACAGAGCACGCAAAGCCACACAAGATGACTTGTGA	0.8829	0.988298	0.0231304	0.0228629
seq-rs1120	2	24750505	GTGCGGCCAATTTGAGACTTGGTTGTGGCAGTTATTTGATGGTATTAGGATGTATATAGA[A/G]AATGTAGTTTACTGCAATTTCTGCTGATGGCCTGACCAGTTTTTCTCCAGAGGGGAGGTT	0.7706	0.846072	0.260468	0.226546
seq-rs1121	2	24766432	GCCCCACCCCACGTCTGCAACGTGGAGGAATCTTGCTTGCACCAGAATCACGAGTTCACA[A/G]CGGATGGCGGAAGAGTAGGTGGTGATCAATGCATTTCTTTTTAATCACGCCGAACATACG	0.8167	0.995754	0.00845651	0.00842075
seq-rs1122	2	24774180	GACAGAAGGAAATAATGCTTCGAAGAGCAAAAGATGTGAGTTGCTGCTCCAGTGAGGACA[A/C]TGGGGATTCCTTCACACGATGATTACTGATCAACAAGTAAAAACCATTCTGTGCTACAGA	0.8561	0.579618	0.487322	0.368581
seq-rs1124	2	24776223	CTTTTGGATCACCCCTCTCCTCCGATCGACCGGGTCTCTGCTGAGGTCTCCACGCCGCCG[A/G]CAGGTAGCGCGAGGTAAGGGGGAAAAATATTGGCTTCTTGGTCACCGGTTTGGATGTGGC	0.711	0.864119	0.234835	0.207261
seq-rs1125	2	24779154	AATACAGTGGAGAATCATTATAACCCAACTGTTTTCAGTCATATATGCTCTTTTAGTGAA[T/C]ACGTACAAGAGCACTTCAGTTCATAATTGGGTGAGAGAAGGGCTTTGCCTTTCTGTGAGA	0.9359	0.863057	0.236379	0.208441
seq-rs1126	2	24780124	ACTAATGGCAAAGGCACAGGAAATGTTTACTATATCATCTGCAAAGCCCACCTAATTCCA[T/C]GAGACAGGCATCAACTCTGAAACCTGTTGGGCTACATATCACATCCTCGGCCACCTTTAA	0.8276	0.592357	0.48294	0.366325
seq-rs1127	2	24811749	AGCGCATTATCCCCAAACTGGCATTACTCCAAGCCTCTAAAACAACAGAGTCTAGATCCT[A/C]CCTAATCCGCCATCACCGCATCAACAAACGGGCAGTAGAATTCACACAGAAAGGAGCGGT	0.8593	0.651805	0.453911	0.350893
seq-rs1128	2	24818227	GAGGACCTCTCACAGGATGGAAATTAAGTTCATATGGAAGACAGTGATGCCAAACTCGTC[A/G]CAGTCGACAGGGCCATAATCATGCACGATGGATATGCTCAGAGAGAGCAAACTAATTAGC	0.9282	0.869427	0.227048	0.201272
seq-rs1130	2	24820212	CTTCTACACATGTTCTGGTGACTTGGTCAACAAAAGCACGGCATTTGCCTCTAGAGCAAC[T/C]TTTTTGAGAAGCTGCCTCCTTCGCAAGGACAGTGAGTTTGTCGGTCTGGGGCAAACGATG	0.758	0.997877	0.00423727	0.00422829
seq-rs1131	2	24824627	ATGTGTGCTAGCTCAAGATTTGAGCTCTAGCTGAGATTAATTGCTGGTTGTAAAGTGATG[T/C]ACATTCAATGTCTAGCTATGAAAAGTCAAATGAGACACATATATTTCCTAGCTAGCCCCG	0.9289	0.592357	0.48294	0.366325
seq-rs1132	2	24840399	AGAAGTTTGACAAGAAAAATTAAGCGGGAGGAGAAGCAGCTGCTAGTAGTAGATGAAGTA[A/G]AAGCGAACAACAAATGTAGCATCGATCAACAAGATGATCAGTCTGGGATGGAGCTAGCGG	0.9347	0.599788	0.480085	0.364844
seq-rs1134	2	24876878	GGGATGGGATTGTCTCTGGCAAAGAATATTTCTCTAAGATCTAAGTTGGCGTTATCCCTC[A/G]AAAACTAGCGGACCAATTCAACCTACTTTTCTCTCTATTGACATATGATCCATCCTTTAA	0.7748	0.997877	0.00423727	0.00422829
seq-rs1135	2	24893368	ATAAGACGTGATCAAGCAGTGTATTGTGCAAGCTTCTTTTTTAGCCGAGACGCTTTCAAC[A/C]ACACTGTTATTTTACTGGTGTCATCATGCAAGTAAACTAGTTCTTGATCATCTCCAATAA	0.91	0.62845	0.467001	0.357956
seq-rs1136	2	24894236	CGGCCCAGGAGACTACTCCGTCGAAGTCGTAATGGGCCAATACTTGGTGGCCTTCTAATC[T/C]TCTCTCTCTCTCTTGGGCCTGATCTACGGGCCAGCGTCCACGTACGCGTCGGCCTGTGAG	0.8862	0.547872	0.495416	0.372698
seq-rs1138	2	24896285	GGAAAATTAACTTGATCCATTTGCCCCGAGCTTATGTGGTGTAATCAAGTTTAGTGGGAC[A/G]CGTATCTCTTATATCTAGTTCAGTTCTGATTTAATATTATGCAGAATTGGCTAACTGGAG	0.7102	0.751599	0.373396	0.303684
seq-rs1139	2	24919314	CCCTTCTTGCAAGGAATGCTGGACCAACTTGCTGCTCAAATCTGACTTCTTTTCTTGTCT[A/G]AAACAACTGTTCCTCTCTTCACATAGGATAGATGGCGCTGGTGTTATCTGTTCAACTCAG	0.7917	0.731423	0.392887	0.315707
seq-rs1140	2	24931113	TGTCCATCTCTGCAGCCAAACATGAATGCACCCCAATTCAAGATCAGCTCAAAGCCTCAA[A/G]TCCAGTTTCAGTAATCTATAGCATGAACAATGAGTCCATGATGTATGAGGAGCATACGAA	0.895	0.728238	0.395815	0.31748
seq-rs1141	2	24938857	CACTCACACTTCTTCCCCACCACTCATCCAACTCCCCCAACTCGTTTTTCCCCTTTGCCC[T/C]TTTTCTTCGCTTGCAAGAAGAGATACAGTAGCAGAGTACTGTACGGTTGGTACTGTGCAT	0.9001	0.691489	0.426664	0.335643
seq-rs1142	2	24939979	AAATTTGGTAAAGCATGACTCCCTAGTGCCTAATGCAACCTACGTAGGAGTAGCATGCAA[T/C]TGTGGAATATGACCAAAATATCCATGAGCTATACATAGCCAACAGAAGAAATAAGACACA	0.8	0.559829	0.492841	0.371395
seq-rs1143	2	24954598	TCAGCGAGAATTGCATTGTTCAGCTTGACGTCATACCTAAAACATTGGAGAAGCACGTCA[A/G]ATTGCCAACCGTGATGACACCATAATAAGCAACATAAATAATCATGTACTCCAGCATATC	0.8966	0.962845	0.071549	0.0689894
seq-rs1144	2	24967671	TAGTCTCATCAGAATGGTCCTGCTCAGTGTCATGGGGAAGGATAACCGAAGTGATGGTTG[A/G]ATGTCTTCACTCGTGCAAATACCTATGAGGCCAAGCATCGGTGGTGTCTGGTCATCTGGT	0.8397	0.985138	0.0292822	0.0288535
seq-rs1145	2	24987109	TTTAAGGATGGAATCGAGTAGCAATACTTTCACCCCAAAATACAGTTTAGCGACAATATC[T/G]TAGAAAAGCCGCTTGCTTTGCCGCCATGGCTGGCAAGCTGAGCAGAGCAGCTAACACAAA	0.9242	0.591295	0.48333	0.366526
seq-rs1146	2	25005088	TCAAAACTTACAAAACAATTACTTTAGCCGCTTGCCAGGTTATTCCCTACCAGGTTGTGG[T/C]ATTGCAGGTGTACATTGAAGAATCCTTAACACAACAAATGTATAAAAAAAGTTTGATCAG	0.779	0.967091	0.0636514	0.0616257
seq-rs1147	2	25040955	GCACCAACTAGCTACTGCTGCGTCTTACTAATGGGGCACCACTGCAGAACACCCCAGCTG[A/G]GCGTGTCATGTTCTTATCTCATCCCTTTCGTTCACGTGATTCACATCATGTACTAAACTA	0.8645	0.593418	0.482546	0.366121
seq-rs1148	2	25155213	TTCCAGCTCCACACGACTGGTATGTTTTCAATTGGATCCGATGTAAGAAATTTATCATTG[A/G]CTTCCATTTGTTTAAGCATGTCTTGAGAGGACGTGCTCTTAAGTGTTCGAGTATGTAATT	0.8834	0.557447	0.4934	0.371678
seq-rs1151	2	25192344	TATTAATCTTTCTCAATTCCCAACGCCAATCAGAATCCATTCGTTTATTTTCATTCTTAA[T/C]ACCACATATATCAATCAAATGATCGATCCGGCTTTATAACAGAGCCCAAACGACATACTC	0.7242	0.997877	0.00423727	0.00422829
seq-rs1152	2	25226538	GTGAATATTCGGCGGATAAAATAAGGATAACTGCCATGTGAAATTTCCGTTTCTATTTGA[T/C]AGAATTTTTCCCATGGCTATGTTTAGCACGTTGGACTATTTGAGATGGCCTGCTAAATGT	0.7694	0.502123	0.499991	0.374995
seq-rs1153	2	25234914	CTTGAGACCGAGTCCGTGGGGATGAGGACAAGTGAAAACAGTGTCAATGTTTTGTGCTGA[A/C]GGGGCAAAAGGGCGACAGCTTTATTGAAACGAAGTAAACATAGCTTGGGATGTTCTCGCA	0.8293	0.774947	0.348808	0.287975
seq-rs1155	2	25276730	ATGGTCAAAAGTGGAAAACCCAATAGGTTTGTTACTACTACTAGTTTGGTCCTTGTTATG[T/C]CCAACGAACTAATTTGACAGCGACAACACAAACAAAGGGGTCAGCTAATCCACTATAGTT	0.8111	0.60828	0.476551	0.363
seq-rs1156	2	25282126	TCAAGACGAGCCTCCTGCATACAGCCAAAATTTAGGATCAGTGAGCAGAATTTCTGAAGT[A/C]ACGTCACTAGAAAGTGCAGACGACCAATTGTACAGGGTAGTTTACAAATTATCAATCTTC	0.8876	0.676221	0.437892	0.342018
seq-rs1157	2	25313906	AAAACCTCACATCCATCACCACCACGGTGGGGCGTCTATATATATACACAGGTGGCTGTA[A/G]TTGCCGGTGAGGTCACCATGCAGTTTAGGAGAGGAAAAAAAAATGGAAGTACAAGGTGTC	0.9031	0.973461	0.0516699	0.050335
seq-rs1158	2	25385741	ATTATTTCTTACGGATCATCCAAATTTGTGGGCTAGCTGTCCATTTTATACCATGTTATG[T/C]TACTTTTATCTCTCTTAAGCCTTATTTGAGAAAAATAAAATAATGCATTATTGGCGTGGA	0.8507	0.791667	0.329861	0.275457
seq-rs1160	2	25407753	TCCTGATAGCTTCAGGTGCAGTGTTATTTGTTTCTGACAACCAGTAATCAATCATTCCTT[T/C]TTGCTCAGGGCCAAATGTTAACAGTTGTGGAATATTTTCTACTTCTGTACCGAGCATTAT	0.8078	0.563694	0.491886	0.37091
seq-rs1161	2	25431871	TACTTCGTGCTTGGGTTGTCAAAGTTTGTCGTCACTATCCATTCGCCTTGAGCTAAGAAC[A/G]TCAACTCGGGCTCCAGCACCCGCTCCTCCTCCATGAGCTTCACCTCTACATCAAGCTTGG	0.7483	0.633758	0.464218	0.356469
seq-rs1162	2	25442505	TGGTGAGTACAAGGTCCATATGTGATGAAGAGCTCTTCCTGAACTACCGGTACAGCAACT[T/C]GAAGAAGCGACCAGAGTGGTATATCCCAGTTGATGAAGAAGAGGATAAGAGACGATGGAG	0.82	0.668085	0.443495	0.345151
seq-rs1163	2	25460642	AATACTCTGATAAAAAAAAGGGGTCAATTTTGGATGATCCAAACAGTATCTGAACTCGGA[T/C]TGCCATGCACGCAGCTGATGATGCTTACATCTTCCTGCTCAACTGGTTCAAGCGCTTCCC	0.7821	0.639066	0.461321	0.354913
seq-rs1165	2	25487355	TAGGAAAATTTTTGTTAGTAGTATTTGCTATATTTAAATCATGCCACTGAAAGATTTTGC[A/G]GCAAGGGCTGGCCCAGTATTCAACTGAGGAGCTTTCTTCAAGAGTTTAATTTGTTATTGA	0.8054	0.617021	0.472612	0.360931
seq-rs1167	2	25504848	TATCCACCTTGAAAGTCTGAAATCTTCATGAAACTTACTTTGGTTTGAAACTAAAATAAA[A/G]CCTGCTTGGAACTTGTGTTGGTAACCATATATTGTGCTTGATCATTTTCCTCTCCAGAAT	0.8188	0.617021	0.472612	0.360931
seq-rs1170	2	25529826	GCAGTATATACAATCTAACGGTGTAAAAGTCCTCCAACTGAATTGCTACCTGTTGCCGAG[T/G]AGTTTCTGCAGGGAGAGGATGGTCTCCGCCTCTCGATCGGAGATGGGCTCCTTCTTCAGG	0.727	0.674098	0.43938	0.342853
seq-rs1171	2	25577925	GTTACTGTCGGATGAAGACAGACTACCATCTACTGGCCGGGACATGAAAAGGGTCCAAAA[T/C]TAAAACTGAGGTTGGTAGTGTTCGACATAACAAATGGCCAAAACTATTGGTTTAACGCTG	0.8788	0.542463	0.496394	0.37319
seq-rs1172	2	25582130	TAACAGCAGCATACATGAGTAACATGGATAATTTTTTCCTTCTATGACATGGCCGAGACG[A/G]CCCGAACACCCGACCGGCCGCTGGCCACGCTGCCGCCGCCGCCGCCGCCGCTGCGATGAG	0.7449	0.675159	0.438638	0.342437
seq-rs1173	2	25647341	TGTTTGTGATTGTGAAAGATTATAAATTTATAATGGCCGGCACACGAGCGTGGAGCCTAG[A/C]TAGGGCGTGCCCCTGTGTCGGGTCCTTTAGCTTTGCCGCATTTACGAGTAGCTAGGAACG	0.8444	0.581741	0.486637	0.368229
seq-rs1174	2	25655141	CACTTTGCCAATTTGAATTCGGTGCTAGTTTCGTTTATTCAGAGCTGAATATTTCATGTT[T/C]TCTGAATCTAGGAACGACTCTTTACCTGCACATGGTTGATTTATCTATTCGTGTATGCGC	0.9319	0.580851	0.486926	0.368378
seq-rs1175	2	25663897	TGGCCTGTCTTTGAGCTGCTTCTATTCTCTAAGTAAAAATGTACTACATAGAAACATTTG[T/C]CAGCTTGTATATGCTCATCTGTTGATGTAATGGCCACTTCTAAAAAAACGACTAACTGGC	0.8408	0.985138	0.0292822	0.0288535
seq-rs1177	2	25692969	AAAACGTCGTCAGATGACGGTGGCAGGGTCGGCATCGGAGATGGATGGACGGCAAACAGC[T/G]CTCCTGTCGGTCGCCTTTTACCATCCGTACCCAGAAAATGACGAAAGATAAGGTGCTCTG	0.9212	0.609342	0.476089	0.362758
seq-rs1178	2	25738064	AATATCAGGCCAGATACACTTTAATTGCTTTGTATAAGCGCAATGGGCTAGAGATATACA[T/C]GGGCCATAAAATGCACAATCACGTGCTTTGCTTGCTTATGCGAAGAAGAAAAGGCACGTC	0.7102	0.610403	0.475622	0.362514
seq-rs1179	2	25742993	ATTTTCCAACACTCAAACATTGATCTCGGACTCCATTGGCTTGGTGTGACTTGTTGATAA[A/G]CTACAATTTTGTAACTAGTTCCCAAATTCTCCTAATGTATTTGTATTGAAGAACAGGTGA	0.9159	0.610403	0.475622	0.362514
seq-rs1180	2	25750107	TGTACTCTCGCTATTGGTGGATCGCAGAAGTCCACAACCAACCCACATTTATGTATGTGA[A/C]CTGGCAATTTCAAAATCAGATGATAAGGGAGGATTCTTGCTTAATTGGCTGCAGGTATCA	0.9306	0.796178	0.324557	0.271888
seq-rs1181	2	25759187	AAAAAATTTAATCTTTCGGTTGGATCTCCCATCAATGTGGAGTTTCAGCTTTATTCTATA[T/C]TGTACCTTCGGTTGTATGGTATACTATGGTTATGCATCATCCCGTATACGTGACGTAGAA	0.9318	0.625265	0.468617	0.358816
seq-rs1182	2	25851141	ACAACATCTTTTCAGTATGTGGATGTGTCAAACTCCCTCCAAGAAGTTATTATACACTCA[T/C]GCTTGATGCAAATAATTACCCCTGTTTTGTGCCTTTGTGGTTAGTAGTCCTGTACTCTAG	0.8958	0.718684	0.404355	0.322603
seq-rs1183	2	25868662	CACGATCAACGGATCAAGCCTAGATCATGACGAGAGCCATTTGCCGGTTGTCTTCTCCCA[A/G]GTAGGCTTGTTTAGCAAACTTGCTCTATTTGTTTTCGGCAACCAGCCAACCACGGCTCTT	0.8359	0.534043	0.497682	0.373838
seq-rs1184	2	26004974	TGTGAGGCGATGAGCTTTTAGGCGAGTATAAAATCTCCACGACATTCGTACGTGGCGTCA[A/G]TCAGATCAGTAATTTCAATAGGAGCACTTGGAAAGGCTTAAATTGCTTAATCATACTACC	0.9121	0.696391	0.422861	0.333456
seq-rs1185	2	26009827	GACAAGTATATATAGACGAGCAGCCACCACACCCCAGTTTCTTGGAGTCGTTTTCTGCCC[A/G]TTTCCTTTTTATCCCAAGAAAATGGAAAGCAGTGGAGTGGCATCAATTCCCTTGTACCTG	0.7125	0.696391	0.422861	0.333456
seq-rs1186	2	26079286	AACTACTTCTTGCTGTTCTTCAACCTGCTCGGCTTTAGGAGATGAAGAAGCCAGCCGAAG[A/G]AAGATTTCGGCTGTGAAGAAGTAAGCAGAGAAAGAAGCTACTACTATATAGTAGTATATA	0.846	0.531847	0.497972	0.373984
seq-rs1187	2	26096775	CCATGGTCGGCGGCGCGGGGACGACGCCATACGGCGGGTCGCCGGCACCCTGGGGGTGCT[T/G]CATGGCCACCACCACCTTTCCTTCCCTGCGCAAAACACAAAATTCAGTTGATCTACGCAC	0.713	0.543524	0.496211	0.373098
seq-rs1188	2	26102474	AGTCCTGGGGCTCCGGAAGAAGATGACAAGGTGAGAGCACTGGCAGAGTATGTAGTGGTG[A/G]GCTCCGGGACCACCTCGATCATTTTCCATCGCAGATTTGGAGCTCGGGCACTCCACGCTG	0.8876	0.627389	0.467544	0.358245
seq-rs1189	2	26108048	GGACCTCTGGTGTACTTTTTCCGCATAACAACCGGTACACCTAGGTTGACCCAACTCAGT[A/C]CTCTCCGGCAGTGTTGGGGACAACGGGCCGCAGATAGCCTATCAAATGGGCCGCATATAC	0.7378	0.684713	0.431762	0.338553
seq-rs1191	2	26195536	CATTCCATTTCCATGTAGTTGAATTTGCAATGGTTTCATTTTCTCACCTGTGTTGCTAAC[A/G]CTTTTTCGGTTAAATCTATTATGTAAACTCTTAGCAGTGACACCGGTAACTTTAACAAAA	0.7816	1	0	0
seq-rs1192	2	26225540	TCCATGTTGTGGAAACAATCATTCCTGGATTATAGCTCTTTGGTTTGCTGGGTGAAATCA[A/G]CCTTCACAAGTTTGGTTTAGAACAATCCGAAATTCCTAAAAGTCAAACTTTCCAAATCTC	0.902	0.558386	0.493182	0.371568
seq-rs1193	2	26296658	CACAAATGGTTACAGTAACATGATCAGCGTTCGAGGTTATCGTAAGCATTGATTGAAAGC[T/G]GGAAAAAACGGGTACAGAGAAGAGAAAGAAAAGTGTACAGTTACAGGCTTACAGCTCAGA	0.8609	0.5138	0.499619	0.374809
seq-rs1194	2	26335868	ATGCGGGTTCTCCATGTTTCTCGCATTACAACATTGGACGGGCCAAAAATTGGCGTTGGC[T/C]ATGTGGGCTACCAGCCTATGAATAAGTTCATTTGAGGTTACTTAACTTGACGACGAGTTC	0.8396	0.565817	0.491336	0.370631
seq-rs1195	2	26340269	TAGCAAAATAGCATAAAGAGTCAAGAAAGGTGCAACGAAAAGATGTTGATGGCAGATGTT[A/G]GTTGAACCGTTGAACAAACCTGTTAATTTAATTAGTGAATGTACACTGACGGACTGACCT	0.8871	0.616773	0.472728	0.360992
seq-rs1196	2	26361257	CACGTTTGTGTCGTGGCTGGGTATTTTGGCTGGATCTGAGTGGGAGAGCGCTGGCGGATC[A/G]CTTTGCATGGTTGTTGGCTAGGTTTTCGTGTTCTAACATGTGGTTTTGACGTGCGCGTGG	0.9016	0.796178	0.324557	0.271888
seq-rs1197	2	26376392	CCGTAATTCCGGTCACAACTCACAAAACATCGAAACAGGGAGAGGGGGTATTTTGCAAAA[T/C]CTATAGGGGGTATTCTGCAGAAATTTGGATCGCTGCCATTAATATCGATCGGAAGGAGGG	0.9105	0.581741	0.486637	0.368229
seq-rs1198	2	26386907	GGGATAGCGAAAGATAGGCAGATAGCACGTGATAAAAATGTGTCCCGTATCAAACAAAAA[T/C]CAATTCCTATGGAAGAAAAAAGAGAGAGAGAAAACTCCCACGTTGAAAAAGACCTCAAGT	0.8644	0.629512	0.466453	0.357664
seq-rs1200	2	26437971	AATGAAGGGTTCATCAGGCAATCAAAGTCCTACTACATCACTGTTAAAATACTGTCCTCC[A/G]AAGACTGTCATCCTGGGGTTCAGTAAGGGTGGAGTTGTTGTCAACCAGCTCGTGACAGAA	0.856	0.765393	0.359133	0.294645
seq-rs1201	2	26447620	GTCAGCCCAGCACCCGTGCACGCTCACGCACACAGCCACTGCACAGTGCACGCACACAGC[A/G]CAGACAGAAGAAAAAATAATTAAGCGCGGGATCAATCACCATCTCATCTTAACTCGCAAC	0.7102	0.56051	0.492677	0.371312
seq-rs1202	2	26458950	GTGAGATTTTGGGGTAGAGGGCCACTACGTGACAGCTTTGGGCCGGGAAATCCGAAGTTA[T/G]ATCCACATTGCAACGAGAGGCCGTCCAGATTGTATCCCGTTTTGCAGGTGAAAGGTCGTA	0.7587	0.55414	0.494138	0.372052
seq-rs1203	2	26499320	TACCCATTGACCCACTTTAGTTCAACTGAATCAACTAAAAATGAACTCATCTGACTATTA[A/G]TTCAGCTAGCTTGGGTAAATGGATATCCATGTATTGACCTACTCCCTTCCTAAATTAAGA	0.9226	0.990446	0.0189257	0.0187466
seq-rs1204	2	26645788	ACTAGCATTCAATTTCTTATTTGAAACGTGCCGCTGGTTGCATGGATTAAAAATAAATCT[T/C]AAAATTCAACTAGCAACCAATTGCCTGCCCCAGATTTACCGGAAAGGGATACCCACATGT	0.9427	0.641189	0.460131	0.354271
seq-rs1206	2	27050103	AAAAGGCGACGGGCAATTGATCGAGACACTCGTAAGCTTACCACGGAAGGCACAAATCTG[A/G]GCTCAAGGCAAGATCGTACAGCAGGCGTACAGGTGTGTGCAAACCGGACAGAACCAAAAG	0.7012	0.561571	0.492418	0.37118
seq-rs1207	2	27298538	GATCGAGTAGATTGCCTATGTCACATCTTATGATATCGACTGCTAGCCAGTACTTGTTGA[T/C]AAACAAAATTTGAACACGTCTGCCTTTTTTTCCCAGCTTCCGGAGTTTCAGAGAATACTC	0.8286	0.536093	0.497395	0.373694
seq-rs1208	2	27543024	AGGATTTCCCTTCTCTCTCAGAGACTCGGATTGGTGATGGCCCGGCGCTGAATTGCTCTG[A/C]AATCTGCCGAAAGCATCGATCTTTGTCTCCGAAAGATCAGGGATTGGGCCCTCGTATCCC	0.9151	0.997877	0.00423727	0.00422829
seq-rs1210	2	27932806	CCAAACCGACAAAACCCTAACGATACACACTAGTGTGGCTAGAAAGGCAGGTGCGTTCCC[A/C]CTTGTGCAATACGCGTGCCTTCGCATGTGTGGAGAGACAAAAGTTGAGGGGGAAATGGGA	0.8155	0.997877	0.00423727	0.00422829
seq-rs1211	2	28242654	ATGTATACTCCCTCACTTCCTAAATACAACTATTTTTTGGTACGCGGATTTCAGTGCACG[A/G]GAATCAAAACATTTTCAACCAAACAAGTGACGAGAATCAAGCGATTTAAAATTCGAAATT	0.7102	0.995754	0.00845651	0.00842075
seq-rs1212	2	28771556	GCACATGTACACAAGTATACACACAGCTGAAAAACCCATGCTGATCACACAAAGCACAAG[T/G]GTCAAGTAAGTTACACGGATCAATGTCTCAGCAACTGATGAACTGAATAGAGCACACGAC	0.9092	0.691083	0.426975	0.335821
seq-rs1214	2	28883241	ATGCCCATGACATGAGGCCAGGATCGACTACACCAGAATCACATCATGTCATTAGCAGCG[A/G]AGTCTTCACGTGCTACGGTGCTAGGATGCTGCTATCTACTGGAGTCTGGAGTAGGATGGT	0.8448	0.578556	0.487658	0.368753
seq-rs1216	2	28931012	GTTCCATATGGATAGGCAACAAAGCTTCACTACAGAGGTGCTAGGGTGTGGCAAGCAGTT[A/G]TGGATGATCTGCTTGCGAAAGGAATGAACAGTGCCAATAATGTATGTTATTCTTATGAGC	0.7879	0.550955	0.494807	0.37239
seq-rs1217	2	28935789	AGCATGGCTTTGGATATGGGCCAATCTGCTGGATTGGTTTGTTTGACCACTTGCATCCTT[A/C]AGGTGGAGATCGCTCAACGCATCTGATAGTGAAGTGTCCTCTTGCAGAAGTGACTCTTCG	0.7947	0.766454	0.358004	0.293921
seq-rs1218	2	28993791	CATGCTTATATGAACTAACTTAATCAAGTTGAAACTGAGCTTTTCTAGTGAAACAACGAT[T/G]AAGTTTGGATGATACCATAATTCTATCCCTATCGATTGGATTAGACTCCCCTAACTTTGT	0.9125	0.803609	0.315643	0.265828
seq-rs1219	2	29088398	CATTTATGCCTTACGTATTGATCCTTCATCGACATTTTCTCATCCTGTCAATCTTACTGA[T/C]GTCAATAAGCACAGTATGCAACATCTGCTAGATCTTCACAAACATCCACCATACATAACG	0.9094	0.589172	0.484097	0.366922
seq-rs1220	2	29098531	GCTGACCAGGTCGTCCAAGTCCAGTGACTGACTGGTGGGCCCGGATCTGGCAGGGCCCCA[T/G]TTGTCAGCCACGTGGATGGCATATAGGGCAAACACGATTGAAAACAGCATTAGCAATTGG	0.8397	0.820594	0.294438	0.251091
seq-rs1223	2	29226155	ATCTGATCCACTGATTCCAAACTCTTCCAGCTTCAAAGCCTACGTATGTACAGAAATACA[A/C]TATAAGCAGGCAAAATGAATCAAATACAACATGCTAGATTTTTGTTCACAGTGATTGAAA	0.9509	0.814225	0.302525	0.256764
seq-rs1225	2	29250423	TCTCAGGCAAGCTGAAGCGAGGTGCAGGTCGCCAGGTCCTAGACTTCCTAGACTTTAGTC[T/C]AGCCAGTTTGTCTGGGCAGTAGCGACAACCAATCTAAAGAAGTGCAACGCCAGTGTACGA	0.9039	0.814225	0.302525	0.256764
seq-rs1226	2	29256595	CTCACATAATGGACAGAAAATGAAATAGAAAAAAGACTGTATCCTAACAACCATCACTTG[T/C]TAGAAATATCAAACAGCATGAAATCAATTGTTCAAACACCCCCAGTCATCCTGTATTACT	0.8796	0.780255	0.342915	0.284119
seq-rs1227	2	29271033	CTCTTATGATTTATATCCGTTCTTCGTACGCTCTTCACTTTTCTTAGCAAAAACCCAAAC[A/G]TTGAGACAACATATTAATTTGACTATAATTTATGGTACATGACTCGTCATTTTTGGCCAA	0.8487	0.52234	0.499002	0.3745
seq-rs1228	2	29289532	CCTGATTCCTGAATACCTTTACTGTAATATGTTTTTTTTATTACGTACTGTAAACAATTG[T/C]AGTGCTATTTGTTATTATGGTGTCTATCCACTTTACCTTCTACTGTCCGGTAGAGCAAGT	0.8894	0.521231	0.499098	0.374549
seq-rs1230	2	29316294	GAAAATTGCATCTATTTCTTTAAGCAATCACAATTCACAACTATCCTACATTGGACGATG[T/C]GAAATCGCATCATCTTCTTTCTTCTAAGGACATAGCAATATAGCATTGTCTAAGCATCCG	0.9225	0.754777	0.370177	0.301662
seq-rs1231	2	29321403	TAAAACAAGCTACATGCTAACCTCATTATTAAATCAATTAATTCATCTGCACCACATCCA[A/G]CAAGTATGTACTCAGATTCAAGACCAGAATCTTCAGCAAGAGCAGCACGCAACTGACGGC	0.8074	0.547771	0.495436	0.372708
seq-rs1232	2	29324493	TCTGGAGATTCAAAGTCCTCTGAAAATATACAGACCAAGTGGACGCTGCAGGTGCAGGGT[A/G]AGCATGCATGCAGGCCAGCAGAGAAAATGGCTCCGTCAGCGTCTGTGTTACAGACTTAAT	0.7925	0.754777	0.370177	0.301662
seq-rs1233	2	29334438	GAAAATAAGTATTAAACTCTAGCGTATGATCCAAAACATAATGTACGGTGAAAAAAACTA[T/C]CACGCTTAGCTAGTTACCTTTTATCTGTCCTACCACTTTCTTAATAACCTATTTACGGAG	0.8895	0.768657	0.355647	0.292405
seq-rs1234	2	29339031	AATTTCTAGTAGTTTTGGTAACATATCAATGCCTTAAAATGCAGGGTCTTGCATCTAGGG[T/C]TTCTTTACCTTTGCTCATTGATGGTTCTTGTTGTCTATTCCATCTTATATGGTCTGACAT	0.9147	0.514862	0.499558	0.374779
seq-rs1235	2	29348096	CTGTCATCTGTGTTTCTGAGTTTAGGTTGTCTCTGAGTGGATGAGGCCTTCTGATATTGC[A/G]AAGGAGGTATCTATCAGTTCACAACCGTGCTTATTTTCTGGTTCTGTGAATTCGTCAGAT	0.8122	0.769639	0.35459	0.291723
seq-rs1236	2	29363622	TCATAAGGTATGCATACATACTATCCCTACGTGTTTATGCTAAATGTAGGAGTTGAATCC[A/G]GATGGACAGATCCCACTAAAAAAATCTACACAGTTGAGAATAGCTACATTCACTTTGCAA	0.889	0.592553	0.482868	0.366287
seq-rs1237	2	29378791	TTGCTCGCTTGTTTTTTCTCCATCTCCATCTCCAATTCATGCCGATGGAGCTGCAAATTT[T/C]GTTGAAGATCAGCACGCTCTCTCTTTAGCAATTCCTCATTTTCCAAACGCTGATGGTCTA	0.9096	1	0	0
seq-rs1238	2	29381848	TGATTTACGGTTCAAAATGAAATCACGAGGCACACTAATATTTTTTTTCACTCAATTTCA[T/C]TGCTTCCACTTCTCATCGACTGATAGCATGCCATGAAAAACCGCACATTGCATTTGGTGA	0.9062	0.83121	0.2806	0.241232
seq-rs1239	2	29399391	GGTGCATAGCGTGTACAATTGCGTAAATAACTCCTACTTATAATTGACCTCAAAATTTAC[A/C]ACTTAAAAATCTCTTGGACGTTCAAGTGGGCTGCATCCGGGCAAAGGGAGCCGAAGGCAT	0.9105	0.510616	0.499775	0.374887
seq-rs1240	2	29419256	GAATTACACAGCTCTGACGCAAAATTCTTGGGCTAATCTCTCAACATGATTTGCACATAG[A/G]CCGTTCTCCTGACGGGGTAAGCATAAAGCCAAACAATGCCAGGACAAAAATATTCTGCAC	0.8971	0.781316	0.341722	0.283335
seq-rs1241	2	29458367	TGTGGAAGAGCTCAACTTGATACATCGATCAATCATGTCTTCTGCATATTTACATGCCTC[A/G]GGTAACCTCTCATCCTTTAGCTTTGATACGAGCATGTTCCCACTCTCCTCCAATGGTGGA	0.8668	0.742038	0.382835	0.309554
seq-rs1242	2	29468323	TGCACCGATAATCCTCCCTCATGTCGATCGACAGATCTACTCCTACCTACCAACAACGTC[A/G]GATCGATTAGCTCCCCGAGTGCGCCTGTGCACTGGCCGTCGTACGACGAGTATTCGACCA	0.7562	0.785563	0.336908	0.280154
seq-rs1244	2	29496899	AAGTTTACAGTTTACACAGATCTATAATAACAGATGTGGGGGTAAGGAGAAAAGAGAAAG[A/G]AGAAAATGGAGCAAAAACAGCAGTGCTCCTGTAGAGAATGGCATGTCAATAAAAAGAACC	0.9117	0.753715	0.371257	0.302341
seq-rs1245	2	29562893	GTCACGCTAAGATCTACTTCACCTTCAATTTATTTCCTCCCCTATTCCTATTATGCCTCC[T/C]CCATAACAAATTTATCCATCCAACTCCACTCATCTTGTCATCGCATATAAAGATAAAGAA	0.7301	0.721868	0.401549	0.320928
seq-rs1246	2	29565971	AAAATAAAAATAAAAAATAATATTCAACGCCACCAAATCGTGAGCTTGAATTCAGACCAG[T/C]GAAAGTGACCATAAGACAGTTCTGGTGTTGCACATGTTTCAGAGGTTGAAAAAAGGGAAC	0.912	0.521277	0.499095	0.374547
seq-rs1248	2	29581954	ATTTAAGGCTAGCAGGTTATGCTATAATCTACATAATGCAGGTAGGAACGGAAAGTAAAA[T/C]GAATAAATAATCACCTCAATGGACGGCATGGTGACAGAGATATGAAGATCATCTCCATCA	0.8348	0.761702	0.363024	0.297131
seq-rs1249	2	29593237	AAAATTGAGTGTTTTCTGTATGACGACACAATGCTCTCAGCTCGAGTTAGCTGCTGCTGC[A/C]AATGCACTAACTTGGAGCTTTGGAAGTACACCAGGTCTGTGAATATGAACCCTGAGATTT	0.9151	0.647558	0.456453	0.352278
seq-rs1250	2	29603805	GTTGGATCTACTAGTACATTGCTAGACAGAGCCCTGCACCTCGCAGGCGAGGTCCAGCAC[A/G]ATTCAGATCCAATCTGGTTCCCCGAAAACGAGTGACAGACTGACAGCTGATACACGTAAA	0.8107	0.826964	0.286189	0.245237
seq-rs1251	2	29621776	ATGAACTTTGTTTTTGGTAATGGGCTACTCCCATTTTTCCTAAATGTTAGAGTTCACTTT[T/C]AGCTCCAGTAAAAACAAATAATGTGGAGTGAGTTATCTTAATTATGGCTTTGGCCTGACG	0.9351	0.669851	0.442301	0.344486
seq-rs1252	2	29649458	TATGTTATGGGAACCAACCAAACAGTCTCGACATGGAGTCTTGTTATGGTGGTGCCTATA[A/C]TATTAGACTAGCTAGCTACCCTGTGTTTATTTTGTGGGTTTAGCGGAAAACTCATAGAAA	0.887	0.842529	0.265348	0.230143
seq-rs1253	2	29946837	GTATAGCACGATCCTTATCCTGTGGAATCTCTGGAGGCTTTCTGCTGAGCTGATTAAACA[T/C]TGTCTCAAGTCTTTCAAGACGCTCTAGACAAGGATTTACACGATCTTCCTTAATTATCTG	0.9226	1	0	0
seq-rs1254	2	30008801	CTTCCCCAAAACCTGTATGTTTCCAACTGGTACCATCTATTACTTTGGTTGGTCTTATTT[T/G]CCTTTCTGATGCATCTCTTGTATTTTCATTAGAGTTTACCTGCTCGGTGTTCACTTTTGC	0.908	0.9862	0.0272199	0.0268495
seq-rs1255	2	30219806	CGTCGAGCCGAGCTGTATTTGCTTCGGAGAACAAAATCTTGCGCACTTGGGACCCAGATT[A/G]GCTTCGAAAGTGATCGCAAAGTCCAATTCGAAGTCTTGTGATTGATCGCCAATGATTTAT	0.8145	0.997877	0.00423727	0.00422829
seq-rs1256	2	30224179	AATGGGAGCAGCTTCAAAAAGGACAGTGATTCATGACAAACCGAAGGAAGAGGACTACTT[T/C]TATGCTAACCCTCAAGAGTGCTTGCGAGATCCCAATCTTTTACGGACATCATGATATTTT	0.9096	0.997877	0.00423727	0.00422829
seq-rs1257	2	30267081	TTTTGTTTTCCCTGATAATTAATAAAGTTTATCATTGTTTTTTCCCATTCTGTGGCTATT[A/G]TGTTGTACCTTTATGGTGTTTTGAATGATGTATAGTGCCTTTGCCTTTAGTTGCTGGGAA	0.9116	1	0	0
seq-rs1258	2	30312324	AGCTGATGCAGCCAATTGTAGAACCAAATGCAATTGCAACCTTGTGGCTTTTAGATTTTG[A/C]TGGCATCAGAGTACCTATTGATAGAAGGCCATTAGAGCAATTGCTATCTACATGGCCAAT	0.8523	0.528662	0.498357	0.374177
seq-rs1259	2	30320719	AGCAATGATGTAGCTAAGATCGGCAAACCTATTAAGGAAATGGGAGTGTCACTGTGGTTG[T/C]TGATTTGTTAGCCGTGCCGTAGCATGAGAATCAGATAATTCTCTATGAATTCCTTATTGT	0.8059	0.984076	0.03134	0.0308489
seq-rs1260	2	30618471	TGTCTTAGAGATATATTAGCTTGAAAACAAATCTGAATATTCTTTTATTTGGACACATGC[A/G]TACCCGCTGATCAGGCTACACGCTTTATCACTAAACCCATTCACACGTGTATATAGTATT	0.8654	0.714437	0.408033	0.324788
seq-rs1261	2	30626029	TTGTTACCTCCAGATTCAGCGCGACCGTAATCAATGGCGCCCTCGGTACCAAGACCAGAC[A/C]TGTATGATCTGTCACATCTTTATATATGTTTCGTTTGGCGCATAATTCCCCTGGTTATGC	0.9438	0.710191	0.411639	0.326916
seq-rs1262	2	30720370	GGCACGCTCCCATTTTGTCAAGGCAGTGCACGTTGTGGTTGTATAGGCTGGAGGACCTTG[T/C]CTTCTTCCCTTCTGTAATTTAGATAGTGTGTTTGCTTTTGCTTGTCAGGGTTGTGAATAT	0.9166	0.542463	0.496394	0.37319
seq-rs1263	2	30942159	CACACTGCCATCGACCTGCACCATACTCACATATATGGGCAGAGACAAGCCTATGGCAGT[T/G]TAGACTCATAAACCCTAGGCTTACCTCCAATCATGTTTTAATTATCCTAAATCACCATGT	0.8971	0.676221	0.437892	0.342018
seq-rs1265	2	31007369	CATCTCTCTCTTTCTCCAAGACTTTTTCCAATGTCTGTTAATATATGTTTATGTAAGAAA[A/C]CTGAAGGAGTTCATGTTCATAAAAATCACAACCTCCTGACCTGTATCCTGAAGTCCTTTT	0.7171	0.715499	0.40712	0.324247
seq-rs1266	2	31038352	GCCTGCCATGGAGCGCAAGTGGGAGATTTGGCGATCGTGTTGTTGGCTCTGCGATGCAAT[T/C]GATAATGCGATTGCGGCAAATGCATGGGCCAACGAAGGCCAGGCCCACTCGAATCATTTC	0.7774	0.681529	0.434095	0.339876
seq-rs1269	2	31171218	TAGTTAATGTTTTGTTCAGAATTTGATGCGTTAAAAAGATAAACTTCCTGTTTTGTAATT[T/C]GAGCTGACTCAGTTGACCTGTGTCATAGTATCAGACATATTTTGGAACATTCACCTGCAA	0.8659	0.783439	0.339324	0.281754
seq-rs1270	2	31173521	CCATGCAAGTCGTCGGAGCTGTTGGGTTTCAGAATCGTCGCCTTGATATTCCAGATAACA[T/C]TGATCCCGCCATTGCAGAAATAATAGCAAAATGCTGGCAGACGTTAGTGTGCCTAACTCA	0.7987	0.858811	0.242509	0.213104
seq-rs1271	2	31262073	GACATCTGAAATCTAGCATGAAACCGCCACAAACAATTCAGGCTCGTGCTAATTGAACAC[A/G]AGCAATCACGCGTCAAAACCCCAGCACAGCCAAATTAAAGATGAAGCCACTAAGCTGGGA	0.7528	0.876858	0.215956	0.192638
seq-rs1272	2	31637899	CAACTAAACAGGGCCTAAATTAAATGGCCGTGATTATTGTTTGTGACAGTTTTTAAGAAT[A/C]TTTAAGAATGCAATACTGAGAGAGAGGGAAAATACTCTCTCGCCACACACATCTCACAAA	0.9219	1	0	0
seq-rs1273	2	31756859	AGCTACAGGACGAGTAATGAATGGGGCAATCATTTTGGTCTCAGGTGGCATGTCTCTGTC[A/G]CGCGAATAAGATTGTATCCGCTAGCGAATAATGGAAGTATGAATGAGTGAGAGCACTCAG	0.7962	0.819533	0.295797	0.252049
seq-rs1274	2	32299119	TTCCATTTCTTCTTGGTCTTGGCGTTCGATTCGATCCCCGCCGGGCTCCTCAAGCAAACA[A/C]ATTTGGTGGAAAACACCGCGTGATACTCCTAAGAATTTGTCCTTAATTTCCTACTGTTTT	0.9294	0.994692	0.0105594	0.0105036
seq-rs1275	2	32317456	TTCGCGTGGAATTGACGAGGCGGCGGAGGGTGAATATGAAGGGGGGCGGCGAGGCGAGAT[A/G]GGCTTCCAAGTTGTTAGGGCATCGATCTTTTGGGAGGTGGAGATGAACCGGAGGGTCGCT	0.777	1	0	0
seq-rs1276	2	32322057	TGCCTCCCAATGGACATGAGAAACTTGTCCAGATTGCTTGAGCTGAGAGCTGAAATGGAG[T/C]AAATCAGGAAAAGAAAGCCATTTTACTAATCTATTCTTCTTTTGAAAAAGGTAAAGAAAG	0.7272	1	0	0
seq-rs1277	2	32356420	TGTTGTTGTTGCGAGCAGTGCTGGCTTGTATGTTTCCAGCTTGTTTAATATTCCACTTCC[A/G]GCTAAAGGAGAGAGAGAAAGAAAGGGCTATATGTCTGCGTCGTCTTTTTAATTTTCTCTC	0.7333	0.730361	0.393868	0.316302
seq-rs1278	2	32367061	AATAGACTGGCCTAGCTGCTTACCATCTTCTTCATAGGGAAGACCTACATGCTGACCATG[T/C]CCTACACAAGTTTCAGACAAGCCTCCCTCTGCGGCGCACATCCAAGCTCTCTACATGCTT	0.8078	1	0	0
seq-rs1280	2	32392210	TATGACTATAACACCTTATATTTGGAAAGACAGTTTTCTTATATATCTGCTGAATTCCTT[A/G]GGACTAAGATAACTTTCCCGTATATTCGAGGGTATATCATATCTGTACACTGCACAACCC	0.9005	0.841826	0.26631	0.23085
seq-rs1281	2	32460540	TTTATAGTCAATGATTATAACAGGGCAGGGTTGCACAGGACAGTGTTGGTAAACAAAAAA[T/G]AATGAGGCAAGCTAATTCAAGACATCAACAAATAAAGAAAGAAATGAATCTTGCTAACTG	0.9151	0.581741	0.486637	0.368229
seq-rs1283	2	32921784	TTGCATGACATCAGTGTATATTCAGCGCCGCGGTCAGAGACTTCAGGGTTAAACTAATGG[T/C]GTTTTTGTTTAGCCTGACGAAACTATGTAGTAGTAGAAGCTGAAACACGCTTTAAATTGC	0.766	0.813163	0.303857	0.257693
seq-rs1284	2	33055126	GGGTGAGTGAAGTTCTCAAAGCTGAAGATCATGAACCTTCCGGTATTACCATTTTGACAA[T/G]GGTTCCTTCATGGAAAGCCATTAGAGCTCCCCGCGGTGAATTAAGCCTGACAACGTAAAT	0.9299	0.798301	0.322032	0.27018
seq-rs1285	2	33079585	AGGAACAAAAGCTAATACTGACGTGTTTTTGGGTCAAAGGCAAATACATGTGTAAATGGG[T/C]CAACGGTTAATACTCATAAATTTATTGGGTCAAAGGCTTTTACTCATGATTTATTGGGCT	0.8787	0.772824	0.351134	0.289487
seq-rs1286	2	33107294	CATGGGATTGTGGGTGAGACAATGAGGGGACAAGAATAGAGGTGGAATATGAAAGGTGCT[A/C]TGGGAATTTTAGCGAAGATTCACAATGTAATGGTGATGGCTTAGATAGGATATGTACAAA	0.8082	0.798301	0.322032	0.27018
seq-rs1288	2	33382093	TTACAATGGAGATGAGAGAGAGACAGAGAGGAGGTATGTTGATGCACTTAATAGCCTCGG[T/C]GATGTTAGAACACCTTCCTCTCCTGTATCCGTGGAGCAGCTCTTTGGTATTGGAGGCAAC	0.7102	0.716561	0.406203	0.323703
seq-rs1289	2	33569707	TCGTATCTGAAGATTGCCGGAACCAAGAACAGATGAAAATAAAGCTAGATATCTCACAGT[T/C]GATGATGCTTCTTATCCATATATCCTCGAATACAGTTGGTTCTCATCGAGATAGGTTCCC	0.8764	0.621019	0.470709	0.359925
seq-rs1290	2	33570296	CTCCCCCGGATCAAGCACAATATACATATACCTAAGCATCATGTCCGTCCAAGGAACACG[A/G]CACTAGAGGCTTCCAATGAGATTATATATTCTACTGTGTTATGAACTTTATCAACATCGC	0.8044	0.66242	0.447239	0.347228
seq-rs1291	2	33698367	ACCTTACATCTAAAGGTATGGCCTGATCGATGCATCTTTCCCTTGTTTGCTTAACAGTAT[A/C]TTCATTTTATTGTACTTTTCTGTTTTGGTCTCTGTTAAATGCTGTTTAGGGACAATTTAG	0.7908	1	0	0
seq-rs1292	2	33735408	TAGGGAGGTTTACACCTAATATACAAGAGATACATGCACAATTCTATATCAGGCAAAAAA[A/G]AACTGGGGAAAAAGAGGAGCACATCAACATATAGCTTCCACATAGCACGTGCACACTTAC	0.7626	1	0	0
seq-rs1293	2	33741100	CTCATAGGTATAACGACCTTTCCCCTGTCACATTATATAACAGATTTAAATAGTGTTCTT[T/C]TCATCCACAGAACTACTGATGTGCTGCATAACTAGTCCTTCATATTTTAGTTGGTTGATA	0.9341	0.774947	0.348808	0.287975
seq-rs1294	2	33743532	TCTTACCATGAGCACCCGTGCTGTCCCGTTTCTTATAAACGGCTTTTAATTGCTCTCATC[A/G]CTAGCTAATCCCCACATCCGCTGCTTATCATAATAAATCACTAACACACACCAACTTTTT	0.8478	0.508493	0.499856	0.374928
seq-rs1295	2	33752252	AAGAGAAGTGCATCAACACGAAATCATGGATCAATCCATGGTGACGAGCCTGTCAATGTT[T/C]TATTTATAGCGGCCTACAAACTGAGGACGCCAACGTCCTGAAACTGAAAACTTGTTGTAA	0.9278	0.552017	0.494588	0.37228
seq-rs1296	2	33753801	GGTTGTGCTGGCACAGGTTCACTCTCCTCTGGTTGGTCATCTGATTGGTCACTGTCTTCT[A/G]TCGCAGTATCCTTTTTGTTCAGCTCATCCTGCTCTTTTTGTATAGCTATCTTATTGGGAA	0.9289	0.68259	0.433322	0.339438
seq-rs1297	2	33757854	GGGCGGGCCATCATTGCTGGCGAGCCTAGCTATAGCCAAGCCGCGCGTGCGTACGCGCAC[T/G]GCTGCTCTCTCCATCCCGGCCATCGTACCTACATGTTTCACGAACAATTCCATACCATAT	0.8084	0.622081	0.470193	0.359652
seq-rs1298	2	33758977	CCTTTCTTCTTGTTATGATGCTACTATGTTATCATGGAACTAGAGACCTCAGGAGTGATG[A/C]AGGTTTTGCAGCTTGGGTGTTCTTCAGATGTGTCATGTGTTTGTTTGATCACACTCGATT	0.8897	0.590234	0.483716	0.366725
seq-rs1299	2	33767112	TGTCGATTTGTCATTGCGAGATCGAAACAACCACAGCTGCTTGAATTGCTTGTGAAGTTG[T/G]GCTTGCGTGCAGAATTGCAGATGCCTTTTCTTGCCTTTGGACTTCATTCTTGTACATAAA	0.8084	0.618337	0.471993	0.360604
seq-rs1300	2	33783185	TTGAACATGCTGTTTTGAAATAAGAGCGCAGGAATTGCAGTTGTAAGGTCTTCTTCCTGT[T/C]CATAAATCCTAGCTACATCTTCACCCGTGACAATTGTTAAATGCTCGAATTTTGTTTTAA	0.8671	0.737234	0.38744	0.312385
seq-rs1301	2	33821938	ACAAGGGGTAGAACAAAGAATAATAAAGTATAAACCAAGTTTACAAATATAGTATGTTTC[A/G]TGCTCACCTCACGTGTGCACGTCCTATCCTAACCAGCATCTAACTTGATAGAATTGGCCA	0.7948	0.757962	0.366911	0.299599
seq-rs1302	2	33833905	ATACTGCTTCACGTATTGATGGTTCTCTTTCTTTTAGAAGCATTAGGCGCTTTATCTCCC[A/G]ACTTAGATTTCTTTGTTGCTTCTGATTCAAGAGACTCTTCCAATTTCTTTAGAGCTTTGA	0.8135	0.636943	0.462493	0.355543
seq-rs1303	2	33850349	GCTGATACTATTTCCCTTGCCTTCCTGCAACACTTGGATTGAATTTCTACTTATCCAACT[T/C]ATATTCTAGATACAACATTGATCCATTTACATTCTTTGTGAAAAACTTATCATAACTAGA	0.9075	0.756383	0.368536	0.300626
seq-rs1304	2	33985088	CTGATTCCCTTGTAATTTTCTTCGTGCAAGAGGCGGAAGTGCATCTCTAGCGCTGCTGCT[A/G]GTGCGGCCGCATATTCATCGGGAGGCATGGGAGCTGGATCATTCAGTGAGCCTCATCTTT	0.7395	1	0	0
seq-rs1305	2	34015227	GCCTTTCTCAATGATGCAATACTCTTATAAGGTATGATTCGCTCTCGTTGGGCCTCTCTC[T/C]GTTTATTCTTTTGTTTTTCCAATATATTAAGCTAGGTATATCAGTACTGTGATAGAGCGC	0.8198	0.784501	0.338118	0.280956
seq-rs1306	2	34031481	TCCCATGATCAGCGCAGAGCTTAATGTGACGATTACAAATCCACAAGGATGTCAATACCA[T/C]GATGTCGCTGATATAACTGGAATTGACTTCGTCAGTATGATTTTCGGCAACCGTTGTGCA	0.8646	0.715499	0.40712	0.324247
seq-rs1307	2	34044498	TACGTTAAACTAAGTCATAGAAAGCTAGCAGAGTAGTGATCGCTAATCCTATCCTACCTG[A/G]CTTAAGAGAAATTTGACAAGGAACTGTTCCAAGTCTTTGTACCAATATTAAACTACACCA	0.807	0.526539	0.498591	0.374295
seq-rs1308	2	34201598	ATAAAAAACTGTCCCAGTAGCCCTAATTGAACAGTATATGCAGCACGCAAAGAAGAAATG[T/C]ACTAGTATATGGTAAGCTGTGGTAAATTGTGTCGTACCCTGGTAAAATCTTCCAAAGAAA	0.8905	0.857749	0.244031	0.214255
seq-rs1309	2	34212344	TTGTTTACATACCCTGACGAACTCCATTCTCAGGCGACCACTGTCCATGAAGCCATGTAG[A/G]TGTATTTTGGTCACATTTCCTTGTCAAGCATGACATGAGCTTCAACATGATGCCGGCGTA	0.9317	0.656051	0.451296	0.349462
seq-rs1310	2	34238968	GTTATGCTGTGGTTTCTGTTGTTTCTACTGCCCGAACTCATGAGGTATTTGCCATTTGGA[A/G]GTTCTCTACACTACAGCTATTTCCATTGATCTTGTTTATCAACTACTCAGACACAATTTG	0.9014	1	0	0
seq-rs1311	2	34259502	TACCACCATTCGGTACACCAAACACCCTACGAACACTTGCCCTTGCCCTTCTGCTTGCCT[A/G]CGTCATTATGGGTTTTCGTTTTCATGCTCCATACCGAAAACTCATTAATCATTATATACT	0.9245	0.669851	0.442301	0.344486
seq-rs1313	2	34359014	GACTGAATTAAGAACAATGAATCAGTATCAATCTGAATATTCTAATATGATGGAGCTCCA[T/G]TTTGACTAATCTCTCGCTATGGATTTTGGAGGCATACTAAATTGCGGCGACGAACTGACC	0.9368	1	0	0
seq-rs1314	2	34381781	GTGATGTAAACAACATTGCTGCGCTGCGTCTGTACAAAAATCTAGGATACAAATGCATCC[A/G]TGTACCAGAAGATGCTAAGTGGCCAGAACCTAAGATAGCAAAAGGAGTGCGATACAACTT	0.8203	0.997877	0.00423727	0.00422829
seq-rs1315	2	34398603	ATCCGACACCAACAAATTGAAGCCGTACCTAGTTAGCCACGGCCATCAAGCGAACTGATC[T/C]GATCGAGCTGAGAGAGCAGCACAGCCACTGATCGAATAGCTCGGCCAATTGATTTGACGA	0.9302	0.58811	0.484473	0.367116
seq-rs1316	2	34403555	GGAAAAATTGGATGGGATTATCAGGGTTCACACGTCGGTACTACTGCTATTATTCCAAGC[T/C]TTTTCAACCGCGTCCCCCTGATTTTGTAGTACTTTTTTTTACAGTCTGGATTATCTGGAA	0.8493	0.759023	0.365814	0.298904
seq-rs1317	2	34429298	CTTTTTGGGAACTAAACGGCCCCTTGCTGGATGACAGCTGGGACCCCTGGGAATAAAGCC[T/C]GCATATTGAGACGGTGTCAACTGACAAACACGTTGAACGCTCCTTCCTTCTAGAGAATGC	0.7861	0.585987	0.485212	0.367497
seq-rs1319	2	34433746	ATCAACTGGGAGAATTTTTTTTCCTCATCAATACAACTTCATCTACCAACCGATTCCCAG[A/C]TGATGATTGTCCAAACTCCTGATGCTGAAGATGCCAACTGGATCATCCCTACCAGTTCCA	0.7938	0.641189	0.460131	0.354271
seq-rs1321	2	34588338	TTTTCTTGATCCTTGGGGATTCTCTGCTCAGCTCTGGGCTCTGGCACTGCCTGCCGACAA[A/C]AAAACAAAAAACAAAAAGGGCCTGTCCACTTGGATGGGCCATTATTATTGAGGCCCATCC	0.931	1	0	0
seq-rs1322	2	34591188	TTGAGGATGATGAGTAATGGCCACAGCAACAGCAGCAAGAGCCTTGAAAGGTTTATATCT[T/C]GGAGGGCTCTGCAGATGGGGAGCTCTGCTCCCTGCAAGACATGGGCACTGGGCTTCTTCT	0.905	1	0	0
seq-rs1324	2	34632589	TGAATGACCATGAATTTGTGTATGGTGTCACCCTTGATGTTTTGGAGTTCCGCATTCTGA[T/C]GTTTCAGCCTTCTTCAAGGCAAGGTTGTTCTGCACTAGTGCTTGAGCAAAGTTGGAGCTA	0.8662	0.997877	0.00423727	0.00422829
seq-rs1326	2	34661788	TCTGTTCAGAGAAGGACAGGGGATCAACTCACAAATTTAAGATGCCTCCAGAAGTAGCAT[A/G]AACAATTCATTTATATATGCATATCTTGGCATTATATATAGGGCCTACTTAAGTGGAAAC	0.8406	0.997877	0.00423727	0.00422829
seq-rs1327	2	34673985	TGATAAAGCTAGTTTAGTTTTATTATATGTTGAATCACCATAGGTGTGGTAGACTGATGA[A/G]CAGTGCCTTAATTGGATAGTAGTACCGAACTAGCACACTGACTACGTAACGTGATATGAT	0.8435	0.997877	0.00423727	0.00422829
seq-rs1329	2	34787647	CGTATCGTGATGTGTTCAAGATTACCGCCGAACAAACATCACCTTGTCTTTTACCGTGGG[T/C]TCGTACAACTGCAGAGTTGAATCCCAAATTACAATCTGGACAAATGATGTTCTTGACCCT	0.7102	0.995754	0.00845651	0.00842075
seq-rs1331	2	34794930	GCTGATCCTCTCCTGATAGTTCCTGTTGCACATATTTGAGTGTTTCTTTCCTTTTGTCTG[A/G]AGAGCAAAGACATGTTCCTTACAACTCTGATTTTGTAAACTGAGTAATACGCCACTTTAC	0.8668	0.544586	0.496024	0.373004
seq-rs1332	2	34833481	AGCCAGATGGTTCAAAGCAAAGATATACAGCAAAGCACATATTGATAGCAACTGGTAGCC[A/G]AGCTCAACGTGTCAACATTCCTGGGAAGGTAACAAAATTCTCTGCCAGCCTTTGCAAACT	0.8444	1	0	0
seq-rs1333	2	34844686	TAGTCGTGCACATGCCTTATTACTTTCCAATTAATTCAATGTTATCTCCACCTACTTACT[A/G]TCAAGTGCCATCAATATCTGACCGCGTTGTGTACGTGCATACGTATATATATGCAGGTCT	0.8093	0.773404	0.3505	0.289075
seq-rs1334	2	34857388	CTATGCCTTGGCTTGGATATTACAGCATTCTGATGAGAGCCATGCCACAGTTCTTGTGGC[A/G]GAGAACTCAATGCCAAAAAATGAAATGCCACTGCATAACGTGGGATATGGCAAGAAATTG	0.9215	0.624204	0.469147	0.359097
seq-rs1335	2	34913347	GGCTCCTGGCTGCAGACCGCTGCTGCTGCTGCTTGATGCAGCAGGTCTCTTGCTGTTTTC[A/G]TTGATGAAGTTTGATAGAATCTGCTCAGCTCCTCTGATATGTAGTTCTGACTACTTTGAT	0.8766	0.864119	0.234835	0.207261
seq-rs1336	2	34949190	ACGCCATCCGTTACCTCCCTCCGACGCATTGCTGCTGGTCCTGCTGGATCGTCAGGCTTG[T/C]TGCGAGTCAGGCAAAAGGCGCTTATACCCTTCGTACAAATACTAGTACAAAATACTAGTA	0.8936	0.698514	0.421185	0.332486
seq-rs1337	2	34969493	GGATGGTATATACCGAGCATTTTGGCAATCCTTTTTGGGTCCTCACTGCCTCCTCCACTG[T/C]TACACATGTCCATCAATGTCAGCTCATGAATTATCTCATTGTGATCGTCTGCTTGGTGGC	0.8838	0.610638	0.475518	0.362459
seq-rs1338	2	34981739	ATCCAGCAACCTGAGAAAAAAAAGTATTCTTTTTAACTAGTTCCCTTTTCAGAATTTACA[A/C]CAGATGTCCTCTTCTCTACTTGAGATGCTTGATGATCCAGAGGAATCCACCAGAGAGCTT	0.8222	0.997877	0.00423727	0.00422829
seq-rs1340	2	34991533	TGGCATGTGGGCTACTGTGGCTTCATGTGGGTGTGTCACTGGGACCCACATGTCAGTGAC[A/C]AGATACTACTACCTCACAACCACACCAACTGGCACAACTGGAGAGCTGTTGCACTTGCAG	0.8631	0.785563	0.336908	0.280154
seq-rs1341	2	35002326	TCGGAGAACGAAGGAACCTTCACATAGCGGTAGATCAACCAGTTAGCAAATTTATAGCTC[T/C]CCTGGCACTTCTATGCTTTGTGAGATAGCAAGGGGAGAACACAGTAAGACAAACACAGAA	0.8611	0.858811	0.242509	0.213104
seq-rs1344	2	35037644	GCACATACCAGTGTCAGGAAATAATGCATGTTGTGACTGCAATGGCTAGAGGCATCCAAC[A/G]TTGTCCGTGTAACTTCAACTGAAAGCTTCTATGTGATTCACTTATGCACCATATTCTAGA	0.8873	0.576433	0.488316	0.36909
seq-rs1346	2	35068063	TTATCCTCTAGATTCAGTTCAACAGGTTATACATACAACAATAATCGATTCCATTCAGAC[A/G]ACTGACTAGCATCAAATGTAATAGGTGGTAGAAAAGAATCTAACCAAGACCATTCGCATC	0.9344	0.590234	0.483716	0.366725
seq-rs1347	2	35078003	AGCAAATGAAACCAGTGTCCATAATAAAGAAGCCCTGTCTTCATATGGTGATATAACCGC[A/C]AACACAGTATTACCGGGAACTCCAGCATAGAAAGCCGCAGCCCTGCACTCGATTGCACGC	0.7377	0.755319	0.369624	0.301313
seq-rs1348	2	35083736	ATGTGGGTAGCACACTTAACATAAGAACATAACAAAAATGTACCGGCGCCAATGTTGCGA[T/C]ACGTGGCTTAATGGGAGCACGATGGCCATGGGATCCATAGTCCAACCTCTTCTGCAACAC	0.9224	1	0	0
seq-rs1349	2	35087168	ACACACACATACATGATACATATCCCTCTCACTCACGCACATACTCAACAACAAAAATAA[T/G]TGCTGATCTATTGCTTCTTGTAACAGTCAAAGACGAAGATTGCAGAAGTGATGACCTCTC	0.936	0.52017	0.499186	0.374593
seq-rs1350	2	35139088	CTAACTCATATATTTTTTTCGAGAACGGTTGGATGATTAACTGGCATCTCTCTCTTACAA[T/C]ACAGACAATCTTTGATACGAATCTACGTGGTGACGACTCGGACTAGACGGTCTTTTTATT	0.8699	0.553079	0.494365	0.372167
seq-rs1351	2	35144167	AGTTCCTAAGCATGCAACAAACGAAAATAATTAATGGTACCTCCCGTTCAAAGAAAAAGA[A/G]TAACCTCGGGCCCTTTCGTGGTGCACACTTCATCATGCATCGATTTTTCTTTTGAGCACC	0.9337	0.742038	0.382835	0.309554
seq-rs1352	2	35160702	GCAACACCTTTTATCTCTGAAGAGACTCAGATGCACACTATTCTGCTGTAGGCTTTAGAA[A/G]TGGTTGAGGTGGAACAACAAACCCAAATGGCTTTGGAGCTTGATGGAAATATTATGAAAT	0.9179	0.550955	0.494807	0.37239
seq-rs1354	2	35174821	GCACATGAACTACCCCAACCGCTGATATGGTAATGCTAAAACTTCACTATTAACACTATA[A/G]GATAACCATGTGCCAAAGCAGAGGGGGTAAAGGAAAGATATTTTTAGGGGAAAAATGGTT	0.8891	0.68896	0.428588	0.336744
seq-rs1355	2	35181095	TTTTATTTTAATGGTGACAGAGAGGATACACGTGGACACATTACTATACACGTAAACCAC[A/C]AAGATTTACCATTTCCATCCTATAAAAAACCTAATACTTGTGTGTCCAGGTTCAATGCTA	0.8584	0.600849	0.479659	0.364623
seq-rs1356	2	35182456	GGTACCTGATTGATATACAGAGATGATGGCTGGAATTAATTGTGGTGGTCATGCTCAAGC[T/C]TGTGCTTTTCACTATTTGTGATAGGGAAAACAAACAGAGAAAATCATTACTGATCCGTGA	0.8028	0.997877	0.00423727	0.00422829
seq-rs1357	2	35198254	AAAACGACAATTATACCCCATGAGGAGTGTGTTTGGCTTCAACCAAGAAAAGGTAAGCAT[T/G]TGATTTGTGGGAATGTTGGGCCCTAGCACAATATGTTTAATTCCATAGCAATTAAACATC	0.9261	0.757479	0.36741	0.299915
seq-rs1358	2	35231512	GCTAGACCGAATGGTATTTTATATTTATCCTTTTAACTTTTGCTTCCTTGAAAAATATCC[T/C]TCTAGAGTTCTATTATGTTGACATCTTGCCTGATCCAGGGCAATGATATGGATTCGTCAA	0.9316	0.83758	0.27208	0.235066
seq-rs1359	2	35234201	CAACGACAATACCTTCATTATTAAAGAAGCAACTGCTTGTAGCTTCAAAATTTCATATTC[T/G]CTTGACATAATCTAAGTCGGCCATCCTTTTCTGAACTCTGATGCTAGTACACTCTTTAAT	0.9249	0.711702	0.410364	0.326165
seq-rs1360	2	35240373	CACATCTTGATCGATCGCTGGGGGAGAGATTAAATCAATAGCGCGCGTCGTTAGATTTGC[A/G]TATGGTCCTAAGTATACGTACTATACTAGTTGCTTAATTTAAACTAATATTTCCGTCAAA	0.8824	0.642251	0.45953	0.353946
seq-rs1361	2	35280436	ATGCCTTTATATTAGAGTATAAATAAAATGCCCCTAAGTGTGAATTTAGTGATATAATAT[T/G]CACGTAGACAATTTAGCTGAGTTTGTTATATTGGTGAACAAGCTGATGAAGAGGCATGAG	0.8884	0.704883	0.416046	0.329499
seq-rs1362	2	35284661	TTAAGCACGGATATCATGGTGCTTGGAGGCTTTTTGAGCTGTACATTTGTTAGTTCATAT[T/G]GGGGGGAGAAGATGTATATGTTGCAGTAGCAAGGATCATAAAAGGGAAATGTATATTTTT	0.7926	0.734607	0.389919	0.313901
seq-rs1363	2	35302887	CTTACCTTCTTCTGAAAGAACAGTTAATCTATCTGCTGCCATGCTTCGATGATAAGATGC[A/C]CGCGTCCGAAGGTGCTGGGGAGCTCTATAGTGCACACCAAGCAATAAGCTGTAATCCATT	0.7604	0.666667	0.444444	0.345679
seq-rs1364	2	35306215	GACAGTACCTCCTTTTCGATATTGCAACTAGCGTCTCGGAACAGCTCTACTCTTTGAGAA[T/C]GGGAGATCCCTTCTAACTCATTTGGAAGGACTGCAGGGGCTGTCATGCATAAACCCACTA	0.9031	0.725053	0.398702	0.31922
seq-rs1365	2	35327555	AACAAATTGAGAAATGTTGGAGATAAAAGGTTAGAACAGTTAGGGGTTGGTAAGTTTGCT[T/C]TTTTCCCAACTACCTCTTGTTCCATCTTCCATACATGATGCATGCTTCACCGCCAATATG	0.9151	0.607219	0.477008	0.36324
seq-rs1366	2	35387797	AGCAAGGTAAGTTAATTAGAGAGTGCATGACACTCCTCTGGATAATAAAGCTTTAAGCAA[T/G]ATTTGTTACTAAAACCTTGTGTGCTTTTGCCCTGGCCAAAGTGCTTAGTAGCATATTTCA	0.9337	1	0	0
seq-rs1367	2	35424907	TTTGCCAGTGAGAAAAAAATCTGCCCGTCTCAACAGAATAGATTTTCAACAGCTTAGATG[A/G]CTAGGCGCGTGTTTTGAAGCAAAATTGCAGTGCAGAAGAGAAGTTGACGTTTGAGAGCAG	0.8091	0.972973	0.0525931	0.0512101
seq-rs1368	2	35575199	GAACTGATAGCACCTCATACCAAGCACTGGGCATTGACGTATCCTACACAACACAAATAA[A/G]TAGACGATTAATCACAGTCGTATCACTCTTACTTGCCACAGAAAATCAAACAGTACGCAT	0.9144	0.733546	0.390913	0.314506
seq-rs1369	2	35629278	TTCTAGATTCTGTTCATCTAGCAGTACTGAATAATGCATACATATGCTGCCATTCTGCAC[T/G]CTCGTGCACGCTATCTTTCTTAGCTTTCATTTCCCAGCTACATGCATGCAAGCAAAAGAG	0.8827	0.761702	0.363024	0.297131
seq-rs1370	2	35636993	GATGATTCGATGGAATTCGATAGGTTTTGATGGAATTTCTTTGAATTTTGTCGGTAACCG[A/C]TCAGTTTTACAAAAAGAAACGAAATTCAGCATGCCTGCACTTGCTCCCTTAATTTTGTTT	0.8852	0.62845	0.467001	0.357956
seq-rs1371	2	35663074	CATCTTGCCTAATCATAGTAAAAATAGAAAAACTGGCATGATTGTTGGTGTCACCCCACT[A/G]GATCAGAAGATAAGTAAAATAGAAATGACTTGAAAATACACTTTTATTAAATATATGTCG	0.7614	0.599788	0.480085	0.364844
seq-rs1372	2	35690385	TTGTAACCTCATCTAGAAAGATAGGATTATCTAAAAAAGCAGAAGTTTTTCCATCTTCAG[A/G]CTCAGAAAATCTGCCCTGAACAGAAGAGGGTGCATTGTCTTCTGCAGCACTGGCACGTAA	0.9351	0.815287	0.301189	0.255831
seq-rs1373	2	35741928	TAAGCGGCAAACCCTTACAAAATCAAAACCCAATGCGCATACCTCAAGTATATCCTTAAC[A/G]TCATCCTTAGTCAGTTTGTTCTGTCTTAGAAGCAACTCTATTCTTGTTCTCATCTGTGAA	0.892	0.692144	0.426161	0.335354
seq-rs1374	2	35780904	GAGGTCGGTGGTAAGCAGAAGGTTTTGGTGCAACGTTGCTAGTGATGTTTCCTTTCACTG[A/C]GAGTGTTTGGTGAGATTGTAAGTGTCTGTAATCTGTAATGAATGAAGCTCCTTTACAAGA	0.8757	1	0	0
seq-rs1375	2	35821933	CATCTGATGTTTATGCAGTTTATTTATTCATATGTTACATATCAAGCATTTTTGCTAGTT[A/G]CAACTTACAAGTGGAGTTCTAACTTTATTCCGTCCATGACATAGGTACATTATTACAATT	0.9372	0.538217	0.497079	0.373535
seq-rs1377	3	264862	TGTGCAAATATTAGCTTCTGATTTATTAGTTTTGTTAGAATTGCCGTGTTTTGATTGCAG[A/C]CTTTGGTGTTGTACTTCATGGTTAACTAACCATGCCTGCCTTATTACAGAGAAGGTAAGG	0.8351	0.750531	0.374469	0.304355
seq-rs1378	3	294601	GCATTTCACGCTCATTCCATTGCCAACATCAGTTCTTAATTTAGATCAATATCCTGTCTT[A/G]TCTGGTTATATTCTGAAATTCTGCTTCGATCGAGGACCTTGCAACCCTGATTCTCAGCTT	0.8103	0.750531	0.374469	0.304355
seq-rs1379	3	364317	ATTTTGTCATGCTTTTTTTTTTAAGTTTATTGTTCCACAACTTGCATTAAGCTAAACTTT[T/C]CCGTGCATGTTTTCGAAGCAGTACCAAGTTCATATGTTGCATTTGGATTTTGGACGACTT	0.797	0.712314	0.409845	0.325859
seq-rs1382	3	1480614	CAGGAGCATCCATTGAAAAGACTTATAGTGACAGATCAGATTACAAAACTAACAGCGACA[T/G]ATCAGATTACAAAATTAACCACAGAGATGCCCATGCTGATGGTACATACTTTCCATTAGC	0.8368	0.990885	0.018063	0.0178999
seq-rs1384	3	1562827	ACCCATTACTATGTGGACCTCCACTGAACAATCTGTGTGGGGCTAGCCGGAGGGCGAAAC[A/G]ATTGGCTGTGTCTGTCATAATTGTCATAGTCGCAGCAGCGCTTATACTTATTGGAGTTTG	0.8984	0.72293	0.400604	0.320363
seq-rs1385	3	1613946	AAGTTGCCAGCACTTGTTTCTTTCCCATGTAAAGCTATTACAACTCCTGTGGACAATTGG[T/C]GGGTGAGTATTCCAAGCAACATGATATATTGGATAAAATTGTTCGACAAATGCTACAATC	0.7575	0.991507	0.0168409	0.0166991
seq-rs1386	3	1646344	ACAACATATGCATGGGCAAATTAATAGATTTTCTCATCGCAATCCAAATCAAAGACTGAC[A/G]AATTCTACTAAAAAAACCGTGCTTGACAACAGAGTGCCAGGTGGTTAATTAGCCACTCAC	0.8689	0.991507	0.0168409	0.0166991
seq-rs1387	3	1671630	TAACCGCATGAGGTGCAGAAATTCGGGGCATCGAGATTCGTGCTTTCTCCAGGATTGGTG[A/G]ATAGCTAATCTGAATAAGAGGCCCATATGTGAAAGCAGCTCGCGGCCCAAGAGAAAAACT	0.9007	0.854255	0.249006	0.218004
seq-rs1388	3	1683736	TGAGAGACTTGGAATTGTAGAGACTTAGCATACGTTTACGGGAGCTTTTAGCAAAAGCCA[A/C]TTTTCCCAGAATTTTCAGTCCACATCCTCAGTATCTGTAGCTATAGAATTTATAAAATAA	0.9245	0.509554	0.499817	0.374909
seq-rs1389	3	1760408	AAAACTGTTTAGATGGTTTTTTAAAGAAACAAGGGGACTTCCTCTGGAATGACCAAAACA[A/G]CTTCCCAGCCACCATTTGTGCATGAACACTCCCCTTGATTTGTCCATCCACCCTCAACAT	0.9484	0.748408	0.376587	0.305678
seq-rs1390	3	1801615	TCTGCCAGAGAAGAATATCCCCCTCATCATAACGTTTAAACTCCTCTGAACATCCTATAT[T/G]TTTACTTCCTTTCACATGATTTGCATTCGTGCTAAAGCTAGAAACCTGTTAGAACAAAAG	0.7721	0.686695	0.43029	0.337715
seq-rs1391	3	1836731	CAGTAAACATCACAATGTGCTCAAATAACAACTCTATCGTGCACTAACAAACAAAAATTG[T/C]TGACACCGCCTTATAAATGGCATGGTTAAAGAGTGCAACATTTAGTAATTCAATAAGGAG	0.913	0.866242	0.231734	0.204883
seq-rs1392	3	1848382	GCAGCGAGGGATCTGAAGAATTCTGATATTCTGTTGACTCTGCATTGAGCACTACATTCA[A/G]TAATTGCTAAAGTATTCTTTGTATAAACACAATGCTAGCCTGGATTTCTGAAGAATGAAG	0.7812	0.526596	0.498585	0.374292
seq-rs1393	3	1850509	CAAACCGTTCGTTTTCAGTTTTCACTAGTCGTTTCCGTATGCTCTGCTTACAGGTTGATG[A/C]CCTCGACCATTTCTTATCAAAATTTGACAGAGAAATAAAGTTTGAGCTATGGAGCCCATG	0.8897	0.704883	0.416046	0.329499
seq-rs1394	3	1866555	AGCGACATTACACGCATTGGGTGGGTCGTGACAAAAATATTTGAACAAAACTCGGTTCCT[A/G]CTAGTTATGTGTACAAACACCGATCACAACTGACAGGACAGAAAGGATGAAATAATTTCC	0.9006	0.525478	0.498702	0.37435
seq-rs1395	3	1875510	TTAATAAATGACCATCTAGCACAACATTGTAAACTGTAGATCATAACATGATTTACATTG[T/C]GCAAACAGCAATCTTGCAAGAATAGAGAGGAGCGCTGAAAAGCAAGCGAAATCAGGAGCA	0.7453	0.836518	0.273511	0.236107
seq-rs1397	3	1881022	CTAAAATGAATTAACCAACTCATATATAAGTGGAGGAGGGTGTGTTTAAAAACGGTGAGG[T/G]TATATTCCTCATTTTCCCCGAATAAGAGGGTATATTCTTTTTTATGATTACTTTTAAGTG	0.7463	0.883227	0.206274	0.184999
seq-rs1398	3	1922693	ACACCGAACTGAACCTAGTACAATTAGGATTGAAATACTCTGACTAAAATGTGAACCCTC[T/C]ACCGAGCAGAACCACATATCAATGACTTTGTCTTAAGGAAGTACTCCCTTCATTTTTTTA	0.8876	0.68259	0.433322	0.339438
seq-rs1399	3	2004824	GTTCGTGATAGGGTGTCAATTATAAACGCCACGGATTGTCAGGCCGGCAGCTTGTAGGAT[A/C]TTTATAGTACGAATCAATCATAAAAATCTTTTCAAATTTCGACGTTTTAAAGGTGGCCGA	0.8198	0.550955	0.494807	0.37239
seq-rs1401	3	2026518	TCACAGCCTTGACTCCCTGTATCACCAAATCGAAGTACACCCATTAGTAAGAAATTAATG[A/G]CCTTTGCTGAAGAAATTGTGATGGAATCGAAGTTACCTGTAGCATTGGACCCTTCGCAGC	0.8742	0.997877	0.00423727	0.00422829
seq-rs1402	3	2066576	AAGGTCAATACACACTTGTTTAGTTATTTCTTATCTCTTTCACCTGAGCTTTTCATTGTA[A/C]CACTCTTGACCTTTTGTACAGTTACATAGGTAACTCTTTTGGCTTCTAGCTGAATTTGTT	0.8846	0.701699	0.418635	0.331008
seq-rs1403	3	2102983	CTACCAGATTTGTCCGCTCCATCTCCAGGTGCTGTGGAACAAGAAGTTTCCAAGGACGCC[T/G]GATCTGCATCTGCATGCCCTCTCTCTATAGTTCCACGAGCATCATCTTGAGCATCCGTAG	0.8952	0.705945	0.415173	0.328989
seq-rs1404	3	2120556	TCGAACTTTAAGGAGATTGACTGCGCTGATAAACAGTACTGTCAGAAATTTATAATCCTC[A/G]CGCTACTATGTGGATGACAGAGGAAAATTTCCTACATGGGACAACATTCCCATTCCTAGA	0.7396	0.58811	0.484473	0.367116
seq-rs1405	3	2149854	GGTCACGAGCGGCGGCCAAGTAGGAAAAGAAAGGAGCTTTTCTTTTTGCATGTTGCGCCT[T/C]TGGAAATTCTGCTGACTAAAAACCAATGTTCCCTTTGGCATTTTTCTGTCTCATGGTTTT	0.7762	0.725053	0.398702	0.31922
seq-rs1406	3	2163827	GAGATAGGTTAGAGAAATACAGGAACAAAGGCGAGAGCCGAGAGGGTCAGGCTGTGTGAA[A/C]TGTGAAGCTTAACGCACAAGTGCAGACCCACTCACCGAAATGGAACTAATGCCCATCAGT	0.8795	0.546709	0.495637	0.372809
seq-rs1407	3	2198662	TGCTTGATCCTAATTTTTTTTTCAGAAGAACTTTGTGAAAGTATAGTCAACACGTGCAAA[T/C]CAATACATGTCGTTATGTCTCATCTTACTAACCACTTGATGTCTCGGGTATATTTAATGC	0.9286	0.512739	0.499675	0.374838
seq-rs1409	3	2232286	CATTCCCTTTGCAACTTGAATGGATAGTTTAGTCTTCTAAGGCTTCAACCCAGAAGATAC[A/G]AATGATGCAGTTCGTGAGATCCAACCACACAAAAAATTGCATCTGGCAAAAGTTTTTCCA	0.8339	0.621019	0.470709	0.359925
seq-rs1410	3	2300705	GTTGAGGATTGTTGTGGAGGATTGTTGTCAAGAAGAATGGAGGAAGCTGACAGATGAGTA[A/C]GAAATTAAGACCAGGGAAAGTCATTGAGAATAGCTCCTCAATTAGTTGTTAGAAGCTTCT	0.9064	0.589172	0.484097	0.366922
seq-rs1411	3	2328517	AATTATTAGTGAGGATACGCGCCCCTGATCAATCGATCATAAAGTAGCAAGGCAAGTGTA[T/C]AATACTGTTTCAGTTTGAGTTGATTGACCAAGAGCTTATAAGAAAAACGTGAGATGTTAG	0.921	0.607219	0.477008	0.36324
seq-rs1412	3	2339548	ATCCAAGATGCATTTGCTCAATGTATGGGTGGCCTCCTTAGCGTTGTAGTTAAGGATATG[A/C]GGCTGTGCATCGAGTGTATAGATGAAGGCGTGTCTCTTACCTCCATCAAGTCAGGCAGCT	0.8693	0.750531	0.374469	0.304355
seq-rs1413	3	2365106	CCACATCTTTCGTTCGTTGACATTAATTCGGTGCTATCCCCGTTGGCATCATCAAGATAT[A/G]GTAGGTTCACGCACACATGCACCCGTACACGTACTACATATGTGGTTTCACTTTATCAAG	0.8097	0.750531	0.374469	0.304355
seq-rs1414	3	2398831	TACCTATATGAAATAGAAAACAATTTTAGGACAAAGTAATTTACCAAAATGTTAGTAAGA[A/G]TAAGCATCTCACATTATGCCTTATAAGCTCAGAACTAGCATTATCAAGAGTTTGATCTAT	0.9351	0.635881	0.463073	0.355855
seq-rs1415	3	2400247	ACAAAATCCAACTTGCACCACCTATATAGAAGGATTTTATGCATCCCAAATTCCAAAGTT[T/C]AATTCTACTACTTCAAGTTACAATTCTCTTGCAGCAGAATCAAAATCTGACAGCCACCTC	0.9148	0.759023	0.365814	0.298904
seq-rs1416	3	2727865	ACCATTTCATTACTATTGTGAGTCCATAACTAGCATATCCTATCATGTTCAGGTTGTAAA[A/C]ATCACTCTACTGCCTCCTAGATTCATTGGCTGATTGGCTCATGTAGTTTATGGAGAACTC	0.8889	0.531847	0.497972	0.373984
seq-rs1417	3	3318518	AGTCCAAGATAGTTCTACAGAGCATGAAAACATTGAATGACTGACTGAAACTTCACTTGG[A/G]AGACGATGAATTTCGTGCACTAGCGTGACAAGTTTGATGAGGAACTCGGAGAAAACAACA	0.8107	0.881104	0.209519	0.18757
seq-rs1418	3	3334496	GATGGATAATTTGGTCGTTTTCTGTAGTTTCCGCGAAGGCCTTCCATATAAAGTCAGGCC[T/C]GGCAAAGCCTTTGAAGGCCTGCATTACTTATGTAACACAATGTGGACTCTGTTTGTTTGT	0.8168	0.809979	0.307826	0.260448
seq-rs1419	3	3346983	TAGCAAATCAAGATCTAGGGCTTTCTGGAGGAGATGAAGTCGTGTACATGTTCTTAGATT[A/G]CGATCTTGGTAGTTTGTTTTTGTTTCTGCAGATCGAGTGCAAATATATGTCTTTTAGATC	0.8105	0.599788	0.480085	0.364844
seq-rs1420	3	3385428	TTAGTAGATAAGCAGGAATCACTCGGTCGTGAGCTCGTTGATTGTTTAGGACTAGTGGTG[T/C]ACTTTAATTAATTGTTCTCCAACCAAGAATCAACCAAGTTGATCGGTTTTTAAAATCCAT	0.752	0.542463	0.496394	0.37319
seq-rs1421	3	3420681	CTCTCAATGATAGGATCCATTATCTGGTTGTGACTTATGTTGTTCTTATCATGCAGAAAA[T/C]GTCTTCAACCTTTTCAGCTTTCGGGAAGTAGTAGGCATGAAGTATGTGGATGTGAGGCGT	0.9287	0.696391	0.422861	0.333456
seq-rs1423	3	3485967	CACACGGCCATCTTTGACCTTCATGATGAGCTAAGAGAAAAAAGGATTAGTAGTTCAGTA[T/C]GGGTTACACCTGCACAATCCCAATTAACTATTGGATTCAGTCACCTGGGTCTTTTTTCAC	0.8705	0.636943	0.462493	0.355543
seq-rs1424	3	3493349	ATGAAAACTTAGTTGTGATGAAACATACTAGATTTGTTGGGGAGAACCGTGTATTTGCAT[T/C]TTTGGTTGCATAACAACGGTCAAGTAACTTTTTTATGTGATCATGCATCGTTGCATCAGT	0.7102	0.809979	0.307826	0.260448
seq-rs1426	3	3565066	GCCAACTGATGTTCTCATTGGTTACTTACATTGAATATAACTCGCATGTGGCATTAAGGG[T/C]ATTGCCATAAAATATTATCCGTGGCAAACTATTTATTATTTTTGGATAGTATCATTCGCG	0.9139	0.856688	0.245547	0.215401
seq-rs1427	3	3631623	CAAAAAAGGTACCGTGCCAATGTATAGAACTCTTGTTGTGCTCAACACGAAGATCCATTT[T/C]GAATTCTTGGGGCCCTCAGAAGTGTCGACAATCTTGCGGCTCATCTTGTACAGCAGTTTC	0.7965	1	0	0
seq-rs1429	3	3698497	TGATCATTGCAATCCCTTCTTGCAGAACCATCAACTTATGCTTATTTACAACCATACAGG[A/C]ATCGATGACAGCATCACTCTTTTGTCGCTCATGTAGCTTTTTTCACTTGCACAAACACAG	0.9096	0.995754	0.00845651	0.00842075
seq-rs1431	3	3742796	GGTGTGACTTACATATTACTTAGTCACCTTGTCTGGTTTAAAGGTGGCTAGTACCCAAAC[T/C]GTTACCACTGGTCTTCCCAAAACTCTGTAGCTAACAGTTAATGATTATGGGGATGATCAT	0.889	0.993631	0.0126577	0.0125776
seq-rs1432	3	3756337	CGTTTTGAGCTAACTAGGAATTGACGTGTTCGCAGCCGAATTTAGCGAAAACGACCACAA[T/C]AATTTCTTAAACTGATTGGTAATTGTATCATGCCAGCTTCGTTTGGCCTGTAACAGCGAC	0.9212	0.773885	0.349974	0.288733
seq-rs1433	3	3757450	ATAAGACGTAATATGTATATGATAGGTAGCCCACTACTACAAGACTAATACTACTCTCTC[A/C]ATCCCATAAAAAATCCAATCCTAGCATCTCAAGGTGGAATTAGTGGAGAGTAAGAATAAC	0.8729	0.591295	0.48333	0.366526
seq-rs1434	3	3783015	ATGTAACAAAAAACTTAATTTCAAAGATGAAGGGGGCCAACAAGATATGTAGACAGAGCT[A/G]CCAAATTTAAATATTGCTGGTGTCCATGCTTTTCTGTTCTTTCTAAATGGCCTTGATTGC	0.8548	0.748408	0.376587	0.305678
seq-rs1435	3	3799631	AGGTTCAGTGGTTCTTACAGCCAAGCATATCAACACACATCCTGTAAGAATATATGGCCT[T/C]CGTCTTCCCCATTTTGAGGTGCACCTATCACTGTATAGACCCACGCATGGTTGAACCTGC	0.7999	0.985138	0.0292822	0.0288535
seq-rs1436	3	4216586	GCATAACTTTATATTTTGCATGTCCCATTAGTATTTCATCACTGGCCAAGTTTACTCTCG[T/C]AAAATTTACTCCAAGGTTTAGTAATATGCAGCCTGTTACTACCCAATAGTAACTTGCAAA	0.7102	0.993631	0.0126577	0.0125776
seq-rs1437	3	4327357	TGGATTTCGCGGTGGTCGTGTGGTTTGCTTTGCTGATCTGATCTGATGGAGGCTATGGCG[A/G]GCGACAAATTCCTTCAGAAGTTCCGGCTCTACGAGACCAGATCGGTAGGGATCCTCTTGC	0.7102	0.510616	0.499775	0.374887
seq-rs1438	3	4361151	TTCTACCTCAAGATGTCACCGTCTGATCTCTCCCGGAGGAATATTCACTATCCTGATGCA[A/C]TAGCATTTCCTATTCATGACAAAATGGAACTAGACATCAACAAGAGGTCTAGTAGCCTAT	0.907	0.623142	0.469672	0.359376
seq-rs1439	3	4411599	TCAGGTATTTATTATGTTGCTCTATGGTCATGTGTGTTGCATATGAGTAATTCTTCTGTT[T/C]TTTCCGGAGTAGTACCTTACGTATTACATCCTTCTTAGTGTTTCTTGTCTCTGTTGTTTC	0.9268	0.697452	0.422025	0.332973
seq-rs1440	3	4523087	AATTAGCAGAGAAGATACTTGGAAGTCCACTGAGCTTGTAGAAAAAGATGGAGAAAGATG[A/C]AGTTTTATGAGAAGATCCAACCAGAAGCAATAATGTAGATATGGTTATCTATATGTATAA	0.9151	0.694268	0.42452	0.334412
seq-rs1441	3	4750765	CAGCAGTAAATGTGCAAACCAGTAGTTGTGTTCATCATAGCAGGAGAGTGCCACTCGATC[A/G]ATGAGCAGTACGCCCAGCAGCAACAGAATTCAATTGTTCTCCTGACAAACGATCCCCACC	0.7558	0.605096	0.47791	0.363711
seq-rs1442	3	4826651	AGGTATTCCGTTATTTCTGCCCCTAGTGTTCATGCCTCGTAGACATAACTAATTCAGAAT[A/G]CTATTCCTTTTTGTTATGAAGTAAAATGGGCTCAATTCCATGCATGCCAGTATACCTGAT	0.9007	0.654989	0.451957	0.349824
seq-rs1443	3	4900494	CAATAGGTCTAGATGTCAATCTTGTTTAATTTGGTTACAACTGAATTAGTAGCGCCACCG[T/C]GCCGCACCATAGCTTTGGAAGTAGCACGACGTCGGTGCCTTCAGGCTGCAGCGTGCAAAC	0.8251	0.602972	0.478793	0.364172
seq-rs1444	3	5075803	TATCATGTTGGTGATCAGATGCTTCTTTTTTGAGGTTTTCTTTTCTGCTACAGATAGGAG[T/C]TATCTCTGTCGAAAACAGTAAGGTTGTTGCAGAGTGACCGATGATTTTTGCCTGCATATG	0.9303	0.877919	0.214354	0.19138
seq-rs1445	3	5149984	CCCTACCACAAAGAACTGGCATGGAAGAAATGAAAGGCTCCGTAGACACGAACCCAAAAA[A/G]AGAAATTTGCTCGTACAGTACTAATGTACATCCGTCTACACGTACTCATACTACCTCTCC	0.9209	0.602972	0.478793	0.364172
seq-rs1446	3	5325498	TATAAATTTGTGTTCTCATATTGCAGATCAAATATCATCAATATTTTGGCTAATACATTC[T/C]GATCTCCATGAACCCAAATTTTCCCGAGCCTTTGAATGTCTCTCTACCATGGTTGCTTCA	0.8869	0.524416	0.498808	0.374403
seq-rs1447	3	5547730	AAGCACTTAGATACAATCAACTTTGCCAGAAATGCTACCAAATCCTAGTGCAAACTGCAT[A/G]AATAGCTAAAACAATAATAGATATAATCTCTTTTACCTGTCTTCTAAGAATAGCGAACAG	0.8955	0.602972	0.478793	0.364172
seq-rs1448	3	5644820	CTGGGTACTAAGCCAGGACTAAAAGCGGTTAGTGCATACTAAGACGGTACTACTAAAAGT[A/G]ATTATTTTTGTACTAAAAAGTGCTTTAAGCGCGCACATGACGAGCAAATGCTAGTGGCCC	0.8599	0.997877	0.00423727	0.00422829
seq-rs1449	3	5748081	AGAGAGCGATATGGAAGCGAGAAACGTCATCATTCCTGCACTAATCTCGGTGTAATCCTA[T/C]GGCCAAGAAAACATCAAATATGAGAGAAGAAATCACCCGACGGATGTTTAGCAAAATCGA	0.884	1	0	0
seq-rs1450	3	5781941	CCACTAGATTGTTACAAGAGTAGTAGCATCTTGTTAGCTGTGAACTTGTCGCCTATAACA[A/G]CTGTTACAAAAGCTAGAATCAGTGATATAATTTAGAAGCTATGGTTGATAAGACCATTTT	0.9386	0.501062	0.499998	0.374999
seq-rs1452	3	5824729	ATCACATTTGGTCTGAATGCGCTCTATGGGAGGTACAATGTCCGTCGTTCTTTCTGGGCT[A/G]GCAAATGGAACTCTACAAATGCATATAATTTTGTAAAATACACAATCTCAAAGGGATATC	0.7102	0.997877	0.00423727	0.00422829
seq-rs1453	3	5838711	GGTGAATGTTTCTCCATGTGCAGATGTGCTTGGAAGCATGGGAGACTAGGACATCTCCAA[A/G]TCTGAAATATACTACTCCATGGGAGTAGCTCATATGATCCAGCAAAATATAGCACAGGCT	0.9416	0.79087	0.330789	0.276078
seq-rs1454	3	5854248	ATTATGCACACCCCTTTTTTTTCACTTGGCATCACTAACAAATGCATATACTTGAAGCAA[A/G]TCAGCAACAATTCGACAAGTTATTTTTTTTACCTTGCAGGGTTTCTTTGACAGTTTGGGT	0.9279	0.516985	0.499423	0.374711
seq-rs1455	3	5898301	AATGAGAATCTTGTAGCAGTATGCGTTTTGTTCATGCCAGTGTATGGAGTTATTTGTCCT[T/G]CTCCTGCCCCGAGTACAGCAATGGCCATCGTAGTAACTGGATGTGTTGCGATCAATTTTT	0.7735	0.52452	0.498798	0.374398
seq-rs1457	3	6046641	ATGCATATATGCATTGCATGTACCTACGTACGTACTACACTCTCTTCTCAGAAATAAATC[T/C]GCACATGGATATTTTAGCGGATCAATTAATTATAATTAATATATGATGATGCAGGGAGGA	0.9192	0.565817	0.491336	0.370631
seq-rs1458	3	6076451	GATGCTTCCAACATCATAACATCATATTTGTCGAATTGTCGATCAGGCCATTCAGGAAGC[T/C]TGTTTTCTAACTTCTTATCCTCTTCCTCCTGTCATCTTCTAACTAACACAAGCTTCTACC	0.9427	0.677282	0.437142	0.341595
seq-rs1461	3	6231373	TAGAGGAACATTATGCTACTCAAATAGGTGAACTCCACATAAATGAGTTACAAGAGCAAC[A/G]CAAAAGAAAGATTGAAGAACTGCAAGTCATTGAAAGGACACACCATCGATTTCTCAGCAT	0.9175	0.997877	0.00423727	0.00422829
seq-rs1462	3	6278424	GCCCTATGTGGATGCTTATTATCTCCCTCATATCTCTCTGCCTGTCTCTGCAGCCTTCAG[A/C]GTTCAGAGTTCGGGATTGGTTCAGGGTTCAGAGGAAGACAGAAGGGACCTGAGCAGTGCA	0.7117	0.647872	0.456268	0.352178
seq-rs1463	3	6305253	CTAAGTGCCTGATCTGGTAATGCTATACTCCTAGTATCCTTGAATCCTGATAAGGGTAGT[A/G]CAGTACGGAGTATACTCGTATTTTTGTTACGAGACTCCACTTCATAAATTCATATACTAC	0.8871	0.64862	0.455824	0.351936
seq-rs1464	3	6382553	TACAGGACGCAATAAATTTTTTTGAAGTGGTGCGCAGATGAAGCCCCCCATCCCCACCCC[T/C]CAAAAAATAAATAACGGCAGCAGGCAAATAATTTAAAGACATTCAGGTCCTTAATTGCTA	0.886	0.64862	0.455824	0.351936
seq-rs1466	3	6661926	TTTTATATTTTGCTATATTTCAACAACTGCAATGTCAATGTTTCCTCTTTTGCATGCCAT[T/C]AATTACTGCTTCTCTGGATAGGTGCCTGACTATGCCATATCTTTCGTCAAGGGGAAGTCA	0.8384	0.996815	0.00634914	0.00632899
seq-rs1467	3	6726571	GAGACAACGCTACAAGGGTAGCCCCATCCCTGCGTACATACTATAGATTCTGAAGCAGGG[A/G]TTGAGCCAGGTATGCGCTACTGTTTTTCGGCCAAAGGAAGAGAAAAAGAAACAGTATCCA	0.8245	0.64862	0.455824	0.351936
seq-rs1468	3	6877422	GTACAGTACATGTTTAAGCCCACAAAACGTGGTTGGTACAGTAGAAATCCTTGGAGGAAT[T/G]TACGTTACATTGCCGCCGTATACTCTTGGATCCTTGCATTGTACTAGCAAACGCGTGTGT	0.8479	0.53397	0.497692	0.373843
seq-rs1469	3	6901255	GTTCGCTTCGTAAGAAGCCGGCTACCTCTGCTCGATCCCGCCTTTGCCTGCGGATTCCCA[T/C]CCTGATTTTCGCCGTTTGTTTGTTTAGTTTCTTGGGGCAAATTCGAGACGAGGGGAGGAG	0.8819	0.660297	0.44861	0.347984
seq-rs1470	3	6908906	GCCGTGTTGCCGTGTTGGTTCATAGGTTCTACTCCTACTTCTGTCTAACTAATCCCCTTC[A/G]TCAGCGACAGGCTCCGTCTCCACCCACCACACACATCAAGGCTGCTGCTGCTGCCTGCCG	0.7765	0.997877	0.00423727	0.00422829
seq-rs1471	3	6915201	GTGCCCCAGCATTTGCAAACATTGGTGATAACTATTACAAGGTGGCGATGATTGGATGTT[A/G]ACCCAGAAGGAATTGCACAAACATGAAGATGTGTTCATGACGCAAACTCTCCTTGTTTTC	0.787	0.65	0.455	0.351488
seq-rs1472	3	6931750	GCGACTTTTCTTTCCTCTTCGAGACCAGTATTTTGCAACATGTACACGCGCCAGTGGGCA[T/C]ATATTTGCATCACGTATATATACATATCCTACTACTTTTATCTCAGCAAGAACCTTCAGC	0.8716	0.700637	0.41949	0.331504
seq-rs1473	3	6934710	TTTATTCGTTTCGGGGTAGTAGTTGTACAATCAAACGATCCTAATTCTACGTACCGAGCT[A/G]CACATGAAATTGGATGAGATCGAATATGATATGGAGCGTACCTACCGGCCGGCGATAGGA	0.7511	0.745745	0.379219	0.307316
seq-rs1474	3	6949987	CTTGACGTCGTTGTTCCTTTCCCAATCCATAAACATCAGATGTTGATTTCTCCTAATGTA[T/C]TTTCACGCACGCGTGAAGCAAGTAGCAGCAGGACAGCCGCAGCTAGCAGTTCACAGTGGC	0.8786	0.670913	0.441578	0.344082
seq-rs1475	3	6993216	GGAAAAGCAAAGAATGATCAGGAAAGAAATGCATCAACGATGTACAGTACTCCAAGACAA[T/C]ACTAGAGATTAGCAGTAAAAGCTGCTGATTGATGTCTACTACTAACTTCTTTGGCAAATC	0.8761	1	0	0
seq-rs1476	3	7084434	AAATGAACTGGAGCTGGTTTCCTATGTTCATTGGTAGCATTGCCAATTGCAATCACAGTA[T/C]ATGTAGTTTCCTATTGCTATCTCACCTCACCTGCTCTTTCTACTAACAATTATTTACCTC	0.8784	0.571125	0.489882	0.36989
seq-rs1478	3	7130160	TGAGTCTTGTTTGGAGATTTTGTGGCAGTTGCAGTTTCTCTCGGAATTATAAACTTTTTT[A/G]TTCAGATTTTAAAAAGTTGTAATTCATAAAATGAATTAAAAGCTATAAACCTATTTTTAA	0.7622	0.682979	0.433038	0.339277
seq-rs1480	3	7199589	CCAACAATGATGACACCATGAACTTTAACACGCTATAATAGCTGCACGTAAGGTGATAAT[A/G]CCTGAAAGAAAATTTCTCCCTTCGATAAAACCCTGCGAGGGTTAATAATTAATACGTAGT	0.9145	0.703822	0.416913	0.330005
seq-rs1481	3	7216414	ATATTTGCGAATGCACAATTTCAAACTTGCAGAGCAGGTAATAACTTGAGAAATCCTACC[A/G]AGACTAATTTTCTTATGAGGCTTCCACTCTGATAAAGAAACTATACTTAGAGCTGACTTT	0.8318	0.650743	0.454553	0.351244
seq-rs1482	3	7226083	GTATTTCCTGGGCACCCTTCTGTTGTTTTCCCATAGTTACAATTGGAGTTGCTGATTAGC[A/G]AAGTATTATCGTAGTGAAATTTTGAGTACAATGCAATAACCAATTATGTATCATCTCAAT	0.7045	0.804255	0.314857	0.26529
seq-rs1483	3	7426659	CCCATTTTCAAACGCTTCGTAGTCGGATCAGGATTTCCGAGTAAAACTAACAAAGCCATT[T/G]TGTAAAATTAATTGGATCGGTTTGTGGCAGCAACGATCATGGCCCAAGACACAGCCCACG	0.9508	0.997877	0.00423727	0.00422829
seq-rs1484	3	7431422	CTGAAAGATATGAGTTTCTGAAGTTGCATTACCTATCTAAATTTCTGAAGGGCAATCTGC[A/G]CAGCTCATTGGAGAATCATGATTCTGATGTCAACAAACGTTCCCGCCATATTATTATTAG	0.8001	0.895966	0.186422	0.169045
seq-rs1485	3	7450530	GACATGTGTAGTGGAACAAATTAATTGTGCATATGTTCAACCTTTATTGTAAAAGTTTTA[T/C]GTGCACTTAACTGTGGAATAACTGTAGTCTATTTGTGCCATTAGAAATCGTATGGACCTT	0.7102	0.887473	0.199729	0.179783
seq-rs1486	3	7477669	TTTGGATCATTTACTCTTGCTTCTTTTGCCGGTGGGCAATGTATAATCTGAGTATGGCCT[A/G]TAACTTTTTTTGTACTGCCTTCAGATATCATTGATCAGTACTAGCATTTGCTATCTCTAA	0.8319	0.998938	0.00212089	0.00211864
seq-rs1487	3	7579031	TGAAATCTTACAAGGAAGACACAAAGGAGTTGATTTATTTCTTCTCATCTTCTGGCTTGT[T/C]TGATTTGTCTTCCTTCTTCTCTTGCTGTCAGGAAGAAGAGCGTACATAGTTTAGTGATAA	0.9168	0.870488	0.225477	0.200057
seq-rs1488	3	7583447	ACCTCACGCCATTTCTCACCATTGACCTTGATTTTCTTGATTTAATCTCGTTCTGTCATC[A/G]ATTGGAACTAACCAAATATCCCATTTCTTGATAGGATTTGCAAATCTTGGTAGGACGTTC	0.7104	1	0	0
seq-rs1489	3	7648397	AAGGTAACCTTGGTTATGATCAAGGGTGAAACATCATTAGGGTGGTAAGTATTGCCGCTG[T/C]TTTTGTCGTACTGAATGTAAGACAAAACTGCGGCAGTGTTGATCTGTCTTTTAACGTGGC	0.8434	0.764331	0.360258	0.295365
seq-rs1490	3	7667267	TAAGAATTCAGCAAATCAAAAGACGACTATACGAATGCAGGCGTTCGGAGTGCACCACTG[T/C]TCGTTAACGCAGGGTCGCAAGTTTCAGAATCAGTAAAGGTGCAGAAGTTCAGTGATCAGG	0.813	0.665605	0.44515	0.346071
seq-rs1491	3	7673286	GCTAAAGCTGTAATTGCGTGTTTTGAGAAGTTAGGTGTGTCATATGACATGAACCGGGTA[A/C]GCTATACACCTTTATGCTCGACACTTACTGAACCACATTAACCAGATATTGTTGGCACCC	0.8715	1	0	0
seq-rs1493	3	7751727	CCTTTTTTTTCCTCCTTTCGGTTTGGGAAGCGGTACCTGGTAAAGTGGCAGGTTAACCAC[A/G]GTTAACTCGTTGAATCAGTAGGTGGATCCCACCTGTTAGGGACTCTTCCGCTCCTCGCCA	0.8669	0.808917	0.30914	0.261356
seq-rs1495	3	7797174	GGCGTCCCGCGCGCTCCCCATGGATCTGAACAAAGCGACACTCTACTTTCATGAGGCCAC[T/C]GGCCCTTCCGCCATGGCAGAATCATCGGAGCTCCGATGATAACTTGTTTTGTAAAACTAC	0.8419	0.998938	0.00212089	0.00211864
seq-rs1496	3	7819791	GACTTCTTTGATCTGTGTCAAGCAATCCTAACGGGCCCAAATTGTAAACAGCAGGTGAGA[T/C]GGCCTCAGCACGGTTATGGATATCACTAGGGAGTAGTTGGTGGAAGATATCATCCCTGTG	0.8708	1	0	0
seq-rs1497	3	7823602	GGCAGGGTGAAAGGATAAGCATTGAAATGCCCACAAATACAAGTCGCTTCTTTAACACAG[A/C]TGGGCTTGTTAGAAAATCTTTCCGAACACAGAATTTACTGCAGAAGAAAATGATATTGGC	0.8717	0.997877	0.00423727	0.00422829
seq-rs1498	3	7849856	CATACATGAATTTAATACTGTAATATGCACAGAAATATGGTAGGGAACACATACCTTGCC[A/G]ATCAATGCTGGTCCAATAATAGAGTTCACATTGTCAACAGCCTGTTGAAATAACAAACGG	0.8925	0.865957	0.23215	0.205203
seq-rs1499	3	7872339	TTGAGTAAAGACAGTTTTTGTTTGGCACGAGCAACCTATGCAAATTGCCTTTTTTCCATT[A/G]CTATACAAAAGCGAGATCTCGCCTTTTTGTGGTTAACCTTGGACGTTACTCAACCTGTAG	0.8613	0.998938	0.00212089	0.00211864
seq-rs1500	3	7979001	TGACCAAACAGATCAGAGATTTAAATAGTACTACTGCCACTACACCAGAAGCTTGATGAA[A/G]CAGACACTCAGACAGTCAGACTTCACAGTCATACTGTTGTGAGAGATTTTTTTCGCATGT	0.8776	0.997877	0.00423727	0.00422829
seq-rs1501	3	7987059	GTCCAACAGATGAACTTGGGGAGAACCAATTATTTCCTGGACAGAAAACAGTGCAGGTCC[A/G]TATTCGTTATTGTTATGCAGAATTGCAGACTATGACATGAACTTGTGGATAAATACTAAA	0.7693	0.511677	0.499727	0.374864
seq-rs1502	3	7989814	GCAGAAGAGCTCGAACGGCAGACAGATCAACAAACTAGGTTCAAACAAAGGCTTTTATTT[T/C]CTTTTTTGGAAGAAAATTTCCTGTGACAAATTCAGTTGAGCTCTAAAAACACTGCAAAAT	0.9223	0.997877	0.00423727	0.00422829
seq-rs1503	3	8058367	ATCAATCAGTAGAAAGATTGTAATGCTTTCAATTTCGCCCTCATGGAAGCTACTGATCTG[T/C]ACATGGCCCATGGATGCAACCGATCTGGACGTATCCTCAATTGTATCACTTTTTGTAGAC	0.8336	0.735669	0.38892	0.313291
seq-rs1506	3	8155142	GAGGTTGTGGAGACGGAACAGTGGAGGTTTAGTGGTACACCGATCAGTGGCAGTAGTAAT[T/G]GAGGTTTTGCACGGTGTTTGGTGCACCGCCTTTGTTGGATCAGGTCGTATTTTTTGGTGT	0.8716	0.994692	0.0105594	0.0105036
seq-rs1507	3	8176667	ATCTCATGATTGATGGATGCTCTCCACTTGGCTTTTGTAATGAAGTTTCATGAATACGTC[T/C]TCAGTGATACAGGAGGCAGTCTCTTTCATAAATGGAGATTTTTATTGCTCAAAATAACCT	0.9115	0.994692	0.0105594	0.0105036
seq-rs1508	3	8178998	CTCCTGCAGCCACCCTTCCAATGGTCTCTCTTGCTGATGATCTTCCACCTCCCTATCATT[T/C]GGTTGATAGAAGATGTTGGTTAGGCATTCAAGTAAGAGAAGTTTAGGTACCACAGTTTTA	0.8784	0.994692	0.0105594	0.0105036
seq-rs1509	3	8185910	GTATATGCGGTCGTTGATCCATGGCGTTCTATCCTGGAATCGCCCACTGTCTATTTTTAA[T/C]GAGGTTGGAGAACCACGTTGGTTAGCCTACCCATGATTTTGCGGCTAGTAAAGCGTGCAC	0.9025	0.994692	0.0105594	0.0105036
seq-rs1510	3	8192574	AGGGAAGCTGGAAAGGGAGGCATATGATGATTTGCGCTCCTATTACTCTAGGCTCACTTC[A/G]CTGTCGGGATTACCCTTTGAGGAACAACTCATGGAGCTCTACACAGTACCTATGTTCCAA	0.7569	0.888535	0.198081	0.178463
seq-rs1512	3	8221928	GGTGCGGTGCGGTGCACGGGGGATGTCACGTGAAAGGCTGCGGCCTGCGGGCAGCGGGCG[T/C]GCATGGCACGGTGCGGACATCTTGTGATGATTGTCCTTTCTGCTGGAAAACGACCTGGGA	0.8389	0.994692	0.0105594	0.0105036
seq-rs1513	3	8354482	CAATATGTCAAACCGACCTGCAAGCGATGTCAAACTGAGATGCCGCGGTGCAATTTATCC[A/G]TTGTTTCTTTTGTAAAAAGGCAGCCGTGGTATTCGATAAATTGCCAATCTGATCTTTGCG	0.9137	0.81104	0.306508	0.259534
seq-rs1514	3	8370566	CTTAAATACTTGTGGATGTGTTCTGATGGTCGGTCGTCTGCAAAGATTCATTATTGTAGA[T/C]GACCAACTTAAATAGATAGCCTATCATAAATCATAATTGATATATTTTTGCTGACGACCG	0.8784	0.514862	0.499558	0.374779
seq-rs1515	3	8493756	GGCTCATTGAAAATACGTGGAAATGTGGTGTCAAAGTGTTAACCTTTCAAGCATCGCTCT[A/G]AACTATATATCAATTAAGAATAACGAATCTCACAACGGTACAAGTAAAATGATCCCTGAG	0.756	0.810638	0.307008	0.259881
seq-rs1516	3	8508409	ATATATGCTATATGTGATGGAGGTCTAACAAATACAGTTAGTCAAAATGCCACATTCAAT[T/C]AAACACTTGCAAGCTAGACCAAAATATTATGATACGCCTTTAAACTTGGCTTAATTTGAA	0.8351	0.560638	0.492646	0.371296
seq-rs1517	3	8509214	AAACACCTATATACGCATTACGCGTAGAACTTTAGTTATTCGTCCGGCAATTGGCAATTT[A/G]TCATTTGGCAAACCACATGAAAGATTGGTGGTCATGACATGCACGGACTTTGTACGTATG	0.9246	0.815287	0.301189	0.255831
seq-rs1518	3	8658967	GTTTATCCAGCGTACATGATAGCATGAATAAATGAAAAGAATGTTAAACATGGGTCGCAA[A/C]TATATGGTCCTCACCGAAATCAACTGACCAAAGCAAGAGCAATTTCGCATGAAAGCAGCC	0.9376	0.997877	0.00423727	0.00422829
seq-rs1519	3	8676861	AATTTGGCCCCTGCAGAGGACAGTTGCCCTTTGCTCTCCACATGGAGTCATGGACATAAA[A/G]GTCTACATTTTTCACCCAGGGAGGTCTTGCAATTTATCAAAATGTATACTAAATAGTCGG	0.9239	0.579618	0.487322	0.368581
seq-rs1520	3	8706991	ATCTCCTCCTCTAGCGTGTGTATCAGGGAAAGGGAATAATTCGAGGTCAACCTCGTTTGG[T/C]CACCTTATTGTTCCCCTCAAGCCGAACGGAACCTCATCTTGAATTCAGGCGCCACTTAGA	0.9115	0.997877	0.00423727	0.00422829
seq-rs1521	3	8710528	CTCGTCTGGTGGCGTATCTACAAAGCTCCTTCATCATTCTTCATGTACCACTCATCTCAT[A/G]TAGTATGCTCGAATTGTATCTTCCTGAACACTCAACTCGAACACTACTTGCCTAGTTTGC	0.8138	0.791932	0.329551	0.275249
seq-rs1522	3	8797708	AAGAGCTTCCAATCACGTAGGCTACTATTGAATTCCAAAATTGCGAACATTGACAACCTG[T/C]TTATTTTGTTGATAAAATGTGTTATGAATTCTGATGCTCTGGCCCTGCTTATTTGTTCAA	0.8123	0.997877	0.00423727	0.00422829
seq-rs1523	3	8802305	AAAGAATAAATTTATCTAAGGAGGAATCCACCCAAACAAATTAACACTAATCAGAGTGGA[A/C]AGAAAGCTGAAAAGGGCATCAAAAGCAGAATACAATGCCAGTTAAGTTTTGTGGACAGAA	0.8261	0.998938	0.00212089	0.00211864
seq-rs1524	3	8815722	TAGGGATGGCTAGGAGTCAATGATAACTTTGAGGAATCTGAGAGCGATACTTTGGAATTG[T/G]ATACACATTAAAGTTCAAGAACTTTTTTTTTGTATGTGCTCGTCAGCATAAACCAATTTC	0.8785	0.82766	0.285278	0.244587
seq-rs1525	3	8869603	AATTCTCCAAGCTTCTTCTCGGTGTGAGAGATCCCACCCTTCTTGGACGGTGGTGGTCGA[T/C]AGGAGGACGACGAAGATGAAGCGTAAGATGTTGAAGCCTGTCCATATCTTGAAGTGGATG	0.743	0.602972	0.478793	0.364172
seq-rs1526	3	8873113	CTCCTCTGAATAGCACAGTGGTATGATTTATGCATGACAGTTAGAAATGTTCATCTGATG[T/C]GATTGCACGGCGATCGATGTTAGGATCAAACAGCTAAAGGTCGATTCGAAGCTAGACCAA	0.7587	0.581915	0.48658	0.3682
seq-rs1527	3	8911123	CACGAAGAGACGACTCTATCTATCTCTCCTGTATGACTTTTGTGGGGTTCTTCTCCATGG[T/C]TGGATCCATGATGAGGAGAGACGAGATAGAGATGACGGAGTGGTCGCGGCCATCGAGCAC	0.8365	0.578556	0.487658	0.368753
seq-rs1528	3	9015151	CGGCTAGTGCCATGACACCGAACTGACTGAAGAGGACGGCAGGGTGAAACACCGTATTTC[A/G]CTGCGGATTTTTGGACAGATTCTGGTTTGTCTTCGTTGTGCACGTACAAGTGATTATACG	0.8487	0.571125	0.489882	0.36989
seq-rs1529	3	9021539	AGTCTAGAGGGAAGCTAAGCATAAATAGCCGCGAATAGCAACGCCCATCGGTCCGTTCTC[T/C]ACCATACCAGTAGCAGCTAATTAAGTGGGTGGGTTCGCTTGCTTGCTTTGCTTTTGCTTG	0.7951	0.997877	0.00423727	0.00422829
seq-rs1530	3	9278287	CCCTGCGCCACTACGACATGCGTCGCCGTCATGCACTGGATGGAAGAGAGATAAATCCCT[A/G]AGCGGGGAGGAAAGGGAGAGATAAGGGTGTGCGCATAACTGGGAGGATGACGCTGTTAAC	0.7733	0.996815	0.00634914	0.00632899
seq-rs1531	3	9282969	TTATTGCCCGCAACGTACCCACAACCTCATCGACTCTATAGAAATTAACCGATGGAGAGA[T/C]GATTTCCATCCCATCCTAAGTCCTTTAAAATCTTGAGAGCTAGTGTCTCCTAAGAATCAT	0.9372	0.996815	0.00634914	0.00632899
seq-rs1532	3	9303027	CGAGGGTAGGCATCGAATCTTGCAGGCTCGATTGGCTGTGTTTGGGTTGGTCACGACACG[A/G]TCGATCTGGTAGAACGTACTGTACGTAGATACGGAGTCTAGGGTAGCGGCAGCACGGGCT	0.7301	0.532979	0.497825	0.37391
seq-rs1533	3	9329780	TATACAAGTGTATTTTGTATATATATATAATATAATAAATTATTTGATGGGCAATATTTT[A/G]TAGCATCATGGTTGGTTAGTTTTAAGGTTCCGCTCGGTGTTTTAGGTTCTCATTGCAAAA	0.9271	0.707006	0.414297	0.328476
seq-rs1534	3	9449018	ACAGAATAAGAAGGCAATGGATGGAGGGCCAAGAAATGAAGTCCAAAGCCTACATATGCT[T/G]TTAAGACTTGAATAACTATCAAATATCAATAGCAAATTTTAAATCAGAATTTGCACCTCG	0.8263	0.704883	0.416046	0.329499
seq-rs1535	3	9572483	TCTCCCTGTTTGGGAACGAGAAGCTCAGAGCAAGGACACGTATTTTGTTGACACGTAGGT[A/G]AATATCCTAGCTGGCGGCACGAAGGAACTTGCCATGTCTTTGTACTGTGAAGGGCCTTAG	0.7121	0.523355	0.498909	0.374454
seq-rs1537	3	9904136	TTGTGTTATGCAGAAGAGATCAAAGCATTTTGTTTTACCGCGATGATGCAGTCTTCCAGG[T/C]GTTCACCCAAGCCCCAGATCGGAGCGTCCATGATCACCAGCTTGTACGTGGTCATGACGG	0.7705	0.641189	0.460131	0.354271
seq-rs1538	3	9934893	GACACTGAAGATGTTGATGTGTCTAGAATAAAACGAGAAAGATACTTGAGTAGGAATGCC[A/G]TAGATTCACTGTTAGAAGGAAAGGAGTCATCATTTGATCATCATAACGTACCGGATACGA	0.8306	0.997877	0.00423727	0.00422829
seq-rs1539	3	10036535	GGACCGTAGTATTGACACTCTGACGGTGCTCTATCAAATGCGGCCAACAGTAGGAAGATA[A/C]CGCGGCCCCCACGAAGTTGCACGGCCACCGGGCCAAAGGACTAGAACTGCACGGTGGACA	0.9183	0.632696	0.464783	0.356772
seq-rs1541	3	10146342	ACTGTGTAAAAACTGAAACGTGTTATACTCTACAGAAACAGGACAACCGACTCTGAAAGA[T/C]GCACCGATTCTCTGATTTTTTTGCAAGGCTATTCTGTGACCTGAAATTTCAGTCACCTAT	0.924	0.591295	0.48333	0.366526
seq-rs1542	3	10152210	GAGATTGGCAATGGAATAACACAGTCTGCACTTCTCTGAAGATAATTGTAGGGGAATAAA[A/G]CTCCGGAAGCGTGCATAGCTCCCCTTTCTCTTTACTCTTATCTTTAGGCAAACTGTGAGC	0.8499	0.501075	0.499998	0.374999
seq-rs1543	3	10156713	AGCTTAAAATCCAAAATTCCAAATGTGGCACAAGAACGAACGAGATCCACGCAACGGAAC[T/C]GGCCAACCACCAACTGCCAGGGCTATACATGTTACTGGACCAATCCATGATATAAATTAA	0.8231	0.650743	0.454553	0.351244
seq-rs1544	3	10174015	CATCCTCCGGTGAAAAAGAACCCTCGAGGGATCCGGTTCTAACTTCTACTACCTCTTCTG[T/C]TGGCCACACAAAAAAACGGGGACAAAAACCCCTCTCGCGAAAAAGAAAAAAAAAGAGCTC	0.7834	0.992569	0.0147516	0.0146428
seq-rs1546	3	10238713	TCTTATGTATGTATGCTCTTAGTTCTCTCTAAGCTCTATGCAGGGGCATGTCCATGTAAC[T/C]TGGCAACGATCTGCTTCCAAATAAAGAGCAGGATAGGGAAGGATGCAAGAAATCAGACTT	0.8965	0.523355	0.498909	0.374454
seq-rs1548	3	10311301	TACTCTCCCAATCTCTCCCCCAAAGTATTTCCTTTTTTTTTAATCGGATGTTCCTGAAGG[T/C]ACCCCAAATTATTTCTTGCTTGCTTGAATCGATACGTGTGGTGTGTCTCCTGATCTCTAT	0.8307	0.524416	0.498808	0.374403
seq-rs1550	3	10432538	TATATGACCCTCCAGATAGCCTGTCAGATGTGGACGATGAATTCAAATTTTGATCAGTTA[T/C]ACATCCCTACCTTCATTTCTGAGGTCTTTCTGGTAATACCATGAAAAGGTACACACGAAG	0.8284	0.684043	0.432257	0.338834
seq-rs1551	3	10456594	CGTCCGGGCGGCTCCTCGATTTCGCCAGTGATCAGGTGAGCTGCTATTGTGTACTAATTG[T/C]TTCACCCAAATACTTCTCATCAATCGATTAGACAAAGGAAAGGGGAGCATAAAGATGCAA	0.9069	0.770701	0.353442	0.290982
seq-rs1552	3	10471023	TCTCCTGTCCAGATATTGATTTTATATCTACAAGCTCAGACCATGCCTCCTCTGGAATTA[T/C]TATAAGCTCAGATAACTGTGAAGTTTCAAGATTGTCGCCTTCTACTGAAGCAACACCTCC	0.7858	0.995754	0.00845651	0.00842075
seq-rs1553	3	10546975	CAATATCCATGGAGGTAATACCCATTCTCAAGGTACACCTTGTCACCCCATTTCTCACGC[T/C]CTGTAGCAAGGATGTATACCATGGCCGACTGATCATCAGCCTCAAACACCGGCCGATCCT	0.7304	0.997877	0.00423727	0.00422829
seq-rs1554	3	10572617	ATACCATTGAATTTTATGAGTTTCCTTTGGAATAGGTCCAAAGTTAGCATGAAGTTCAAC[A/C]TCTTGGAAAGTCTCTTTTCATCCAATTCGTATGTTTTCATTCGGTCCGTCCAAATGGTTT	0.932	0.766454	0.358004	0.293921
seq-rs1555	3	10600859	TTTCGCTTTCTTGAAAGCAACTTGCAGCTGACAATCTTATGCCCTTCTTTATGAGCATTG[A/G]CCGAATCAAAGAAACGGACGATACTGGTATACAGGATAGATATTGTTTTCTCTAGTAATC	0.7735	0.997877	0.00423727	0.00422829
seq-rs1556	3	10952279	TGAATAAATTAGCACATGATAGCCAATCAATATTTTTGTTAGTTTCTGTTAAAAGACTAT[T/C]CCAAAGCATGGGTATTGCCTTGAATACGAGGGCAAGAGGGTCCTTAAGTGCACAACATGC	0.8943	0.81741	0.298502	0.25395
seq-rs1557	3	10965826	CTAACTAGAAGCAGGAAGCGGTTGAAGGGCTTTAAGGGGATTCATGATAACTCCATCAAT[T/C]AGACCATACTCCTTTGCCTCCTTCGCGCTCATGAAGTAATCACGGTCAGTATCTACGTTG	0.893	0.725053	0.398702	0.31922
seq-rs1558	3	10976468	CGCCGCGAGCTTGGGCGCAGAGCTGGACAGCACACGCACATACTCTCACACGAAGGAAAG[A/C]GCTTCGCTGACATGAAACCCATCTTCCTTGAACCCCAAAGGTTGGAGCAACCACCTGGTT	0.8997	0.815287	0.301189	0.255831
seq-rs1559	3	10989141	CATTTATCAGGGTACGCATTGAAACCAAAGATATGGGTGCATTGAAACCAGGAAAGAATA[A/G]TGAAACGCAGAGGTGTGCAGCAGTGTTCACGTTCACCTATCCACCACATTGGTGAACGAA	0.9324	0.997877	0.00423727	0.00422829
seq-rs1561	3	11543594	TAAAAATATTTAATTTAATTCATTCATACAATCAAGTAAATAATCCACTGTAGTAATCTC[T/C]GAATAATCCGTTTCAAACTAGATGGGTAGCTGAAGTAGCATCTAACATGGCATAAAAGCC	0.9337	0.555202	0.493906	0.371934
seq-rs1562	3	11850604	TGTACAAAGTCCACAAAGGCAACTAAAAGCGGCGTAGGGATCCTCTGTAATTTAACAACG[A/C]AAGCAAGACCAGCACAAATTTCATCTTCTCTCTTTACAAGCTAGCGTGCCTCAATTAGAT	0.862	0.72293	0.400604	0.320363
seq-rs1563	3	12131956	GGTATTGCTTTTGACAATAGTGGTAACTGCAGTGCAGACTACAGAGGCTGAATCAGGCGT[A/G]TTTATTCGGCTACATTTATGATATTGTAGATCAAACGAGTTCGGTGAGCCGAAAATTAGA	0.8344	0.997877	0.00423727	0.00422829
seq-rs1564	3	12532179	TCGCTATCCATAATACCAACAAAAATGTGTAGCTATTGTCATTTCAGTTTGACACCATTG[T/C]CATTCTAGTAGCTCGGGTGATTTGCAAGGAACGAACGAAACAATAGAGCGTTTAACAGCG	0.8886	1	0	0
seq-rs1565	3	12563018	TAATAATGTATCTCGTTTTACGTGCAAATAATAAGCCAAAATCAAACAGAAAGAACACGC[T/C]CTTACTAGTTTTCCTCCAAAATTATATCGAAACGGGTCATTCCATATAAGTTCTAAAGAA	0.8893	0.575372	0.488638	0.369255
seq-rs1566	3	12621526	ATGCATGCAGTGATGCAGAGCAGCTCAACTGATTAATTATCCGGTGCTCTTATTTGGAGG[T/C]GTGGTTGAACTAATTTTCAAGCTTACAGATTCTAGCTGGTTGTGGTTTGCCCATGGTTTT	0.7317	0.502123	0.499991	0.374995
seq-rs1567	3	12697071	TTCATCAGCCCATTCTTTTCCCACTGGAAATTTTTTCAAATCTTGGTCAACTTCCGTGGA[T/C]CCAACATGGAGAGTTTTCTGCTATTCATCATCTGAATCGTTCAATCATATTTCTCCAGAA	0.9116	0.66242	0.447239	0.347228
seq-rs1568	3	12919173	ATCCTGGCCGATCTAACGGCTGATATTAGTCGGGACTGACCGGTACTAACTCAGCCCTTG[A/G]TTTTGTACCGCACGGTGGAGAAGGGTGGAGGGGTAAGATTGTATTTTCGCGTGCCATGGT	0.9111	0.7431	0.381805	0.308917
seq-rs1569	3	12920717	AATACTCCTAGTCCGTAACGACCCATATGACACATGCATCGGACAAATTCCGTTGCCGCC[T/G]CTCGATCGCGCGAGAGAGATTTGTTGTATGCGCGTACGTACGTGTCCTCTATCTCGTATG	0.8066	0.774468	0.349335	0.288317
seq-rs1570	3	12947542	GAATCCAGGAAATCATGGATGAAGAAGTGGATGACGATGTCATTGTCAAAGCTGTGGATT[A/G]CTCAAACCAAGCAGAGGTTAGCAGGAAATTTTAGTTGCTAATTTGTCTTTCTGAACAAAA	0.8772	0.774947	0.348808	0.287975
seq-rs1572	3	13193660	CAGAGGCTGATGCTGCATCGTGTTAGTGCAAATGTATTAGAAATTTACCACCAAAGAGAA[T/G]ATATTGAGTTCTTTTAGATAGAGAAGGGAGTGAAGAAGTCATCAGATTACATACACAAAA	0.7459	0.727176	0.396782	0.318064
seq-rs1573	3	13647191	CGCTCCTATGTATGAAGAATGGCTCTTCCTTGTCTTCACCTTTTAAAATCGACAGCCTTC[A/G]GGCTGATCCACACAAGGATACTCACACATTCAAACATCTTGTAGAATAGATTCCTGTTCG	0.8538	0.666667	0.444444	0.345679
seq-rs1574	3	13651629	TGACTGCGAATCCAACCAACCACTCTCTCCGGTCACAAACACTTGATTTTTGGACAAGAT[T/C]CAGTTAAACCTTTGAAAGTTTGAATATTTAAAAACAAAGGGAGTAATTTGCACTACCATT	0.8843	0.509554	0.499817	0.374909
seq-rs1575	3	13707948	TGGAATTACACGGTCGAATGTATGGCAGTATGGGATGGTACTATTGTTCCGTTGAAATTA[A/C]ACGGAAGGCGTTGAACATGCACCACTCTCACATATTCGAAAATACGTCCACTTCAAAACA	0.9359	0.833333	0.277778	0.239198
seq-rs1576	3	13712586	GTTGGTAGTGTGGACATCAAGAAAGAATCCGAGGCCTTGCATGTAAAGTAGTAATGATTT[T/G]AGCACAATTCGATGACTTGGCTGAGGCATTTTTGTGGACTCTTATGGCATTCTTATCATC	0.9061	0.778132	0.345286	0.285675
seq-rs1577	3	13826784	TAAAAAAGAGTCGATCTACGTAGTGATGCGACTCCACCTAGAACAACGAGTCTAAACAAT[A/G]AAGTAGATCTTTAGACTCCAAGAGAGGAAGCAAACTTAGCGGGAGAGTTGATCGACGACG	0.8988	0.997877	0.00423727	0.00422829
seq-rs1578	3	13830483	AGATTAATTTTTGAAAATTTAAATTTTGATCATGACGGATAAACTACGTACCCACCGGAC[A/C]ATGAGTGTACAGTTTGTTTCATCATACACAAATACAACCAAGAAACTTCCGTCTCATAAT	0.8087	1	0	0
seq-rs1579	3	13953395	CAAAGACAAAGATCAACGAGAAGGATGGTGAGGAATTCTTGGTGTTAAGGAGGACAAAGG[T/C]GACGGACGGCGATGAATACTTGGTCGTAAAGAGGACAAGGGTAAAGGTTGGCACCGAACA	0.884	0.632696	0.464783	0.356772
seq-rs1580	3	14153563	AGAGCCAATGTTGGAACCAGTTGTGCATACACTCCTTGTGCCTGTAAGACCATGAAACGC[A/G]GATCAATCAAATTGGACGGAAAAGTAAATACTCTGCTAAGAATGGTACAGGTATACAGGG	0.7761	1	0	0
seq-rs1582	3	14215382	TTAGACTAAATGGACTTGCAGGTTTAGAAAGCTAACTATGGTAATTACGAACAGGATCAA[T/C]AAACTAAATGTGTATGCAGAAGAAAAGCTGCACATGTGCATAACAACGCATTAAATAATT	0.8773	0.676221	0.437892	0.342018
seq-rs1584	3	14344509	AGCTATGTTTCCTGGATTTGTCCACATGTACGCTTGAACACGTACAGTTAATTGTTGTGC[T/G]ATCCGTCGAGACCAGCCAAAGCAAGGCCTCGTGAAGTTTTGCTGCTGGGAAACTACTGTT	0.8159	0.526539	0.498591	0.374295
seq-rs1585	3	14458553	ATTCAACCAGTAACCAGTGCTAGATGAGTCCAATCCATAATGGACACGCCATACTGGCCG[A/C]GATCAATTGCCCCGCTCCTAAAACCCGTGTCCGAGTCGAGTCCAACCTGGCCATCTCCCT	0.7287	0.738854	0.385898	0.311439
seq-rs1586	3	14474350	CTAAAAGTGTGACGGTGCGATTTGATGTCAAGACACCTTTCCACGTTACCAACAAAACAA[T/C]TACTCAAAGCGGATAGCAATAGGAAATAATTTTAAATTAGTTAACATACTCTATGTATTA	0.8222	0.738298	0.386428	0.311765
seq-rs1587	3	14485010	TGTCATTCTTAGAAACATTTGTATCAAAGCATAGAAACCCATTCACCTTATGGCTAAATT[T/G]AAGTGCATGGGCACGACTTACTGGACTTTGCATTGTTGGTTCATCTTGTTGAACTTGTTG	0.8727	0.508493	0.499856	0.374928
seq-rs1588	3	14692162	AATTATCAATATGCACCTGTTGGATAATGCAGCAGGGATAGTTGAGATAGAACATCTTGG[A/G]GCGCTTGTTCTTTTGTGTCATGTTTGGAGATTGAGATTTAAGAACAAGTTTAGCTGTGGG	0.7973	0.618375	0.471975	0.360595
seq-rs1589	3	14696434	CAGATGGACACAATGGCACTAGTACTACTCTGTTTCCACAAAAAAACTCAACCAGATCAA[A/G]TCCCAAATCTCTAATTTGTGAATAAATGAAAATCTCGGTTATTTATGGAGTATTACTCGA	0.8813	0.64311	0.459039	0.353681
seq-rs1590	3	14755965	TGCTCCGTGCTGATGAGTGCGACTGCATTTGAATCCACGTATGGTGTCGCAGGGGTGATC[T/C]GGTGATGTACAACTATGTTCTTTTCGGCCAAAGTGTGTCATCGAGTTTCCAATGGCCATA	0.7623	0.735669	0.38892	0.313291
seq-rs1591	3	14783057	CATTGGTTTCTGACCTAGTAAAAGATATGTTTTCTCCCAGTACCACGAATCTGAGCAAAT[A/G]ATTATCCGATTCGTTATACCGAAAGGGGTCAGTATAATCCTCAGCTCCTATGGAGACGGG	0.8524	0.667728	0.443734	0.345284
seq-rs1592	3	14844462	GAAATTTTAGCAAAATTAGGTCACTAAACTGAGTACTGATTTATGTTCAAGCACCTCCAC[A/G]GACAAAATTGAAAAAGGAACAGCCATGTTTGATCAAGGTAAACAACAAGTCCTTAAGGGG	0.783	0.997877	0.00423727	0.00422829
seq-rs1593	3	14872584	GGCTTAGTATCTCTGCCTAGATACTTTGGCCCTTCAGAAACACCAACTGGAAGAGGATGG[T/C]AAGGGATTACAGGTGGGAAACCTGATAAAGCACCTTCTCTTTCAAAGAAATTGGCTTTCA	0.725	0.997877	0.00423727	0.00422829
seq-rs1594	3	14933304	GAAAATTAGACTACAAACACTAATGTGCAGAATGACAGGACTAGGCCATCTTGTAAACAA[T/C]TCTTCTAACTCGAACACCTCAACATAATTCAGGAAGAACACAAGAAATAGGGCAACCAAT	0.9182	0.579618	0.487322	0.368581
seq-rs1595	3	15065768	GGCATACAAGTTTCATACAAGCATTGGGTTTTTCATGGTGAACAAGTGGACCTAGATATT[A/G]ATCCAGTTGATGAGCCTATCAATGATGAAGATGATGAGGATTTTGATGGTCTGGACATGA	0.8362	1	0	0
seq-rs1598	3	15528911	TCTAAACATGGCCATGCCGAAAACCATCGGTTTCAGACGGCCTTCTTATTTTTTTTGCTA[A/C]TTACATGTAAGACGAACACTTTGACGAACCACTACGCATACACACCGCAAGCACACGTAT	0.8088	0.501062	0.499998	0.374999
seq-rs1599	3	15693433	CATGCAACCATATATGCATGAACACTCTCCATGCGAGACTCACCATTTTGAAGACATTGC[A/G]TAGGTCACCGAGCTTGTCATTCTCCCTACCCACGCCGCTGCCACCCCATCCCACCCTCCC	0.8234	0.667377	0.44397	0.345415
seq-rs1602	3	16224284	GAACTGATGAATTTAATGAATGTACTAATATCTCAAGCCTTGCTCAGCTGACGGTTAAGA[T/C]TTAAGACCACTAAGCATAGAACATTAATTTCCATTGGTGCATCGTTTCATTGAGCTTCCA	0.9405	0.835456	0.274938	0.237142
seq-rs1603	3	16262009	CCGAAATAGAATTGTTCGATGCATTCAAAGAAACCAGTTGAAGAGAGCCAATCTCTGATG[T/G]TAGGTGCCCAGAGAGGCGGTTGCCATCGAGAAGGAGCAAGCTGATGTTCTTCATGGCACC	0.8561	0.838641	0.270644	0.23402
seq-rs1604	3	16278926	TCCACTTATGTTCAGCAAACGCCTTGCCCGGCTTGTAGATGGTCTCAAATATAGCTTTCT[A/G]GAACAAGGTGTGAAATCAAGGATCATCGGAGTCATTGGTTCTTCGGAATTGATCATGGTG	0.7776	0.604034	0.478354	0.363943
seq-rs1606	3	16757613	GCAAGATAGAACAATGCTTTCTTGCAATTAATGCGACGAGATGAGTAGGGATCAAGTCAA[A/C]ACGGTGCAATTAGGCTTGAAATTTACAAATCCAAATTGGCTAGAGGCAAAGTCGCTTTTC	0.9226	0.70276	0.417777	0.330508
seq-rs1607	3	16794582	CCTTTCATCTAAGAATAGTTATATTTTGAAATATAAAAAGTTATTAATCTTAATATATGC[A/G]CAGAATGTAGTGTGTATGCTGGTGAAGGCTCGAAACTTGTGTGCGGCTGTGGATGATTGA	0.8409	0.562633	0.492154	0.371046
seq-rs1608	3	16796034	CAGTCTGAATATCTGGTACATGTGGATTATTGGTATTGAAAACAATTATATTATTCAAGC[T/C]GCAGACTTGCAGTCATTAGATGAAACAGTGATATTACATGCCATTCTATTCTTGTACCAC	0.9167	0.549894	0.495021	0.372498
seq-rs1609	3	16797919	TCTCGCTTCCATCTTGCAAATCTGGTACATTGTCGTGTTGCATTGCCCAACAAATTCTTG[T/C]TGGGATGGTGCTGTTACTCTTAGTTTGTTTGTTGTGAGATGAGAAGTTAATAAGCTTTAG	0.7575	0.993631	0.0126577	0.0125776
seq-rs1610	3	16808764	GGCATGAGGGGAACTCCATGGGATACTGACTCCGTTTTTCTACTTGAAGTTCTCGAATCC[A/G]TGCCGTCAACCCTTCCAAATGTTTGGGCACTAAAATGTTTCAAACTATCTAATTTTATTT	0.8421	0.704883	0.416046	0.329499
seq-rs1611	3	16871048	CCTGCAGATATCAAATGATTAGAACTGGATTATTGGAAGGGGAACGTAGTGACTTAGATT[T/G]TTTTAGCTCCAAGTTGTTAATAAACCAGAATCTAATTATGATCATGATTGTATTGTCCGG	0.8995	0.788747	0.33325	0.277722
seq-rs1612	3	16895631	ATTAAGACTTTGAGATCCTCATTGCCATCGGTCTCTGCAGCTGTTCTTAAAATGTTAAAG[A/G]CATGGACAGCATGGTGCAAGAATAGAAAGAAATCAAGAATTTGGTTATATGTTCTATGAA	0.9406	0.528662	0.498357	0.374177
seq-rs1613	3	16921598	ACTCCCTCTATCCAATAAAAAACCAACGATTTAGTTCTTTTCGCGCAGGGAGTATATTTG[T/C]TCATGCGGTACAAACCAACATCATCTTTACTCGATTTCGGCTAGTCGGCAAAACATAGTG	0.884	0.738854	0.385898	0.311439
seq-rs1614	3	16939138	AGGGTAAAAAAAAAAAAGAACGCAGCGTACTGTTTCTACGCACCTGAAGGCTCATCCTCC[T/C]CATCCTCAGCACTCCCATCCTTGGGAAGCAAATCGGGCGCTCCATACCACCGCCTCAACT	0.8387	0.753715	0.371257	0.302341
seq-rs1615	3	17018350	GGCCTCAAATGTTTGCCATTTTCTTTAGAAGAGCACAGCAACCAATACTGAAACGCCAAC[T/G]CCTAGGTTCAACAAAAGACCCGCAAAGAAGAGCGGTTTCAGATTTTTGAACAAACATGCA	0.8521	0.515924	0.499493	0.374746
seq-rs1616	3	17091510	TGCTACCGGAGTAGTTAAGACTGGGATTCTGTGTTAATAATATTTTTGGGTCTCGGCACA[T/G]TTATGTATGCGCAGCAAAGCGACCGATTTTCCTCGCATTTGTTGATGTTGCGATTTTTTT	0.8477	0.993631	0.0126577	0.0125776
seq-rs1618	3	17755105	TGTTTGCCATGAAGATCGAAACATTTAAGTATTAAATTATTCTTAAGAATGCAGCAACTC[A/G]GTATATCATCTGTGACTTGAGAATGCAGTTGTGAATCAGTACTCTTCCTACTAACATAAT	0.9168	0.587049	0.484845	0.367308
seq-rs1619	3	17801335	AGACAGATGGTGGTTTTCTCGAGGTTTAGTAGATTGATTTCGGTTGACGTCAGCTAGCTC[T/C]GAACCAATCCGAATTCGAAGGTAGTCGATCCGGGCAGAGGCCTTGCGGTCGACAACATTA	0.8727	0.826964	0.286189	0.245237
seq-rs1620	3	17862917	AAATAAAAGCAAAGAAAAGGATATCAAACAGACCATTGTGCATCCCATTGATACTTGTAT[A/G]TCTATTTATCTATCCACCTTTTGTGTACCTTACTTCTATCTAGTGAGTCACTTCATATGT	0.8501	0.70913	0.41253	0.327439
seq-rs1621	3	17889053	ACTTGTAAAATCTGAAGGAACCAAATTATTAAAACTATCTCCTTCATGTAGTATGAAAGG[T/G]CATTGTACTAACAAGGAGTCCTTTATTTAGGTGGAAAGGGTGGCAAGCATGCTAAATTAC	0.9096	0.70913	0.41253	0.327439
seq-rs1622	3	17932863	GTTGCTACCGCTGATCTGGCTTCGTGGACCTCGCCGTTGGGAAGAGGCACTAGTGTCCAC[T/C]TCACTCTGCCACTATCTGAAGGATGAGGATAAAACAAATAAAAAGAAGGAAAAAAGAAAA	0.9216	0.840764	0.267759	0.231912
seq-rs1623	3	17941373	TGTTGTAGTAGCAAGTTGATGTGAACCGGTCCTTGTAAATATAACGGTGGAGATGAGGCC[T/C]GTAGCTAGTCGCATCGCCGAAGTCCACAGCACCAATATGTTATATTTGTTAGTCAAAATT	0.8718	0.715499	0.40712	0.324247
seq-rs1627	3	18026656	AATTGACTGATTGCTATTTTGCTAATAGCACGACGAGCAGAATGATGATGGTGCTGAAAA[A/G]TCGGATAATCAAGTTGTGGATTCTCTTAATGAACCCAACAGAAGTAATACAGGGAAGAAG	0.9272	0.694268	0.42452	0.334412
seq-rs1628	3	18034727	AGGCAGCTGTATCTCGGTCTAGTGCAAAGTTAAAACTCCAAGCACTTGCCACTACTACAA[T/C]AGATATTATGTCTTCGATGGCGTGCATGGATAGAGGTGAACATCTATAGATTCAACTAGC	0.9193	0.694268	0.42452	0.334412
seq-rs1629	3	18037793	TAGACAAATAAGATTTGGCAGCTCCTGCCCTGATATCTGGTTTCTGTTTATGGAAACTTT[A/G]TTAATTTATCTATGGATAACTTGAAACTTCAATTTTAAAAATATGATATCCGTGCCTGTT	0.9099	0.694268	0.42452	0.334412
seq-rs1630	3	18132833	GTTTACCTGCCAAATCTAATTGTGCAGCAGGAGAGTTGATAACTGCATACGTGACTTTTG[T/C]TCTTTGTTACAAAGTGCATATTTTTTCTGTTGAAATTGATAGTGTGAGAAAGCAAAGGAG	0.7102	0.997436	0.00511506	0.00510197
seq-rs1632	3	18389723	GTAAATTTGGTCAGGCTCAGGGAATGAAAATGTTAGGAACCAATTGCAACTTCTCTCGAG[T/C]CAGTACTTATGTTGTTAGTTTCATAGTATCTTGTTTTTTGAACGACGTTGGTTTCATAGT	0.9242	0.723992	0.399656	0.319793
seq-rs1633	3	18410418	ACTTTGAGATCATTAATCATCATTAATAAATTGTCAGTGATAAGCTGGCTTAGCCTAGAA[A/C]GGCAAGATAAAGATGCGTTATATGCCTGGCCATGCTGTCCAGAATGTGTATTCAGAGGAT	0.9196	0.723992	0.399656	0.319793
seq-rs1634	3	18644170	TTTAAAACACGCATACAGAAGTTGTGAAAATATTTTAACTTAACCCAAGGTTTAAGAAAA[T/C]ATAGTGGTGAAAGTCTGTCTTGTTATGTCCCAAAACAGAAAGAAACCAATGGAACCTACA	0.8456	0.838641	0.270644	0.23402
seq-rs1635	3	18682496	ACAATCCAAGGGCCCAGATCTTATCCCCAATCCCTATGCAAACCCTCCATATTCCATTCG[T/C]CGTCTCACATCTCATTATCTCATAGCCCATCACAGCTATTTATATCTTAACTAGTGAAAA	0.8331	0.838641	0.270644	0.23402
seq-rs1637	3	18878446	CCGTCTTTGGTTAAGTACGACCAAATAGAGGGCAAATTGACAGAAACAAGGGGCGCCGCC[A/G]TGATGGAATCAGATTCGTTGAGCAGCTCGGAAGTAGTTGATCAGGCCGAAGTCCTCCGGT	0.8639	0.838641	0.270644	0.23402
seq-rs1639	3	18934084	AAACGGGGCGTCCAGGCCGGCCGGTAATTTCTTTTCTACGTACACGGCAAAAACCAAGAC[T/C]CGTAGACTAGTACTCCTAAAAGAAAGGGAAAGAAAAAAAAATGCCAATAAACTAGGCTCG	0.9109	0.826964	0.286189	0.245237
seq-rs1640	3	19140165	AGAGTCTGGATTTGGTTTCTTGGGCAAGAGAGTGATGTAAGACTTGTTGAGATTCTGAAT[A/G]GAGATTTCTTGGAGAAAAAATTGTTCGGCCAATTTGTAATAATCATGTGAGATAATCTGC	0.8385	0.693617	0.425025	0.334702
seq-rs1641	3	19253401	ACCATTATCAATATCTTCCTATCCCCAATTAATCTCTCTTTTAAATGCCAAAAATTGAAT[T/C]AAATTGACGAGATGAATTCATTTTTCAGTCACCTCTCCACCTTTCGCATCCCCACCTCTC	0.9086	0.838641	0.270644	0.23402
seq-rs1642	3	19293430	CAAGTTTAAGAGTTTGAGAAAAGGACTAAAGAAGTGGAGCAAGACCATTTCAAAACTGAC[A/C]ACTCTGATTTCTAATTGCAACCTTGCAGTCTCTTTTATCGACAAGTTGGAGGAACTAAGA	0.9246	0.827273	0.285785	0.244949
seq-rs1643	3	19459560	AATATATTTTATTTTCTAAATATTTTTTGTCTTATCATCGTTTCTAAATTCAAAATTTCT[T/C]GTCTCTTGCCTTGTTCTCACGTAAGAATTAGACTTTGAACCTTAGTAGACGTGTTGATTG	0.8253	0.694268	0.42452	0.334412
seq-rs1644	3	20029862	TGCACTTCTTGTGAGGTGGACTTGTTAAGGTGAAATTTTAGAGTAATAGAAGCATTTGTA[A/G]TGTGAAAACAACAGTAAGCAAAAGAATCATACAGATAGGGCAGATGGAAGCGTTTCCAAT	0.8806	0.772824	0.351134	0.289487
seq-rs1645	3	20031900	CCTGCGGCAATGGAGAAGGAGGCCGGTTTGCCTCACCATGGTTTTGGTTGCCTATTAGTC[T/C]GCTAGTAGCAGAAACAATCCCTCCGAAGAAGAACACGCGTTATCCTAACGAACTTGAGAA	0.7714	0.760085	0.364712	0.298204
seq-rs1646	3	20240031	GTGATAGGAGATAAAAACGTCTGAAGAAAATGCACTAAAACTTAACACGTTTTCTGAAGG[T/C]TTTCAGCCTACAGGGTACATCGCTAGTCTGGTAGAGACGCTAATAAAAAGGGGTAGTACC	0.9341	0.838641	0.270644	0.23402
seq-rs1647	3	20240807	TTTTACCTGAAACTTGAGATCTAAACAATTGATTCATCAGAGTCACTCCTATACAGTGTG[A/G]CAGATTGCTCATTTCTTATTACGTACAAGTACTTCCACGAATTAGTACATCGCTTTTTAA	0.8315	0.867304	0.230176	0.203686
seq-rs1649	3	20413971	GTCACACCTATTTGTGTTGAAAATTGTCCTTTTGTGATTCCTCGTTCTTTATCTAGTACC[T/C]GGTTGCAATTTGTTTGATATAGTGTGGTACTTGTTGTACAAGTATCAAAATTCCTTACAA	0.8638	0.694268	0.42452	0.334412
seq-rs1652	3	20652964	TTTTAGATAATGGATAAAAATCCAACTTCTATATCCACTTGTGAATATATACAACCAAAA[A/C]ACCTGGGCAGCACTATTGGCGAGAATAGCATCTGTGCTCTGTGCACTATTGGTTCGCCCA	0.7473	0.838641	0.270644	0.23402
seq-rs1653	3	20724727	TAAAAGTTTAACTAGGAAAAAATTTTAAATTGACTTATATGAAACGGATGGAGTATGATC[T/C]AAGTGGTTGGTTGGTTAGAATTGGTTTCCAAAGTGGTGTTTATAAATCTCACTGATGAGA	0.8921	0.838641	0.270644	0.23402
seq-rs1654	3	20786996	AAACAACACAAGGTGGACAGGTACGAATTGATGTTGTTGTCACGGTAAGTCCCATTCTAT[T/G]GGGATGGCAATCGTCAGATGATTGCAGCTGTGGCATCTAGCTAGAAAACACCAGTGTACA	0.9188	0.694268	0.42452	0.334412
seq-rs1656	3	20871473	GCAAAAAATGAAAAAAGAACCAATCACTTGTCAATGACAAAACATACAGGTCCCAGGAAA[A/C]GGCCGAAAGTATTTGTCAGATGACTATTGCTGTTTTGGTTTTGATACAAGGAACCAAAGG	0.7747	0.898089	0.18305	0.166296
seq-rs1657	3	20916312	TAATACAAGATATGTTCATAGCTGAATTTTCGTGTCTCTCGAAGGATGTCCCCTATGCCT[A/G]TCCCCTACGTCATCGAAAAATTTAAAAAACAATTAATAAGGTTGATAAACATGTAATATA	0.7498	0.694268	0.42452	0.334412
seq-rs1658	3	20949601	TCATGTGGGTATGAAACTATGATCGCACAACCATAGCTGCCACCTCAACCAGTCTGTCTC[A/G]GTTGCTATCTTCCTTGCCGGTTTCACAATGACGATAGAAAGCCCGATTTCCCCTTTCTTG	0.7935	0.874468	0.219547	0.195447
seq-rs1659	3	21008780	CACACGGTTTCAAACCAATCGACGCTAGCTCTGGCCGGATCAACATAAAAACCTGTGGTG[T/C]TGTTAATGTATAGCGTGCAAAGCTAAAAAAGTTGTAAAAAGGATGAAAGGTCTAGCTAGA	0.7979	0.732484	0.391902	0.315109
seq-rs1660	3	21029754	AATCTCTTTTTCGGTGGTAGTGCCACGTAATTGGCCCTCCCCTTCGTGCTATCGGTGGAT[T/G]GGGAGTGACTGCATGCTCTCGAGTTATGGAAAATAAAATGGATGTGGGGATATCAAATTT	0.7924	0.730361	0.393868	0.316302
seq-rs1664	3	21121700	CTCCTCTAACTTTTGTCAAGATCAAGTCACTACTCACTACTACTAATATTACCTTTAATT[T/C]CCTCTCTCTCTATCTCTGTGTGTCAAGATTCTTTGGTTCTTGAAGCCGCCTGCTGCCAGT	0.8181	0.814225	0.302525	0.256764
seq-rs1665	3	21190268	CCGCGTCAATATCTCTCCTTGCTTCCTTACTTCATGTACTGTGTCATGCTCAAGCATATG[T/C]CCCCTCTCCGATCTTCCTACCTCGTCGAGTTCGTCGGATCAGTTCCCAAATTAAAGGTGT	0.7145	0.573248	0.489269	0.369577
seq-rs1666	3	21210715	CCAAACAAGGCAAGCTGTTGGATTGGTATATTATCCACGCGTCGGACATCCGAAGTGGGG[T/C]TGCAGGCAATGTGGTTTGCACCCGGACTGCACCAATTTTTTTTCCGATCCATTGCACTCT	0.7472	0.573248	0.489269	0.369577
seq-rs1667	3	21213498	AATTGATTATCATAATCAAGCAAATATAAATAGGATCATATCTAGGATAAGAGTACTTTT[T/G]GGGAGATTATCTATAGGCACCTATCCAACTAGTGCTGAGCAGAATCGATCAAAAATTAAT	0.889	0.649682	0.455191	0.351592
seq-rs1668	3	21291722	GGCCTGCCCTACACTAGCATCTTGCTACACCATCTTAGAAAAGAAGCCCGGCTACATTGT[T/C]CATTGCTGTCATCAGCGTCACTGGAGACTCTACCCTACTCCAAGCCTACTTTGCCTGATG	0.9263	0.816348	0.299848	0.254893
seq-rs1669	3	21352719	GGGTGTCAACTTTTCTTCAGGAGGATCAGGGGTGTCTAATCTCACAAACATGGTAATATT[A/G]GCTAGAACTTGAAACTGTACGATCGAGATTAATGTCTTTCGAATACGTAGTACTCTGGTC	0.9288	0.639362	0.461157	0.354824
seq-rs1670	3	21381804	TAAGTGAATACTTCCTTTGTCCCATATTTAAGTTCATTTCTAGCTTCGTCCCATAATAAG[T/C]ACATTTTTAGAGTAACCATTGTATCGGAGTTTGTAGAAGTAGAGAATAGTCGTATTACGA	0.9281	0.640127	0.460729	0.354593
seq-rs1671	3	21392008	CTCTGAAAGAAATCAGGTAAAACCAGCCAGTTTCTGGTCAGATTACCGATCAATTATGCA[A/G]GTAGGCATTGGATGCCTATACTCCACTTGGATTTGAACTGTACAGTAACGAAACCTTGCA	0.9103	0.878981	0.212747	0.190116
seq-rs1675	3	21728031	TCTGTTTTTCTCAATTGAATAGACAGATCTCCTGCCCTTCTTTTATTAAAAAAAATCACA[T/C]TCATGATTTCCAACAAAATCAGTAGCACAGTACCAATGGGCATCAGCAGAGTAGTTAATA	0.9451	0.607219	0.477008	0.36324
seq-rs1676	3	21753230	GTGGTGTGGAGCCACCCATAAGGCTGTATGGTCTGCTGACCCCACAACTTTTCCACAAAC[A/G]CCCTTATGATTCTGCATCTTTATATGTAAATCCATTAAAATATATTAAAATAATCCCACT	0.7511	0.802548	0.31693	0.266707
seq-rs1677	3	21754709	CTACATCACTACAGCTTGATGATCTAAGCAAATTCGGCAAGGCCTTTTACATCTTTTTTT[T/G]GGGGTCAAAGTAGCAAATTATTATGGTCCATTTAGTACTTTCCAACTTGCAAATTGCAGA	0.719	0.804671	0.314351	0.264943
seq-rs1678	3	21758040	TTTTCCTATCAAATGTTATGTTTTCAATGATCAAACTGAGTCTTGGTCAACTCATGGGCT[T/C]GTCTATTACATTGGGTTTTCTTTTGTGGTATGCAACCCAATATCTGCTACTAGATTTATT	0.8939	0.806794	0.311755	0.263159
seq-rs1679	3	21951145	TAACCATGACACCAGCAGATTAAAGCTTCAATTATGGCTGACCGGTTAACGTTACACTAG[A/G]AGTACCATCCGTGCGTTGCTATGGATCTAACAAGTAATTTATTTGGGAACAAAGAGAACA	0.902	0.873673	0.220737	0.196375
seq-rs1680	3	22009876	TTGTTCCATGGCCATTGCACTCTTTGTGCTTACTTGTGGTTGTCACCTTGTTTGATCTCG[T/C]CTCATGCACAATTGCTATTGTCCTCGAGCTCAAAACTTGCAACTGAAACTCATCAGCAAG	0.8459	0.834395	0.27636	0.238173
seq-rs1681	3	22013630	TTGTTGCAGGATCATTGTCTTGAAGGGATCAAACGTACGCAGATGTGATTAAACTATTGC[T/C]CGAATCTCTCTGACCCCTTTTTCTTCGGACATCACCGATCTGGCCGTAATAAACAGGCTA	0.9087	0.685775	0.430975	0.338105
seq-rs1682	3	22044344	GAACTGAGGAGCTGTGTGTGTCATTATCTTCAGAAAGGGCGTGGATTTTAATTTCTCAAC[A/G]AGATGTCCCCCGTTGTTTACATGTCACTCAAATAGTTAATTTAATTTCTTTTTCCATTGC	0.9022	0.515924	0.499493	0.374746
seq-rs1683	3	22106520	AATTATGTTTAGGTCCTTGCTTCACTTGACTTCTTTTGTCTTGCCACACAAAAACTGACA[T/G]TTGTTTGCCGTTGGAGACCAAAATAGCAGATTACGCGCCTCATCGCGCCATTCTGTAGAA	0.9337	0.81104	0.306508	0.259534
seq-rs1684	3	22111488	CTCTTCAAGAGCTCCTTCATCAATGAAAGGTTGTAACTTTTCACTTTGTCCATCAGTATC[A/G]AGAGAGGCTGCAGTTGAATCCAAAGACCCAGCAGGCATTTCCTGTGTTTCTTCAGGACTC	0.854	0.808917	0.30914	0.261356
seq-rs1685	3	22123697	GATCCCGAGATTTTTAAACCAGAGAGATTCAACGCGAATCTCGTTGATTTCAAGGGTAAT[T/G]ATTTCGAGTATATCCCTTTTGGCTCCGGTAGGAGGGTGTGTCCTGGGATAACACTTGGGC	0.931	0.515924	0.499493	0.374746
seq-rs1686	3	22253138	AGTTTGGTGGCAATGATAAGATATGGTTTGCAGACCAGGGGCCTGGTATGCCGCAGCTTA[T/C]GCGCTGCGAATACAGTTGTCTGAAGAATGTGCACATTACAGGGTACAAAGGGGCGAGATG	0.8461	0.781316	0.341722	0.283335
seq-rs1687	3	22289730	GTCCTCAATTGCACAAATGATCAACAGACAGGATTTTGCAGGCCATCAATAGTTACTGGG[A/C]TAGTTTGGGTTGAAGCCTATTTTTGCCCTACTGAAATTTTGACAACTTCAATAGTATGAA	0.7888	0.808917	0.30914	0.261356
seq-rs1688	3	22290726	ACTCCTTGAGCAGAGTGTTCTCCCTCTGCACATCGCCAAAAACCAAAATCATCAGCCGAT[A/C]GATTCACCCATCCCAAATCCCGCCCCTTCCACTAGCTGATTGATTGATCGATTGATTGAC	0.7583	0.779193	0.344102	0.284899
seq-rs1689	3	22326600	TGTTTCACCTAATGGTTAAGTGAAGTATTTAACCACCTGATTTAGAGGGAATCGAACGTC[T/C]GATTTGGAGTTCACTCCTCAGACTTTTAGTTGAATATAAAGGCATAGGTGAATTAAGTCG	0.8625	0.77707	0.346464	0.286446
seq-rs1690	3	22328060	GAATCCTCGCCTACATAGCTGATATTTTCCCCGTGGACAAAAGAATTGAGGATGTTATAG[A/G]CTCTGTTCTATTCGTTTTTTTTCCAGATTTTTACCACAGATTATGTTGCTCCACGCTTAT	0.8801	0.760085	0.364712	0.298204
seq-rs1693	3	22415930	GCTACTCATTGAGTTCAATGATACGCCACTCTCATGTCTCACTGACTAATGGCCCCAGGA[T/C]CCAAATGCTAAAGATAATGTTGAAGAAACAAGGATCTTCAACATTTTAAACTTTTCATTG	0.8612	0.774947	0.348808	0.287975
seq-rs1694	3	22478176	TGACCTTGGATTATTACTAATAGATACATGTCTGTTGATTATAGTATTTATTAATTAGGG[A/G]TGAAAATTTCGTGTAATTGATAGTTCAGGTGGTCGTACGGACTATATATAGAGAATGCAT	0.9042	0.730361	0.393868	0.316302
seq-rs1695	3	22504223	ATCATCATCATCATCGGTCTGCATCACTGAGGTGTCCCAAAGTCCAACTTTCATCCATCT[T/G]CGCGTACGTGTGATGGAGGAATTAACACGAGTATGGTAGTAAGCCCATACGAAAATCTTC	0.9341	0.782979	0.339846	0.282098
seq-rs1697	3	22579680	TTTACTATGCATACCAGTCTACCACTACCACTAGCAAATTTCACTAGCCATACAATTTTT[T/G]CCCAAGATTCACACATACATGGATGTGAGATTTAAACCCAAGACCTCACATGCACTTCAC	0.8477	0.791489	0.330068	0.275595
seq-rs1698	3	22582110	TATTTAATTAATCATATATTAATCCGCGTCACTCTTTTTCTCATGTCAGGAGAAAAGGTT[A/C]TTAACACTCACCTTAAGCACAGCCCGAGAGTTTGCTTTTTAGTTGCGTTCCACGTACGTC	0.9128	0.789809	0.332022	0.276902
seq-rs1700	3	22634898	TCGGTATACTGACGTGCTTCTGTTTGCAGTGTGGGATGTGATTCAAGTTTTAGTTGTTCC[A/C]AATGGGAGAGCTGTCCTATTCAGGTTGTTGTAGTTAACTTTTATTTTTTGCCACATGCTT	0.8171	0.755839	0.369093	0.300978
seq-rs1701	3	22671783	CCCCAGTCTGTGACGATGATTCCACCTCATACTGCTGACTTGAACAATCTGGTCTGTCGT[A/C]CATCATTACGCCTATTACTCTAGCTTCTTCAAATGCTTCAGTTGCCCGAAACTTGGCCTT	0.8827	0.864119	0.234835	0.207261
seq-rs1703	3	22673574	CTACTGCACATCAACGAAATCACATTAGGGACAGCGATCAAGTGCTACTGCACGCACTTT[T/C]GCTAAACTAAGGTCCAACAGGATCGAAGTTATAGCATCCATATATAATAATAGGACAAAT	0.7102	0.997143	0.00569796	0.00568173
seq-rs1704	3	22740001	CAAATGATAAATGTGCTTCTTTACATCCAGGCATTCGTAATCAGTATGAAAAGGATGCAG[A/C]ATACATTGACGCTACATTTTATAAATAAGGTTTTCTTTTCTAAGAGAAAGAAGGGTGCGA	0.9226	0.764331	0.360258	0.295365
seq-rs1705	3	22748645	CGTGCACGTACACGAGGAAATTACGTCAAAAATTAGTCTCAGTCTACAATGCACGTCCCC[A/G]AAATGACTTGGCTACACGTATACGTTAAACTTTACACGTATACAAAGCTTTGCGTTTAAG	0.7102	0.738854	0.385898	0.311439
seq-rs1706	3	22782634	CCACATGCTTGTATAGGGGAACGATAGGGTTAGCTAACTAGCTTCAACTGGCCGGAATTA[A/C]TATAGGCCCTAGCTAGCCTGCCAGGGCAAAATTAGCTGCAGGAACATGCATGAATGAAAA	0.9223	0.717622	0.405281	0.323155
seq-rs1707	3	22796237	GAAAAGCGCAATCAAATGTCAGAATTACCTGCTGGCCATCATCTTCCCAATCAATGGAAA[T/G]GGCACGCTGGATCGCTATGGCCTCAATAGTTTCAGGCATCATTATCCCAGGGACCAGCTC	0.9097	0.723992	0.399656	0.319793
seq-rs1708	3	22797192	TCCGGGCACACAAGGAGTACATTGGGATCCATGAGGAAGCATAGACTGATTGAAGGTAAC[A/G]AAATCCCTAAAACCCATCCCGCCAAGAGACTTCGGGGATTCTGGATTTGTCACACAGCGA	0.8168	0.524416	0.498808	0.374403
seq-rs1709	3	22817022	TCGGCTCCGCCCCGATTACGATGCTAAGCAGGCGTTATTGAACAACGGAAATGTTTGTAC[T/C]GCTGGCAGAGGTCGTTTTACTCATTTTGCTCTTCGCAAGGGAGTTGGAGCTTTATGGCTC	0.908	0.753796	0.371175	0.30229
seq-rs1710	3	22892740	TTTGAAAGAATTCTATAAAAACAACACACTTGAGATTAAATGAACTTTAGAAACAACACA[T/C]TTGCAGAGGGAGTACCCATTTCCTTTGATCAGAAAGAATAAATGGTTCAAACTCCAAAGC	0.8908	0.651805	0.453911	0.350893
seq-rs1711	3	22998839	TCATATTCCTACGGTCTCAATATTATATAAATGGTCCAAGTGCATGGTTGGGCTAGATCA[A/G]GAATGAGTTGTGTTTAACATGCACTCTTTATCGTATTCCCTAGCCTAAGGTGAGAAACAC	0.9167	0.848195	0.25752	0.224362
seq-rs1712	3	23038466	ACCGGCTAGCTGCTGTCGTTCATTCATCTTGTACAAAGGAAGTCTATACTGTATCCCTCA[T/G]TTATAGCCTGCGTCCGATTTTTCTCTATCAATTGCAAAACCAGATATGGATACCCTTAAC	0.9101	0.751592	0.373403	0.303688
seq-rs1713	3	23339431	GATAGCCGAGATTGCTGTCTTTCGAAAATTCTGTTGTTCATCGACTTCCATAGTGTGTGA[A/G]CGGAGCGCAGGTTGCAAATCAGATGGTTGCAGGTTGTTACTCCTCCGTCACAAAATATAA	0.7692	0.666667	0.444444	0.345679
seq-rs1714	3	23353084	AAATAGCTTAAGTGCAACCAACAAATATCGGTTCCAGTTACCATCAATGTTTGACCAGAT[T/G]GCTAGTGTTTGAGTTCATCAACATTTCTGTGACAACTATACAGTGAGGTGGAACTGACTG	0.8418	0.747346	0.37764	0.306334
seq-rs1715	3	23399870	TAGATGTACCTAGTCCTTCTTCTTGGTTCAAACATAGCAGTAACTAGGTGACGCCTAGTG[T/C]GTTGGAAATATTATAAATGAATATATTAAATTATGGATAGAATTGGATTAAAATATTGCG	0.9338	0.719745	0.403424	0.322049
seq-rs1716	3	23533952	CTTGGACCAATTCGGAGGGAAAATATCAAGAACAGTTGAACTAGAATCCCCCAAGGGCAA[T/C]GTGTATGTCGTCAAAGTTAGCAAGCACATGAATAAGACAGTCCTCCAGTGTGGATGGGAG	0.9054	0.997877	0.00423727	0.00422829
seq-rs1717	3	23561172	GCGAGATGGTAATGGATTTTCATTTGTTGCAGTATATGAGCCACCTTTTGGAACTGTACT[A/G]TCTACATGGCTGTGCCTGCGCGATAAATTCCTAGATGGGATAGGTTCTATACTCTCCTAA	0.8022	0.745223	0.379731	0.307633
seq-rs1719	3	23640952	TCGGTCCATTGGCTCCATTAATGGTTCCTACTCAAAGGACAGAGGCACACGGGCTGGGCC[T/G]TCACCATCTTCTTGATTTTTCAACTTTTTTGGAGGGAATTTGCAACAAGACTGCGAACCA	0.9019	0.853503	0.250071	0.218803
seq-rs1720	3	23733422	TTTTAACTCTATACACTTTCTTCGATTAAGCTTTTTCTTATTCTCAGACTCGTTCTTTCT[A/G]ATTGGTGAGAATTGCATTGCCCTCTCGTACCTTTATAGTTGCACCCGAAAATTTTAATAA	0.923	0.604034	0.478354	0.363943
seq-rs1721	3	23849667	TGAATTACAGACTACAGGGAATAAGCTCAATACCAGCAAGGAAGTTGATTGAAGAGAATC[A/G]TCAAAGTGTAAGTGTATGCTGAAATTACATATTTTTGCACCAGGGACGCCTCATATATTA	0.8337	0.85138	0.253064	0.221043
seq-rs1722	3	23870432	GTGAGTTGAATTGGTGACGCAAGCATATATGATTAGGTGTAGCAAATTAGTTACTCCATC[T/C]GTTTGCATAATTTTGTCAACTTTGACTAAAATTTTCTTCCACCTTTTCAAATGCACAATT	0.9047	0.842553	0.265315	0.230119
seq-rs1723	3	23987035	AACAACCCAAACAACGACTCCAGTTAACGCCTCGTTAGTTGATTAGGTTTTCGAGAATAA[A/G]TAAAAGACGAGCAACAGCTACAGGTAGGAGTAGTACGTAACATACATGGCTGATCACTAC	0.9372	0.864119	0.234835	0.207261
seq-rs1726	3	24449691	TTCTGTATGTTAAGGAAAGGATAAGTAAAAACCACAAATAATGCATGTATTTGGTTTCAA[A/G]AACATAGTCTAGGCTGATTTCTGAAACCAGTGCCACATGAAAAATCAAAATGCTGCATCA	0.9042	0.70913	0.41253	0.327439
seq-rs1727	3	24558567	TAAATCACCTCTCAAGAAAAGAAAGTTTTTACTTTGGGATAGGTATAATTGTCTTTTATT[A/G]CACCTTGGATCACCTCCTCTCCATCTCCCACTATTTTCTCTTCCCATGATCTAGGAACAT	0.7677	0.79724	0.323297	0.271036
seq-rs1729	3	24616806	TTTGTTTGTGCATTGTCGCTGAATCAAAGAGGACTTGTTAGAATCTGTTCGGTATAATTC[T/C]AACTCTTATCCATATCTGATTTAGCTTAAGCCCAACCAAGTAATCTAGCTTAAAAAAATT	0.8722	0.773885	0.349974	0.288733
seq-rs1730	3	24630414	CAAACCATGTCTCCCAGTGTTGACACATGTAACTACAACTACAAGCAATGAATCAGGCCA[A/C]TAAGCAGGCAAAGTTTCTTCCTAGAAACCGAGAACAACCCAGAAAGTGCCCTAGGCCTGT	0.8172	0.529724	0.498233	0.374115
seq-rs1732	3	24704855	GGTTTGAGTGTACTAATCAAGCTTTGAACCATGATGCTTTGTTTTCTTCACTTCAGTTCT[T/C]GAGGGATTTTGGTCCCAAGTACAGTACAAGACCCAAAATTTAAGTAAATAAAAAAGGGGG	0.8988	0.778132	0.345286	0.285675
seq-rs1733	3	24716963	GAGCTTGGTGAAGCAATGGGAAACCTAAGTGTTGAAGCCAGAATTTTGTTGCCTCCCGTC[A/G]CGACCTTGCCACCACACCTAGTAGCCTCCCACCATAGCCTCGCCGCACTTTACCGCTCCT	0.7584	0.773885	0.349974	0.288733
seq-rs1734	3	24732979	GTTTCAGGCAGACAAATTGTAGTCATGGAGTGTACTGATTGCTGCTAAATTATTATTCAG[T/C]CCTCCTCTGATGGTGTAGGACTCTGTGTAGGCTTGTAGGGAAGTATTAGTACAAGTCGGG	0.7638	0.546908	0.495599	0.37279
seq-rs1735	3	24753148	TTTAGTTTCTGAACTTTGCCTAACCTTGAGTCCTTGACTCCCTGTTTAGTTTGTCAACTT[T/C]ATGAGCTCATGCATGTTGATGACATTCGAGGGACAGTTACTTACGTTGTGAAAATTCTTG	0.8974	0.539278	0.496914	0.373452
seq-rs1736	3	24878525	TGTGGAGTTGCGAGCGTATCTAATAATGTCCTCGTCACTACCCCCCACAGCATCCACTCC[A/G]TGGAAGAAAAGCCCTGATGCCAACATTGGAGCTCTAGATTGGCTAGCAGCGTAGAGTCCC	0.8047	0.559448	0.492932	0.371441
seq-rs1737	3	24949245	CACACTTCCATCGTCCATGATTGTAAGGAGAGTGCCAAGTCACTAAAGGGAGGATTCTCT[A/G]GACAGAACCTAGAATTTAGCAAAGTAAATCCTGTCCAGTGAGCTGGACATACTTGGGAGA	0.8849	0.752654	0.372332	0.303016
seq-rs1738	3	25127244	TTTGTTTTAATTTTATCTCAGTTCAAGGAGCTTGCACAAGCTTATGAGGTATTGAGTGAC[A/C]CGGAGAAACGTGAAATCTATGACCAATATGGTGAAGATGCCCTCAAGGAAGGAATGGGTG	0.8925	0.598726	0.480506	0.365063
seq-rs1739	3	25293348	CTACTTTGCTATTGTGTAATTGAAATTCCTTGTCCAAGTTATAATAGGTCGGTCGAGGTC[A/G]CGGCTCATTCCTTACTTCGAGGCATTGTTTCCATCTATAAGAAAACCTCATCACTTCTGG	0.8395	0.673404	0.439862	0.343123
seq-rs1740	3	25297343	AGAATGCTTCAACGGTGCCACCTGGCATACGGACTCCATAGACAAGCCGTGTATGTGCCA[A/G]TTTTGCCACAGCCACATAGACAAAGTAGCGAAGTACCTGCATGGTCCATGCCATGCTCAC	0.9196	0.673404	0.439862	0.343123
seq-rs1741	3	25332009	CGAGCAAAACGAAAGAGTCGATCAGGCTCCCCCGTTTCTCAACGGCTCATTAGTACTACG[A/G]AGCATAAAATAGTTAATTATATTAACCCCGTTTAATTCGTCGAATATCTCTGGATCATTC	0.8164	0.671277	0.441329	0.343943
seq-rs1742	3	25342772	GCATGGTATTGCTGTTTCCAATCGAGTTCTCTATTAGCTGGGCTCAGTATGGCAGTAGTA[A/G]TACTAATTTCTAAGATGGTACCCTTCTTCGACTGTGTTTAACTTGCTTATACCGTTGCTT	0.9084	0.635881	0.463073	0.355855
seq-rs1744	3	25520070	ATGTACCGACAAATTGTGCACCATAACATTGTTCACTTCATTCATCTGCAACTCGGCCTG[T/C]AATTAGAATCAAATTATTTTCTTCCTGCAAATTCTAATAAACAAGAATTCCAGAAGGACA	0.7184	0.748408	0.376587	0.305678
seq-rs1745	3	25580970	AACGGGTAGTTGCCATTTTTCCATGGCTGTATACTGGTTAGGGCAATCAGCTCATTAAAG[T/G]AACGAGTTCTTTTTCTAGTTTAGGTGACGAGTTTTTTTTTTTTTTGAGAAACACAGCACA	0.9337	0.961783	0.0735121	0.0708101
seq-rs1746	3	25630472	AAAGTCAAAATGGCATGAACGCACCTATTAGAGATGGATGTTATGATGGCATTGCACAAG[T/C]GATGACGCTGGGATATCGACTATATAGGGGCATTGGCAACGGGCCGATCGAGGCATGTCA	0.845	0.988298	0.0231304	0.0228629
seq-rs1747	3	25757014	GTTGGACCGATCATCTTTTCTGAAGTGTCTGTAAAAATCATTATTTTTTCATGCGGTTGG[T/C]GTAGTCGCACGCGGAATTTCGATTTTTGTGTATAGATGCTTATGTCATCCGCATGTGAAA	0.713	0.944201	0.10537	0.0998189
seq-rs1748	3	25845389	CTGTATTGGAGGCTTTGACACTGTACCTAAGAGAATTAGAGAAAATTCAGTGCATGGAAA[A/C]TTATGTTGCCAGAATAATTCAACAAAATCAAAACAAACAATGAGCGAAAAGCTAATAATA	0.9459	0.998938	0.00212089	0.00211864
seq-rs1749	3	25855491	TGCAGGACTAAGCCAGAAGCCAGGATGGTCAGGGGATCACTAATCGAAATTACTGTTACA[T/C]TACAACTTAAAAAGTTGCTAAAATTATAAGTGTTTCCTATTCAGTAGCCAAACTAGAGAA	0.9012	0.990426	0.0189656	0.0187857
seq-rs1750	3	25878489	ATAGCACGGGGATCAACCAAAAAAAGGCAGTGCGGGGCCCAATCAATCTATAATTAACTC[A/G]CGCCCGCCTAATATATATTCCCTCCGTAGTCATAAAGGAAATCGTTTAAGACATCGACAC	0.898	0.998938	0.00212089	0.00211864
seq-rs1751	3	25881164	CTCCACTCTCTAACCCAGAACCCTAATCCGTAGGTCCTCAGCCAGAGTTAAGGGGTCACC[A/G]TCACTGAGTCTTGCCATCACTATCGTTGGTCAGTCTGCCATCTCCATCACTCTCCTCTCC	0.807	0.935244	0.121125	0.113789
seq-rs1753	3	26073722	CACAACACCACTATAGATCTATACGTTGCTGGATCTTGCATGTGCGCAAGCGTTTCGAGG[T/C]TTCGAGCAATAACCACAAGATCAGCTCGAACATCCAGAGAAAGGAATCAAAATCGACCAA	0.8775	0.869427	0.227048	0.201272
seq-rs1754	3	26204701	TATCATGTATATCATGTCCGAGGGTGCTCACCTTTCACTATCAAATTATGCTTTCTGTAT[T/C]GAAGCGTCACGGCAGTTTGCTGAATCCAGGGTTGGTCTAATTGACAGATCCATTCGTGCC	0.8239	0.998938	0.00212089	0.00211864
seq-rs1755	3	26216337	GCGGGTATATATATATCCGTATCATTCTCGATCGGCAGGTGAATTGTTAATTTTGTTCAT[A/G]TGTTGCATATATACTTGCATGGTTGATGTGTGTTAGCTAATCGATGGTGTTAGATCAAGC	0.8969	0.779787	0.343438	0.284463
seq-rs1756	3	26242537	GGTTGAGGACAGCCTGAACTGAACTTGCTGCTAATCATTGTACATCTGTGGGCAAAGCAA[T/C]GGTGTCAATGTGGGGGTAGAAGGGTCATTTCCTCAAGACAAAAAATGAAATTAGGAGCAT	0.8178	0.938429	0.11556	0.108883
seq-rs1757	3	26317480	ACTCTCCTCTTTGTCTTCTGGTATCTGCTCTATGCTCGATGGCGAGTTTGACACAGATCT[A/G]GCGACGACGACCTCCCACACTCCTCTTCCCACAACCGCATCTCCCATGTCCCCCACATGG	0.7587	0.798301	0.322032	0.27018
seq-rs1758	3	26332217	ATTCATGAAGACATGATTTCCATCATTGGCTCATTGGGATTCTTTCTTTCACACATCTTG[T/G]GTCTATATATATACTCCACTTTTTGCGTGATTGCTGTAAGTACCATAATGATTGCCGGTT	0.9179	0.794681	0.326326	0.273082
seq-rs1760	3	26514178	TTTGTATGTTAGTGATGTATAACTACGTATATATATGTACCTCTGAATTAATTTTCACTG[A/C]AGAGACGGAAATTAATTAAATCTCTGCTTCATAGGAGTATCTCCATAAGCTACTGTCAGC	0.9205	0.927813	0.133952	0.12498
seq-rs1761	3	26744475	TCCCTTATATTATAGGACGGAGGTAGTAGACAACGATCACCTTAACGATAAGATATTGTT[T/G]ATGACAATTTATCCTTTATGTTGTCCATCGAAAGTAAAATCAGGTGAAATATATCCCTAC	0.8834	0.859873	0.240983	0.211947
seq-rs1762	3	26778689	CAGTCCTCGATGAGAACACCTGCAGTAGGCTTTGTGATGGTGGCCATGGCATGCTCTTAA[T/C]CAGAGGATATAGCTCGTAGGATTTACTACGGATCCGTGGGATTTGGAAGATCTCGTAGTG	0.8953	0.758511	0.366344	0.29924
seq-rs1763	3	26825551	GTCGCACCGAAATGGTGATGGTCCTTATATTAGACGGAGGCCAGTACACTAAGGGCGACC[A/G]TGTTAAAGGCGAAAATTTTTCCCTTGAAGTAGTTGAGATGAGCGAGGTAGTAGTTACGAG	0.8535	0.997877	0.00423727	0.00422829
seq-rs1764	3	26837067	CAATAGTACTGGGCGTCTGGGCCCCATTCTAATGCTACCCGGCAATTTAACTTTCCAATT[T/G]GCATCCTGATCATTGAAGTCAGAATATACCTTTTTCATTGTTCAGTCGCTAGGTGGTTAG	0.7935	0.571125	0.489882	0.36989
seq-rs1765	3	26838424	GAATTATACCAAACGTGGCCTATATATAATCAATCATATATTGGGTGCAAGAGCCCAAGG[T/C]CCCATGTACTCAGATGTAGGAGCAGTTTCACGCATTACTCTGTTTCAAGATGATATAACT	0.9163	0.571125	0.489882	0.36989
seq-rs1766	3	27053990	ATCAGATGCATCAACATCTCATTTCTCATATCTTTGGCAGGTCCAAAAGAGCGCTGATCC[A/G]TGTACGACGCGACCATGTTAGGTTCCCGTGACGATGAATCTTGAGAGATCGCAGTTGGAT	0.816	0.997877	0.00423727	0.00422829
seq-rs1767	3	27124601	GGAAATTTGTCGGACTGATTGTTCGGACGGAGTATAACCGAATTATCATCTACCAGTGCT[T/C]AAATAATTGGAACTAAGCAATAACCATTCGTTAATATTGTCCCTCTCACATCCAGTGTGG	0.8352	0.747346	0.37764	0.306334
seq-rs1768	3	27457567	TTTGTTGTACTCACCTTTCTAGCTTGCACAGTTCCTCCGTCCTTTCGCGCCGATTCCATC[A/G]TTAGCTCTCACTGCCCTGTTTAATAAGTGGTCCTCTCTTACTTGCAGGATGGGCAATTTT	0.9163	0.991507	0.0168409	0.0166991
seq-rs1770	3	27512057	TCCAGAACCTCCAAATGTAGTGCACTGAGATTTGGCAAAGATCCTAGCTCTTCCAAGCTA[T/C]ACCAATCATGTGTACTGTCATCCAAATCGGTTGGGAACCCCAACATCTCAACCAAATTTT	0.9359	0.73673	0.387917	0.312677
seq-rs1771	3	27583070	TTAGGCTTCCATGTAGATATGGCATAGATTATCCTTCCTTTCCACCCTTGAAGGAGCCAT[T/C]CACTGTCTTCATCAATGACAAAGTCTTTGTGATAGATGTCTTTCACTTTGTCCTTGGCTT	0.7149	0.991507	0.0168409	0.0166991
seq-rs1774	3	27732075	TTTTATGATGCTTGGATGGTACTAGAGGTAACTTATTCACTTAGAAGTGAGCAATGGATG[A/G]TGTTCCACTAATAAGTGGAATGTACCTGTAGAACCTTACCAGCAGAGAACATCTCAAAAG	0.9206	0.685775	0.430975	0.338105
seq-rs1775	3	27778013	ATAGAGATAGTAAGAGACTAGCCTGTACTGTATCAGCCAGGACCTATATAGCTAGCAACA[T/C]ATATACTCCTACATACTCCATGCATGCCTCTCTCAGAAATACAGATGATTTATTCAATTA	0.9061	0.754777	0.370177	0.301662
seq-rs1776	3	27997846	AGCTGATCTGGGCCGCCACCAATCCAGCCCAAATCCCTGGAATCAGCATGATGCGCTAGG[T/G]AATGATAGTTATATGTACTACATCACGTCAGAAGCGGAAAGGATTCGATGAGGGGCAAGA	0.9357	0.79087	0.330789	0.276078
seq-rs1777	3	27999976	AACTCAAGCGGCACGAGCTTCACCGGAGTAGATGAGATGCTACTGTTTGTCTGAGAAAGA[A/G]GAGAAAACTATGGTGGCTCGAGGAGTGTACTTGATTTGACAACACGCCTGCCGGTACATT	0.937	0.502123	0.499991	0.374995
seq-rs1778	3	28043022	ACATGTTTGCTATGTAGAAAGAATCAAGGATCAGTACTCAGTACTCAGCACAGATTGAAC[A/G]GAAACAAGGTGAAAACGGCCAGTGACACAAATGAAGTGACTAACCTATTGTCTTATATGC	0.9072	0.524416	0.498808	0.374403
seq-rs1779	3	28043915	ACTGAGGCCATACCGTGAAGACGAGCTGAGGTACCTCAGAGGGGAGGACAGGCAAGGGCC[A/G]TATCAAGAGCATGACCGCATCTACCGGTACGATGTTTACAATGACCTCGGTGAACCAGAC	0.8518	0.7431	0.381805	0.308917
seq-rs1780	3	28100622	GCTCCAAAGCTTTTGCCTCGGCGTGATTGGTTGGTTGGTTGATTCGTTTCCTGAACAGGA[T/G]AAACAGCCGCGTTTTCTCTGGCTGGGGTTTCCGTTTAATTGCTCTCGCTAATAGCTTAAT	0.8827	0.747346	0.37764	0.306334
seq-rs1781	3	28110727	GTACCCTTGGACCGGTGCTCCTGATCTCGATGGGGTATATTGACCTTGGGAAGTGGGTGG[A/C]AACGATAGATGCCGGGTCTCGGTTTGGCTATGATCTCGTAATACTGGTGTTGCTTTTCAA	0.845	0.997877	0.00423727	0.00422829
seq-rs1782	3	28179444	CAACAGACATACAACAAGCGTCAGAAAATGAGGGCAGCTGAAGGATATCAAATGTGGAAC[T/G]CCTAGATGCCTACCTCGCAACAATACAAAACAAATTACCTATTGCACTTCCTCAGACACC	0.8717	1	0	0
seq-rs1783	3	28191352	TGGATGCGACAATGGTTGATGGTTCATCGAATGGGTCATCGGGGCCAAGGTAGTACATCT[T/C]GGTTGCAGGCCCTTCGCATAGATCCTGTGATGTTGGGAGAAACGGTGCAAATGGATGTTT	0.892	0.997877	0.00423727	0.00422829
seq-rs1784	3	28234297	AATTTATCAGTTTGGTCACGTCAGTAGAATGCAGTGCTAGAAGAATCTGAAGCTGGAGAA[T/G]GATACAACTGATTACTGCATACCTGTGGTCCAATTGGTTTGCCGTTTTTCGCAACTGCAG	0.8884	0.710191	0.411639	0.326916
seq-rs1785	3	28309208	GATCAATCTTTGTCTGCCAAGGATGATGGTGCTCCTAGACGAAGCAAGGTTGAAAAGGAG[T/C]GTCGCAAAAAGAATTATGATCCGGATGTATTCTTTAAAGTGAATGGAAAACTTTATCAGA	0.7102	0.997877	0.00423727	0.00422829
seq-rs1786	3	28357813	ACAAGCAGTTTGCTAGTTGAGTTATGGGTGAAAGACTCCACGGACCACTGTATAAATCCT[A/G]ACGCCCACAAACATCACACACACATGGGCATCATTCGTGTAAGGATTGAAAGACGTTTAA	0.8606	0.997877	0.00423727	0.00422829
seq-rs1787	3	28399685	GATAAAATAGAAGTTAAGGGTTAAAATAGACAGATCAGCTACTTCAGACAGTAAACTGGG[T/C]ATTTGTTTCATCCTATTTATCTCAAACAGACATCCTAGCGCAGATGATGCTCTGGCTGCG	0.8599	0.640426	0.460561	0.354503
seq-rs1788	3	28461297	CCAGCATTAGTCCGGCATGAGTTTTGGCTGATTACCAAAACCACTAGCATAGAGAATCCT[A/G]TTGTGTTTTATTATTATCTTTGCCTTTATCGTAGCAGTAGAAAAAAGTATAGTACAATAA	0.9037	0.832272	0.279191	0.240217
seq-rs1789	3	28475581	AGCAAAGGGTCTTGGAAGGAAGAAAGCGGAGTACAAACTGAAAGAACCAGTTGCCAGTGC[A/G]ATTCCTGCAGAGTTACCTTAGTTTCTGGATCCATCAAACGAGTAATAGAATCTTCTGCAG	0.7635	0.997877	0.00423727	0.00422829
seq-rs1790	3	28562086	TCTGTTTCCAAAAGTTCCCTTGTAATACTGGAGGATCTTTGGCCCATTCTGCAGTAGATG[T/C]TTCAGTGAGTTGCATAGACTGTGTCATTTCGTCTTGGAGGTCTATCAGGAACTGAGCCTG	0.8735	0.552017	0.494588	0.37228
seq-rs1791	3	28697147	ACGTGGCCGGTTTCACATCAGAAAGCATCTCTATAAACACATAAATTTCAGGAGTCCAAG[T/C]GACAGTGGTGCAAAAGAACATGCCTGGGAACAAGTGCTGACGACGAGAGGTTTCAAAGGG	0.8223	0.835106	0.275407	0.237483
seq-rs1792	3	28781273	GGCATCAGAGATATCCAGAGCAGTGCAATAAACATCTCCCAGGCCAGTTTAATTGACCGT[A/G]CAGAAACTACAGTGCTTAGCAGATCATGTCCAAGAAAAGGGACCATTTGCTGAAAAGTAA	0.7067	0.997877	0.00423727	0.00422829
seq-rs1793	3	28971198	AGACGGGACCGAGGGCGGTGGCGGCGGCGGTGGTGGCCGCGGCGAGGAGAAGCACAAGGC[T/C]GTAAGTTCGCTTGCCTCTAAATCTCGCGGGCTCATTGGTTCTCAATGCCTACTGATCAAC	0.8291	0.618896	0.471727	0.360464
seq-rs1794	3	29262633	TCTACTTCAGGCTGATGCTGATGACGTCCGCAGTTCTGCGGCAAAGGCAATTGGTACATT[A/G]TGTCAGGTATGGTTACTTTTGCCCTTCTTTTATCCATATAAACTTTTCCCTTGTGATGCA	0.903	0.995754	0.00845651	0.00842075
seq-rs1795	3	29268668	GATATGATGCTGAAAATGGCCCAATCACAAGTCCACACAACAGAGCAAGAGGGGATGGCA[T/C]CATGGCAACAATGTTATCTTTGACACAAGAGACAAAAGGCTAGAAGAGTTCGATAGCTGG	0.8055	0.545648	0.495833	0.372908
seq-rs1796	3	29457080	TACTAAGTACATTGCTTAGGAGGGGTGTTTGTAGTCTAAGATGATATGGGAAATGACATC[A/G]TAGATTATTGAATCGTGAGTCAGACAGGTGTATGATTCCCATTTTACAATGGTTTTGATT	0.898	0.673036	0.440117	0.343266
seq-rs1798	3	29760120	GGAAGGGAAGGATGTGGTCGCTAAGGCCAAGACTGGCTCCGGAAAGACCTTTGCTTACCT[T/C]CTCCCTATGCTGCATGAGCTATTGAAGTTGTCTGCAGAAGGGCGTATCCGAAAATCTGCT	0.9067	0.733546	0.390913	0.314506
seq-rs1799	3	29831522	AAATACAATTCTCCAGACTGGTATGCTCTCCTGTGTATAGTGTGGATGTGCAAGTGCAAT[A/C]CTTTAAAAACCAACCAACGAATAGAACTTTTATTGTCGTGAACTTGAAACATCACCAATG	0.8848	0.685775	0.430975	0.338105
seq-rs1800	3	29894869	CGACTCAACTATTATTGGCTTGTTGCAGAGTTGATATGTGTTACAAGAAAAGACAATAAA[A/C]AGTGTTGTTCTACACATACATGCAAGTATAGAACATAATAAGAAGAGGCACAACCAATTT	0.9278	0.704883	0.416046	0.329499
seq-rs1801	3	29932444	GGTCTGTGTAAATCCTCACACTTTATATACTAACATCACACGTGCGGGGTGTTTTTAATG[T/C]TAATTTGAACTAACATATGTGATTTTTTCCTTTAGGACATGTTAATGTGGCCCCCCGTCA	0.9128	0.721277	0.402073	0.321242
seq-rs1802	3	30013468	GTCATCTCATGGGTCTCGTCGTCGTCGTCCTTCCCAGATCACATCAGCTACCCGTCGTCC[T/C]AGCTATCATATGCATGCCTTTCCGGCTCACCGACATGGCACGATGATTGCAATCCTAACT	0.8461	0.814225	0.302525	0.256764
seq-rs1803	3	30016279	ACAAAATATACAGCTATGCACACATCGAAGGCTTCGAAGCTACTATAGTGCATCTTATTT[A/C]TGCTACGAGCTTTAGATCTTAAGAAGAAAGGAAAGGCCAATTAGATGCTCCATTCATTTT	0.8495	0.992569	0.0147516	0.0146428
seq-rs1805	3	30114265	CGGGGTTGTTCAACATAAACTGGGGTTTGGTACCTGTAAAGAACATATTAGCATTCCAAA[A/G]TAATTTCCTTTGTATAGAACTGCAATTCAAGTTCATAACCTAGAAATTTAATGAATTAAT	0.9442	0.794055	0.327063	0.273578
seq-rs1806	3	30371944	TTTTCCGAGATTATTTTACGGTGGAAAAACCAAAAATTTATTTTCAAAAGTTAGTCTTTT[A/C]GAGCAGAGGGAGTACTCCTAAACATCTTTAGGGAAGACGTAATGTGATCGAGAAAGATAC	0.7788	0.610403	0.475622	0.362514
seq-rs1808	3	30445794	TCTTAATTGTATCTGGCTTTGTACTTATAGGGCAACGATCATATGAACGGATCGGAGAGG[T/G]TTTTTGCAATGTGGCTTGGCAGAATTGATAGGATTTATTACTTAAACGAAGATTTGCTAT	0.779	0.746285	0.378688	0.306986
seq-rs1809	3	30666788	ATAATATCGGAAGCTCAGAGTGCTTTTATTCCAGGGCGACTCATTACTGATAATGCTCTA[A/G]TAGCTTTTGAATGCTTTCATTCTATTAAGAATTGTAAACGGGAGAACCAAAACTTTTGTG	0.8385	0.806794	0.311755	0.263159
seq-rs1811	3	30702894	ACTGCGTTAATTCTCTCCCGACAAAAATGCCCTTTTCAACCGGTTGTTTTCTGAATCCTC[A/G]CTATCACCACACGTGAAGAAATCAAGAAAAGTGAGAAGAGTCACGTCCGAATTTCCTGTA	0.7689	0.806794	0.311755	0.263159
seq-rs1812	3	30753140	GTTACTGGTTAGTACTCCATCGGTAAAAAAATCCCTCCTTTTCATATCTTTTTTTCGCTT[T/C]CAATCTTGCGCAATTCGGGACCTTTCCTGCCATTTCGTTCTGTCCAAATTCAGAACATTG	0.8501	0.703822	0.416913	0.330005
seq-rs1813	3	30874610	AACCCTTACGTACATAAGTACATTGTATACGTATATGTATGGTCTGTATCAGTATCACTG[T/C]CCACGTCTTCTTTTCTACTAAAATGATAGTTGCCAAGTCTTCGAATGATCCTTTTAACAG	0.8773	0.703822	0.416913	0.330005
seq-rs1814	3	30908741	TTTCCTACAAAAGAAAAAAAGAAGTATATCACCCTTTGCTATTTTAAGACTTCTAGTATA[T/C]TGTATTTTCTGTGTACTCCATTTTCTGCCCCGTATGCTACAAACTCTCACATAGATGATT	0.9163	0.708068	0.413415	0.327959
seq-rs1815	3	30912121	GTCATCAACAGCAACAGGCCCTTATGTAAGCTATGTATTTCTTTTAGTTTGCACTTGAAA[T/G]TGCAATTCAGCTACTGGTTCAACAAGGTTTTGAATTCAAGGAAGTGATTTACCGTGCCTT	0.8939	0.771762	0.352291	0.290236
seq-rs1816	3	31002826	AGTTGTGTGTGAATTAGATTGCGAATAGGCCCTTGGTAAAAATGAAAAAAAATATGGGGG[T/G]TTTCAGTTTTTACAAGCCCATTTGGTCAATACTGGGCTAGCCGTTGTTGGCCCGACCGCC	0.9045	0.703822	0.416913	0.330005
seq-rs1817	3	31032960	ATGAAACCAGTCTGTAATCAGGCTAGCTAGAAGCATGGATGTTTCTTCAGAAACCATGTA[T/C]ATCTCAAAAAGAACCTTATAGGAAAGGTAGAACCCAGCAACTAATGAACCATTAGATTGA	0.9408	0.703822	0.416913	0.330005
seq-rs1818	3	31249473	TTCGAGAATGATCTCAAGCAGTTATCCATGGCTTTCATGTGAGTTCCCTTCACGTATTTA[T/C]TTTATGCATTGTTTAACCACTAGGAAATACTACTCGAATTTCAAATCTAGAGGAACATGC	0.8631	0.822718	0.291707	0.24916
seq-rs1819	3	31652245	TTTTCTTCCCAATGTTTGACCGATTATTTTATTCAATTTTTTTAATGGTTAGTGTTATAG[A/C]AGGGGTAAAACACCCTCCTCTTTTGATCAAAACACTAAGTAAAAGGAGGTCTTGAGATTT	0.9159	0.54034	0.496745	0.373367
seq-rs1820	3	32013699	GAATTACATGATCTATAGCTACCAGTTATGCGCCACAAATCACAAATGTTTATTCAGAAT[T/C]GGAAATGCAGTTGCCTTGTTCATGAGTTTCAGTTCAGCGGAGCATATGGGTGGCTGATGA	0.9047	0.902335	0.176252	0.16072
seq-rs1821	3	32056570	TTCTGTTCCGTGTCGTCTTCTTCCCCCGCGACAGCTGCCGCCAATTAATTATTCTACCAC[T/C]CCATTAAACCACCTCCACCCTTCTTCTTGTTCTTCCTTCCACTTCCCCCACTCGTCGTCT	0.7735	0.671975	0.44085	0.343675
seq-rs1822	3	32617278	GTTGACAAATTTCATGGTTTTTTCTCCCCAAGCCCACCTTAGTACTCCTATGGGCCTCTT[T/C]TTATTCCTCGTTAAACCGAAGGCCTTGGACCAAATACACAGCCCATTAACACAAGATTAA	0.9288	0.765393	0.359133	0.294645
seq-rs1824	3	32790051	ATTGAAGTCGTACGTAATTAAGCCCTTGAATTTTGTCAAATTGAGTGGTTAGTTAGGACA[A/G]GCAGCTAGCCAAATCGATCAACAGGACGCCTTTTTCAGCTTCATATCCCAAGTGGGATTG	0.7397	0.548832	0.495231	0.372604
seq-rs1826	3	33043210	GAGGAAGGAATTTGAGGCTGAAGGCAGGACTTTGGTTGCGAAGGAGAAGTCGGAAGCGAT[T/C]GACTCAAATGTCATAACTCCTGGGACACCATTCATGTTTGTACTCTCTTCGGCGCTTCAA	0.7352	0.707447	0.413932	0.328262
seq-rs1829	3	33123909	TGTTCTTCTTTGCATGTGGAATTGACTGGTGCTCCACATGATCTTCATTAACTGATGGTT[T/C]AATCTAGTGGTCAAAGATCTAGGTAGCTGTTTGGGCCTTCCAGGGCTTCATTTAATTAAC	0.9271	0.653928	0.452612	0.350183
seq-rs1830	3	33153597	TAAAGATGTGTCACTTATCACCTCTTTCTAACTTCAATCCACTCGGGTTTTTTTACGCCC[A/G]AAATTCCTAAACTACTAAAGATATGTTTTCTAAAAAAATCATATTAATTATGCATTAATG	0.7102	0.63113	0.46561	0.357214
seq-rs1832	3	33191269	TGGCTTTTGCTGACATGGCTCGTTGACTTGGTCCAAATAACCCAGTTAGTGGGTTGGGTC[T/C]ACATGTCAGTGTCTCCTCTTATTCCAAGATTGGCAGTAACTCGGCCCATTTATTTATGGG	0.8366	0.72293	0.400604	0.320363
seq-rs1833	3	33364634	AAGATGAGCATAGTAGGCCGGTGGGACTGCACAGGAAAGAAAAAGAGCAATACATCAGTG[A/G]ACAAATGCAACAGATTTGAAAAGGAGCACCACGTAGAAAAGAATCTCTGTAGTTCAATTG	0.9242	0.995754	0.00845651	0.00842075
seq-rs1834	3	33445172	CCTAACTCCTAACCTGATTATTCTTGCTGGTACACTGAGAATTTAGTTGTTCATCGCCAC[A/G]CGAAAGACGGAAAGAGTGAGCAAGTGCAGCGTTGTTCTATCCTCATGTTACTTAATCACT	0.7237	1	0	0
seq-rs1836	3	33585055	AACCTGAACCTAAAGTAAAATTGTGGAACAACCTAAAGCCCCTAGCTCCACCTCTAAAGT[A/G]AAGTTTGGAGCTAGAGCTCTTCTAAACAGGCCATGTACCTAGTTTAAAAAACTAGTTTTA	0.9319	0.859873	0.240983	0.211947
seq-rs1837	3	33611663	GTATCTATTTATGAATGGAGGGAGTATTGTAGCTCTAACGTGCATAATTTGTATTTGTTG[T/G]TTCACATAGCCATTGACCTTATACACAATAAGTTAGCGTGCACATATGACATTGTTGTTC	0.9298	0.696391	0.422861	0.333456
seq-rs1838	3	33631109	TTTAGCCGATAAAACCAACCAACTGTCTTATCATCCAAAGAGTGATGGTTCTACCTTGCT[A/G]TTTGTACTTTCAATAAAAAAATCGGCACAAGTTGCACGGACAGTTTCTGGCGGCTCGTTG	0.9251	0.814225	0.302525	0.256764
seq-rs1839	3	33636265	GTCGGTTCACCAGCTCCATTTCGAGTTATATGACTCTCCAACAACCAGAGGTTAGAGGTA[A/G]CTAGATATCCTTCCTATCCTATGATGACATTTGCCTTCAGGTTGGTGCTGGTGCCCTCCT	0.9206	0.696391	0.422861	0.333456
seq-rs1841	3	33649669	ACAATGAACTAAATGGCATAAAAAATACAATTAAAATTTACCAACTATGTATCTGTTTTG[A/G]AAGTTCGCAAGGATAAGTCGGCTATCACAACTTTTGAAAAGCTCACGATGTGGTGGGGTG	0.9002	0.651805	0.453911	0.350893
seq-rs1842	3	33682686	AACCGTGCAAGTCACGCGTGGAGGCACTGATGCAGACATAGGTCGGCCATCAAAGTACTG[T/C]AGAGTCACCTTCATTTCATCTGTTGTAAGTGAGGAAATTGGGTATGATGTCATGACATGA	0.7142	0.995754	0.00845651	0.00842075
seq-rs1843	3	33687358	TTGTTTATCTGTAAATAACTTATGCATTTTTCTTACTGAAGGTGAGAGGAGAGGCTATTG[A/C]TAAAGAGTTGAACCTTCGCCACAGAGGTGTTACGTACTCCGTTCTCTTCTATGCTGCTTG	0.9337	0.66242	0.447239	0.347228
seq-rs1845	3	33721251	CTGACAGGTGGGGCCAGTATGGACCGCACGTAATACTACTCCGATACTAAATAAATTTTG[T/C]ATCCATCTGTTTAGCATGTTACTGCTGCTGTATTTCTAGGTTTTTTACCCGTTTACCAAG	0.8912	0.734607	0.389919	0.313901
seq-rs1846	3	33724999	AAGAGAAGATGTCTTTTCTGTGGCTCTTTGTGGTTGATCTTGGGGGAATTCACTTTCTCT[A/C]TTTACCATTCGTTCAAAACCTTTACCTTCCTTTTGGCTACATTGGGTGAAAAATATGCAA	0.9335	0.738854	0.385898	0.311439
seq-rs1847	3	33771367	CATTTCGTATTCAAATATATATTCAATTCAATTTATAATTTAGTCAATTGTGATGGCCAC[A/G]GATCTCTCTAACCTAGTTCATTTTTCCTCTGTACTTTTCAGCCATGCAAGGGAGCTCCAA	0.9238	0.757962	0.366911	0.299599
seq-rs1849	3	34002478	TTACTGTACTTTGAGCCTTAACATGTTTCTGAATTAAACAGCTATTACATTGAGTTCCGT[T/C]GAATTATTCTGCTTTGGGTGGTCCTCCGTCTCTCTCATCTGCCGTATCAGACTATGTATA	0.8848	0.5138	0.499619	0.374809
seq-rs1850	3	34025020	TCGGTGGATATATTAAGTGTAGATATATGCTAATGGGTAGAGTTGTTTCAGGGTGCCAAG[A/G]ATAACTTTATTGTGCTGCTGAAGGAAGACATCTTATTGACCTGCTAGTTCTGTAGATGAT	0.7324	0.705319	0.415688	0.32929
seq-rs1851	3	34038169	CATAAATAGGGGTGGCGCCAAAAGAAATATTTTAGCCTACGTGAACTTAGAAATTCCATC[T/G]TCAGTCTATTCTACAATGATAATTTTATAATGGAGTGTTTGACAACGAGTCTGAACAACC	0.9261	0.537155	0.497239	0.373616
seq-rs1852	3	34069483	ATGTTCCGGTGTTAAAAGGCTCCAGCTATATACTTGCTTTTTGCATGAGTTGAATTGGCT[A/C]TCTGCCGCTCTGCGTCACTGATTTGGGGTAGCTTTTCCTCACACTGGAGCCATGTCATAA	0.8421	0.622081	0.470193	0.359652
seq-rs1855	3	34190080	CACACAAAAATTTGCACCTTTTATGTGCATCAGCACACAGTAGTATACTATATTCAACCC[T/C]CACAAATCAGAAAGGTGGTGCTTAGGAGATCACTACTACAGAGTTCCCCTGAACCCTGAA	0.7882	0.72293	0.400604	0.320363
seq-rs1856	3	34264214	ACCTACGTGTCACTCGTCGTCAAGCTCTCCACGATTTTGCAACGTTTTTTTGAGCTCAAA[A/G]GATTGGTTGATTGATTGCTTTGGTTGTTGGTTGGGTAGAGTCGTCGCCGGAGTTCATGGG	0.887	0.691083	0.426975	0.335821
seq-rs1857	3	34268275	TGGAGAGAAGTGAGCTAGCTAGAGAAGTAATGAAGGTGTTGATGAGTGAGGTGATGATAG[A/G]GGAAGAAGTGAGGATGGATTGGCCCAGTGGTGCCTCTTGCTCTATTTATAGTGAGAGAAT	0.8591	0.571125	0.489882	0.36989
seq-rs1858	3	34295219	CATTTTTTAATTTCACGTTGTTTCACAGAAGGAAAAATAATGATGTGAGAAATTACAAAG[T/C]TAGTATTTTAATCCTCAAAGTCTGAGCAACTCCGGGATCTGTCCTGTTGGGATTGTGTGG	0.9251	0.727176	0.396782	0.318064
seq-rs1859	3	34373811	TATAATCCATGTTTAATTTACCAGTCTTTATATGATCTTAGTTCTGTTGCATGAAGTTTG[T/G]TTAGGTGCATCTGGCCTGAGACCAATGATGGTGTATCCATTGTCAAATTATGAATTCCCC	0.8925	0.726596	0.397309	0.318382
seq-rs1860	3	34375577	TTAGCACTTCTAAACATAGCAGCTCGTGGTAATCTGGTTTTGGTAGGAGGCTTGCTTTAG[T/C]GTCCACCTCATGTGTGTATGTATACAAGCCCATGGCATGAGAGGAGAAGCCATAGGTCAA	0.8368	0.726596	0.397309	0.318382
seq-rs1862	3	34753278	TGATTTGATCATGATGAATTTTGGGACAGGATTATATGGCCGAAGCAGATCTCTGCATGC[T/C]GCATAGAACACCGCAAGAGCATATAGTGCCATTGAGTATGAGACTGTATATATGATAGTA	0.7817	0.735669	0.38892	0.313291
seq-rs1863	3	34864858	CACTGCTTATGACTCGCTCGATTAATTAATTAAGGCTGAGCACAATAATTAGCCGTCGAA[T/C]AGAAGTGGGATAAGGGAGAGGATCAGAGGAAATTCTATATCGGTTTTTTGTACCGATCTA	0.8531	0.678344	0.436387	0.34117
seq-rs1864	3	34902375	ACTATGTAATGGGTAGTCATTTGGCATGCTACTTCAGTGTCCCATAAGAAAAGGTATGGA[T/G]TCAACATAAAATAATAGTCTCAGAGAAAAAAAAATATAACCTACCTTTGCACTTCCATGC	0.9217	0.538217	0.497079	0.373535
seq-rs1865	3	34908362	ATTCTTTGATTGCTGCTTAGTACTTTCCTTGTCTTGTTGAAGAAATGATATGGATTGGTG[T/C]CACTAATACTAATAACAGTGGTGCTGATTATGTTTTTGTGAGCATCTTTGTGATCCTGGT	0.8309	0.692553	0.425847	0.335174
seq-rs1866	3	34910767	TTGTGAACAAGACGCAAAAAAAATACAAGTGCTGATGTCTAGATAGCAGTGGCACATGTA[T/C]GTATGTTTGATGTCACATAAATACGGTAAAATCTATGACAATTGAGCACGTTACACCATC	0.7962	0.643617	0.458748	0.353523
seq-rs1867	3	34937283	GACCTGTGGTTTCTTTCAGGTCGAAGAGTATATGCACCTGGATTACAATATATATTTGTT[T/C]CTAAGGAACCAGGACAAGAGTTTTGTGCACCTCTTGATCCAAAGCTGCGTGGAAGTGATT	0.8168	0.995754	0.00845651	0.00842075
seq-rs1868	3	34950496	CCATTTATCCAATGATGAGAAAGCTCACAAACCTATTCAAGGGCATCGCCTTCATTTCAC[A/G]AGAGGGTTTATATAACTTGAAGAAATAGCATCATACTATCATGCAGAATCAGGCTAAATC	0.9159	0.561571	0.492418	0.37118
seq-rs1869	3	35058613	GAATAATGCAAGCAGATTGAATTATTAGCATGATCGCTTTACTAACCTGAAGAAATGTGG[A/C]ACCGGTCCTTTCACTATAGTACAATCCATAACCTTCAGGCATTTTTCCCTTTTTAGTCGT	0.8494	0.993631	0.0126577	0.0125776
seq-rs1871	3	35134227	CGAGCCAAAGCAAGTACCATGATGTTTGGTGAAACCTCGACTTTTTCAAGTCCAATTAAT[T/G]GGAAAAAAAGAGAGGAAAATACACACTGCCGCAGCTTGACCCAAGCCCAACTCAGCCCAA	0.836	0.561571	0.492418	0.37118
seq-rs1873	3	35308377	TCACCATCTCCTTCAGCAGACAGACTGGCAGAATCATCGTGTTTCCGACTCGCAGTTGAA[T/C]GGCTAGAATCACCGCTACTCCTGCCTGAATGATCATTTCTTGGGGGCAAAATACAGTACA	0.7514	0.704883	0.416046	0.329499
seq-rs1874	3	35379812	TCAGGCCATCATAACAACCAAAATCTCATGTGGCCTTACAGCGGTGCACCGAAGATTTGG[T/C]GAGTATTGCAGAAACCTGCTTACAAGGTCCACTGCTTCAGGTGGAAGCCTTTTTTGGAAA	0.9071	0.504246	0.499964	0.374982
seq-rs1875	3	35380640	GCCCTGTAATATCTTGAGCATATGTAGGAGATATTTGGCTCTCCTTTGACCTGCACATTC[A/G]GCGGGGAAAAAGCTGCAATTTAAGACTATCATGTGTAGGCTACCTGCCTAAGTTCACATT	0.8547	0.742038	0.382835	0.309554
seq-rs1876	3	35381195	AGAACAAAAATGACTATGTATAACCAAAGTGCTCTTCCATCAGCCAATATCATCAACAAG[A/C]AAAACAATATAAACAGTAACATACAGTTTGATAATATGATAAGTTGATAACATGTAGCAT	0.9153	0.761146	0.363605	0.297501
seq-rs1877	3	35390159	AAATGGGAGAGAACATCTCTAAGTTCAATAACCAGCCATACCATTTGAGAAGAAATAACA[T/C]ATCTGAGTGAGAACTGATAATGTCACAGGTAAAGTTAAGTGAATGGTTCCAACGATTACA	0.7875	0.510616	0.499775	0.374887
seq-rs1878	3	35392025	CTTCGTTCCCTCCACACAAGAGAAGACCAGGCAAGTCCTCTTAATTTACCTTCTTCATAC[A/C]CTAACATACATATCTCAGTTTCTTCTACCGGCTCTCGGTGACCTCCTTTGGTCTGTGTCC	0.7418	0.765393	0.359133	0.294645
seq-rs1879	3	35433689	ATCCGTAGGGCATTGACATGATGTAAGATAGGATCTGGTTTTTTGTAAAGACCCCGTTTG[T/G]ACTTCGTAGAGAGAGGCTTCAAGAGGTTAGGCATGCTTTTGCATCAGAACAATTTTGCAA	0.7711	0.565817	0.491336	0.370631
seq-rs1880	3	35439904	CCCTATCGTGGCGCCTATCCCGATCACGATCATGGTCTCTTCTGCTTTCTCGAGGTTCAA[T/C]TCTGTCCTTTCTTTCTGAATCTCTATCCCTGGATGCCTGACCATTGCGGTCCTTGCTGTA	0.9124	0.573248	0.489269	0.369577
seq-rs1881	3	35448959	CACTTTATAGTTATGCTCTTGTTTGCACTGCCACTAATTGACTTAGTATTTTATCTACTT[A/C]TGTGGTTCTTTTTAGCCTGGCACGGCATAATTCTTAAGAAACTAGCCTATCTTCTTGTTC	0.8977	0.557325	0.493428	0.371692
seq-rs1882	3	35501099	TCTGGATCAGGAATAAGTAGAAGTACCTACCAGTAATTGTAGACTGATGGTACAATCGCA[A/G]GCAGTGTCATTAGTGCACGCCGTGTGCCGTGTGGGGATTCAATCCAACATGAGACTGACA	0.8931	0.735669	0.38892	0.313291
seq-rs1883	3	35514716	CACTAGGTGATTGATCAGCCTCCTATAAACCAATATTAATGCATGAGTTGACCTTTAAAA[T/G]AACAAAGCTAAATAACCTGCCACAAAGACACGTGCTTTCGACAAACTAACCAAAGGAATA	0.7478	0.728723	0.395371	0.317212
seq-rs1884	3	35540732	TTATTCCTTATTGCTCTGTGTTGCTATATACTACTACTCCATATTTAGTTGGATCGATCA[A/G]CTAGATAGGTGACGCGCGCGTAATTAATTGTTAATTGCAGCAAAGCGAAAGAAGAACAAG	0.8636	0.729299	0.394844	0.316893
seq-rs1886	3	35556318	AGAATTTCCTTTGTAGGACTCTGTTGCAGACCCACAGTCCTGATTCATCATATCTAGCAG[A/C]AAAGGCTTCATGGTTACATTTTATCTAAAGCCATAAAGAACATCAAGCTAGTTGTTGAGG	0.8572	0.553097	0.494361	0.372165
seq-rs1887	3	35568666	ACAATTTGTCACACGTACAATTTCTCGGCTTATTCTTCACTAGACATAATGCAGAAAACA[A/C]TCTCTCAACACTTGTTGTTGCCACCGGTAGGATCAATACCAATTTAAGGAGCAAATAGGC	0.9271	0.754777	0.370177	0.301662
seq-rs1888	3	35576273	TGTCAATAGTTCCAAGCATGTAGGAGTACTTGAGTTGATCCTAAAGGATAGGCTAACACC[A/G]CTCTAAAGAATAGTGCTGCATCTCGATGCTTACAGATAATACAGACGCATGTGTAGAAAT	0.7128	0.754255	0.370708	0.301996
seq-rs1890	3	35588925	GGCAGGGGATGCTCATGAGATGGTCGTCTAGCAATGTGTACTTGAAATTGCTACGGGTTT[T/C]ATTAAAACTCAGATAATTGCTGTGGGCCTCATGGTTCAGTCCATGGACAGATTTCATTAA	0.7858	0.745745	0.379219	0.307316
seq-rs1891	3	35638470	TCATCCCGTACTCTTGTTGACTATGACAACTTGACAAGCCAATTCCCTTCCTTAATTACC[A/C]CTGTAAACGAAAATCAACATGATTAATTAGCCAGCTTATCATCAGTCACGTTTATTACTC	0.8797	0.745223	0.379731	0.307633
seq-rs1893	3	35648492	ACTGTAGATTTGTTCATATCTACATGCATGATCTGATTATCCTATCATTATCTGCCTCTG[A/G]TTTTAATTATGCAGAGTTGTTTTCACAGGGATGGCACTCCATTTCTTGCTTATACCGAGT	0.9023	0.617834	0.47223	0.360729
seq-rs1894	3	35651276	CTTGCTGCAGTATTAGCTAGCAAAAGAAAAGCATTATTACTGCTGCATCATGAATCCATG[A/C]ATGCATGCAACTGATGAATGATTAACAACATGCAGGCATGGGGTAGTGCTCTTGATTTGA	0.8421	0.625532	0.468483	0.358745
seq-rs1895	3	35665451	GGCAGCTAAAATCTGCCCAGGCAAGAGAGATGAGGGGAAACAAAGTCATGGTCAGTAGGT[T/C]GAGATAGATTTTTTGGCCTTTTGGTTCAAGAATCCTGTACTGTGCCGGCCAAGTTTTATT	0.8988	0.612527	0.474676	0.362017
seq-rs1896	3	35683312	GCTCGTTTGAGACCTGTCCTTTTAATGCATCCTTAGTAGTGTTCCTGCAGAAAAGATGCA[T/C]AAGTAGTTACATTCAAGTTCTTTCAAGCAGTATAGATAGCAGGATCTGAGTAAATTCTGG	0.9016	0.593418	0.482546	0.366121
seq-rs1897	3	35742328	CAGAAATATGGTGGCACCGACTTGGACAAATGCACGCGTTTCTTGAGAGGGCAGTTTCAT[T/G]GAACGGTGGAAGTATGGGAGACCTCGTCCTGCTGTTTCTGAAATTCTGAAGAACGAAATG	0.7104	0.644374	0.458312	0.353287
seq-rs1898	3	35772627	TACTCCGTACTACCATAATTTTTATTATAGTGAAATCTGTAGGGTTTTACCTTAGATGTG[T/C]TGATGATTGAAATATGGCAGTGATACAACGTATGGCTTGGCACTTGGCAGGTGGAGAAGC	0.8862	0.849257	0.256039	0.223261
seq-rs1899	3	35799186	TACTACTCTTACTGACATGTGCCGGTATCTGTGAAACTACCATACATGTACATCAATTGC[A/G]TATACTTCCTTGGACGTACACGTACTAAAGCTGCTGTGCTGGTTTCAGCCATCGGTCTCA	0.7102	0.70913	0.41253	0.327439
seq-rs1900	3	35891659	TGATGTGGCAAAATGGGTTACGTGGATCACTGGTAAGCCTGATTCACCAAAATACTTAAA[T/C]GGGCTATGCAATAGTCCTAAGTGGACGGTTACTCTGCTGATATTTTTATCCAAATGAAAG	0.7417	0.730361	0.393868	0.316302
seq-rs1902	3	35937642	CTTTGCGGACCCCACAACCAAACCGTCTGATCCCCTGTATGTTCCCATCTTCATGCCTGC[T/G]TTTTCTCTTCCGCTCCGTCGAATGCTAGGCGAAATCTCCGCCGCGCCACCAAACTGCGTC	0.7102	0.52234	0.499002	0.3745
seq-rs1903	3	35948495	GATAGTTTCATACAACAGCCAAAGTGATCCAGCATTTACACCGCATGTTGGCCCAACGAT[A/C]AAAAAAATTACAATGTACATAAATCGGTAAATGTAAGCTAGCAAGATTAATACAGACTAG	0.7531	0.575372	0.488638	0.369255
seq-rs1904	3	36093075	TATTTTCTTCTCTTTGTTTATTAACCGAGCGTACCCCTCACATTATTGGATCTCCAACAA[T/C]AATTGGTACTACTGACATTCATATATATGCTAATATATAAAGCTATTTGCATTTAATTTA	0.879	0.502123	0.499991	0.374995
seq-rs1905	3	36180940	ATTGCCCTTCCTTCACTCATCTAAATCTGGCCCAAATTTTCTCGTTTTTTCCTCTTTGGC[T/C]GACATGGGCACATCGCTCCATCGATGGGGATCGGGAGCAACAAGAGCAGGCAGCACAGGC	0.7315	0.997877	0.00423727	0.00422829
seq-rs1906	3	36277219	GAAGAATTAGTCAGACACTGCCTGCAGCAGAATGAAAAAAAAGGACAAAAGGCTTAATAA[A/G]GTGCATACAGAAAGAAACCAACAAGATCAAGGGACAAATGGTGTACAGCGACTAGTATTT	0.7568	0.792994	0.328309	0.274416
seq-rs1907	3	36336795	GAACATACGAACTTTATTACAGATATAAGATTCAAACCGAATTCAACTCAGTTAGCTACA[T/C]CATCTTCTGATGGAACTGTTCGACTATGGAATGCAATCGAAGTAATTTCTTTTTAGTCTT	0.9258	0.584926	0.485575	0.367684
seq-rs1908	3	36375028	TAGTATATTGGACCAACTGGTTTTGCTGTCCTTGCCCTCAGTTGTTCGGAATGGCTTCAG[T/C]AAGATCCAATGCCTGCGCCTTTGCCCTGAAGCTTCAAACTTCACCCGTATTATTACCAAA	0.7657	0.585288	0.485452	0.36762
seq-rs1910	4	179737	AAAATCAATCAATTTCTTTCAATAATGTCCCTGGAACGCAATTACCATCTTGCATCGCGT[T/C]TTTTGTGTACACGTGTATCATAAAAAACAGTTTGGTCAATTGGTACTATATAAGGTTTGT	0.7911	1	0	0
seq-rs1912	4	216146	TTGTCCCTGATTTCATACCCAATTTCTATTTTCATGCCCATTCGTATTAATAATTTGCAA[A/G]TTTTGCTCATATACACTACACAGCGCCATGAATCGGGTTCAACATCCATACTTTTATCTA	0.897	0.846072	0.260468	0.226546
seq-rs1913	4	324768	AGCAGCAACATGCTCACCTCCATTACCTCTAACAACTATAGTAGTGCAAGTAAGTTTGAG[T/C]TCTTTGTCTGGAAGTAAGACTTCTATTTATAGTTTCCTCCATTGCCTCAACATTTCAGCT	0.8391	0.812102	0.305185	0.258616
seq-rs1915	4	335779	GAAGGTTGGAGGCCTTGCAAACTGTATAAATTTATTTCAAACTAGGAAGTTAAGTTAATA[A/G]GTAGGCATGGAGTTGATTTTTTTGCTCAGGATCGATGCATGGATGCATGTCAATTTTATA	0.8258	0.530786	0.498104	0.37405
seq-rs1916	4	336388	AAGTAGGTTAGGCAGGAATTCCCTACCTATAGTACAAATAAATACGAATGGTCATGGTCT[A/C]ACCTTATTAGCTAGCACAAGGTCTCTAGGATGACGACTCCTCTCAATTTCTCAACCACGC	0.9034	0.985138	0.0292822	0.0288535
seq-rs1917	4	354976	AAGGGATTAGAAAGTATCATCTAGTTAATTGGAACACTATTTGCTCCCCTAGAGAAATAG[A/G]GGGTTTGGGCATTCTAGATTTAGAGGCTATGAATATTGCTTTATTGGGAAAATGGATATG	0.8717	0.521231	0.499098	0.374549
seq-rs1918	4	369650	GACTGACTCTTACATTCTAGCTTTTCTTTCTGTGATGCCACAACAGTTGCATTCTTACTG[A/G]TACCATATTTTAGAAAAGGAGAGCACTAACATCTTTTTTCCACTGTAAAGAATTCGATAT	0.9278	0.576433	0.488316	0.36909
seq-rs1919	4	380188	ATTTGTTTTTTCAGTCTTCAGTTCCAGGTGACATCAAAAGAAAGTCTTCGTAGTCAAGTC[T/C]ACGAAGCATATTTTTCTCAAAACAACATGTAAAACTCTAGACATGGTTCCTTTTCTAGGT	0.9101	0.509554	0.499817	0.374909
seq-rs1920	4	453561	ATTTTGGAATGGGACCATCTAAAAATATTTGGGCCCAAAAATTACAGGTCCTTCAAATAT[A/G]TCATTATATTCCAAACTCTTCATAAAATTTGCCATGTCATCCTAGATGGGTCATCCTTCA	0.9063	0.997877	0.00423727	0.00422829
seq-rs1921	4	506019	TAGATAGTCAAATTAACTCGTGATTGGCGTGCCTCATGATTTATGGGTCATTTATACTCT[A/G]GAGAAACGTATATCTACAAACTCGCATGGAGATAAATCGCGACCAACAAGATAGAAACAA	0.7714	0.850858	0.253797	0.22159
seq-rs1922	4	514784	TCTACAACTTGACCATAAAATATGTAGTTATGTGAAATTTACTTAAATTTACTTGTTTAT[A/C]TTTTATGCATAGATTGGTCTATTCACCTGATTACGGGGTAATTACTGCTTTTGAATCTGG	0.8387	0.800425	0.31949	0.268453
seq-rs1923	4	560346	ATCACCGTGGACAGAGTCCCGGACTCGGGCATCGCTGCGAGCAAGAGCAAAAACAAACCA[T/C]TCGAGACCGGATTCACGACAGTGATCGTGGTCTTCTCATTCTTCTCTGTTTCTCTGATTG	0.9446	0.518805	0.499293	0.374646
seq-rs1924	4	604443	CATCAAGGACTAGAGGGGCTTGATGGGATGGGTTTAATTGTAAATTTACATATTTGTTGC[A/G]AATAGATACTTGTACAATTTAATCAAGTACCATATTTACGCAATTCTTGCTGGGCAGTGG	0.8085	0.704255	0.41656	0.329799
seq-rs1926	4	716736	GTAATATTATAGTTCGCCCTAATTGCTCAAGAACAAAGATTATTTCATGATACAAGAAGT[T/G]AAAGACAGTGTATTGTATTATATCTGAGAAATGCAACCACGATTCAATAAGCAATAGTTG	0.9156	0.974522	0.0496572	0.0484243
seq-rs1927	4	887877	TCGACGGTTAGCCGAGGAACTGCGTGTGCTTTGCCGGCTACTTTCAAGTCCATAAGGCTG[A/G]GACACTTGATGATGGTAAGGTGCTCCAGGCTATCAAGATGGTTCAGGCCTTCCAAGCGAA	0.8478	0.551852	0.494623	0.372297
seq-rs1928	4	909262	CTACCTTTACTCCTCACATCTCCACAAGTTAATGCACAGATCTGCTGCTGCTCTGCGCCA[A/G]CATTTGCAGAGCAAGTCAGTGCGTGCAGTGCAAGCATGTCAGATGCTGATCAGATGCAAA	0.9015	0.602972	0.478793	0.364172
seq-rs1932	4	1011312	GTTCAAGAGCTGCGTCAAGTATGCTACAAACACACCAATGACCTACTGGGAGCATAAAGG[A/G]GCAATGCAGATGCAGTTCCTGGGAATTAAGGTTAGCCTCATCAACTGTCAGTGCCACAAT	0.9061	0.694915	0.424016	0.334121
seq-rs1933	4	1012453	CAAGCACCATGGATAAAGATGCTATCCTCCATCATTGTGTTATTTTGGCCTATGCATACA[A/G]CAGTGATGTCTGGTAGTCAAAAGACATGTTCTTCCATGTGTTACATAGTACCCCAAGTGC	0.9217	0.625265	0.468617	0.358816
seq-rs1934	4	1014291	CAAGATTAGGTTGTGCTCAACTTGCAGCAACATTATCTATCAGTCTGACCAATGCAATTG[A/C]AAATAAAAAGGCACAAACTTTTCCACTGGAAGCACCTCAAACCACAAAGAAAAGGGCATA	0.9123	0.707729	0.413697	0.328124
seq-rs1935	4	1021959	CAAAAGGTGGTAACGCGCGCGTATATGGTGGAATGAATGTGAACCAGGAGTGGAGCGAGT[T/G]AACGTCTCCTATTTTTAGGGCCCTGCCGTTTTTGTTTGCAGATATGGCTCCGGTTCATTT	0.7687	1	0	0
seq-rs1936	4	1075506	ATTACTCTTTGTATTAGTGTACTTCGATTAGATAAAAACTAATTTTAATCAGGTAGTAAA[T/C]GAATTACTCCCGCATGATAATCTGTATTGGTATACTTCGGTCAGCTTATTTTTTAACATG	0.9024	0.5138	0.499619	0.374809
seq-rs1937	4	1095880	ATTGAAAACAAATGAACAATCGCTAGAAAACGGAGCAATAGGAGATTAAAATGTTCATCA[T/C]GGAAACATGCCATACCATGTGCTCAAATGTCGAAACAAAAGCGGGTCGCGGAACATATCA	0.8706	0.997877	0.00423727	0.00422829
seq-rs1938	4	1113538	CACAGCTGAGATCGCTGAAGCTGTCAGACGTTAAAAGTACTCACTATGCCAAGCTATTTG[T/C]ATCCATCAGCAAGATGCGTCTTCTACAGAGCCTGCTAATTGAGACTGCCAATAGGGATGA	0.9102	0.70913	0.41253	0.327439
seq-rs1939	4	1115865	GTAGTATATTACTTGTCTTCTCTGCGAAATTAATAATAGCATATAATACACCATACATGA[A/G]AACAAAATTGTAGGCCATTTGCTGGTACGGTTAAGTGGAAGCTGTGCCAATTTCTAGATG	0.8659	0.611465	0.475151	0.362267
seq-rs1940	4	1132536	CCTGATGGAATCTGGAAATGCAAAGTTTAAAGGGAAGGATCCGTCCTTGCAATTTCAGAA[T/C]TGGAGAATGTTGCCTCACTTCTTGAAATGCAGCTTGCAATTTTGTAGCCACTGTGGTGCT	0.8646	0.549894	0.495021	0.372498
seq-rs1942	4	1145314	GATTCAACTGATAAAAAGAACAAGTGTTAGATTCATTGGCCTCACAAAATGTGTCATCCC[A/G]CAAAATGGAGCGATGGAACTGCAAAATTACCTGGACGGATGCACCAACTAGAGTAGTACA	0.8798	0.617834	0.47223	0.360729
seq-rs1943	4	1147299	CGACATCTCGCTTCTATTTTTCTTTTTTGAACTAATCACACACACGCCTCAGGAATTAAT[T/C]AAGGAGGAAGAAAAGATCCGATTTATCCTCGTCGTCGTCCGCCCAAATTCTGAATCCTGA	0.7909	0.997877	0.00423727	0.00422829
seq-rs1944	4	1151040	GGGTAATCGGATAATCCGGCCCAATTCATCTGTTTCGAACGAGATGCACTGGCAATAATT[T/C]GTTTGTAAATAAAAAGTTAACGAGACAAAAAGATGATATTTTGTATCCTCTATGGTACTC	0.9145	0.627389	0.467544	0.358245
seq-rs1945	4	1224020	CTTTTATATTCGGTGTAACCACTATTTCCTCCCGATCCAGGGATTCAATTTAATATTTTT[T/G]CCCTAAAATTAAATACCAGGTTATGAGTTATAGTATTTGTTTACAATCTGATGACTCAAT	0.7394	0.908405	0.16641	0.152564
seq-rs1947	4	1229451	CCTAACATGAACTATATGTTGTAGAGGACAAAATTAATTAGTGGGGTGGTATAAAGGCTA[A/C]TCACTGCACAAAGGACTCTGCAAAGACTCAAAGAGCATATTTTGCTAGAATCTAGGGCAA	0.8717	0.988323	0.0230818	0.0228155
seq-rs1948	4	1750512	TGTAATGCTGGTTTTGCGGAGGGTTTTGCTCCATGACACCGACATGGTCGATTGATGCTC[A/G]ATGCGTGCCGTACTGAATTCAGGGTTGGAGATTCACGGATTTGATTAGCCGCCGTCGCTC	0.7144	0.989384	0.021006	0.0207854
seq-rs1949	4	1807027	GTAAACCACTTGACATTAATTAGTCGATTTCGCTGGACCCTTGTGTCCCTTTTTAACTCG[A/G]AAACTTCAAAAACACAATTTTTTGGTGCTTTTTTAGATGTATGTTGGGAGACAATATCCT	0.9114	0.995754	0.00845651	0.00842075
seq-rs1950	4	1814222	GAAGTAGCTAGCTGGCCTAACTGAGAAACTGTTCAGAACTCAAGCCTAAGTTGGCACAAC[A/G]GTGGATATCAAATAGCAATTAGTTTTCCTAGACATAATATAAAAATACACTTTTTATCCA	0.8824	0.993631	0.0126577	0.0125776
seq-rs1951	4	1834740	ATTTCAGCAAAATTGAGAAATTTACCCCCCAACGATGCATATGTTGTACTACCAAGAAAC[A/C]TTAATCCCTATGACCCTAAAAGAACTGATGCGAGAGACATGAAATCGATCCAGCTCCAGG	0.8899	0.989384	0.021006	0.0207854
seq-rs1952	4	1855125	TCAATGTGTACTGAATATTTGAATTTCCGATAGAGAGTACATCGGCACACAGATATTTGT[T/C]TATTCTGCTGACCATTTCTCTAGCTCTAGCAACATATGTATCCTACAATAAAAGATGAAT	0.9138	0.661359	0.447927	0.347608
seq-rs1953	4	1856199	CAGCATATCCTATTTATTAACTGGAATAGTATGGCACTGAAGAAATATATCAATTTACCC[A/C]CATCCCATATGTATCCGTTTTGGACTAAGATGCTAGTTAGGTTGTTACTAGAGATGAAAA	0.7271	0.81104	0.306508	0.259534
seq-rs1954	4	1874817	ATCTCTAACAGAGGTTAGTATCTCTAACCGTTATAAGTTCGGAGCCTAGCAAAGCAAGAA[T/C]ACCCAGCTCCTCAATTTGTTTACTGAAACACTCTTGCTAAGCGCCCTCCCTTCAGATTAA	0.8369	0.977707	0.043592	0.0426419
seq-rs1955	4	1900156	ATGCATTGTTTCTACTTGTTGGATCAGATAATAATTTTCTTTGTCCATCTCTCTCCTTTG[A/G]TTTTATGTTGTCGATACTGCCCTCCCCTCCAATGCTCTTTTACTTGCATGATAATGTCAG	0.9036	0.58137	0.486758	0.368291
seq-rs1957	4	1965514	ATTGGTTCAAAGTTTAGGTTCTTCATAACATGGCCATACACCTCAGCTGCTATGGATGCT[A/G]ATGTAATATTACGGTAGTACTTCTCCACTCCTTATAAGTGGCACACATGCTTCGTAACAA	0.868	0.973461	0.0516699	0.050335
seq-rs1959	4	2043593	CCTACTATCACCGCCACAATTGATCGATCGATATGATCGATCTGCACAACCATCGAATGC[A/C]CTACGTACGTACCTGAATATATGTATAAGTATCTATACAGTATATGCAGGGTTGTGTGTG	0.7102	0.991507	0.0168409	0.0166991
seq-rs1961	4	2058519	ACCGTGTACTGCTTGTATTTCGATATATCAGTCACACGGTCCATCTTGGGAAAAACGTCC[T/G]CGATCTTCATCTCCTTTTTTTCCCTATCTTCCTATCCAAACTAGTGTGTACCCCTTGACA	0.8601	0.588172	0.484451	0.367105
seq-rs1963	4	2280935	CTGGATAAACTTCGATATCATCGTTTGACCATGTTCAAACATACAAGGTTACAGACTAGT[A/G]CTAGTTAATTATGAAAGCATTATAGGTTGTGTACATCCTTTGTGTGTAGAGGCCGGTTTA	0.939	0.995726	0.00851048	0.00847427
seq-rs1964	4	2381744	GTCGATTTTAAGCGAAGGGTTTCCTTATTTTCTCCAATCATGGATTTGGGATCAAACATC[A/G]TCAAATTCAAGAAAATTGTGTGGTTCAGAGATGTCAAGATGCGATAAGCCTACCTAGGAC	0.8554	0.995699	0.00856515	0.00852847
seq-rs1965	4	2382433	GTGTTTCAGTAGTGTCAGCACATGGTTCCCGGCTAGGATTTGTACCCGCAGCTTGATCTT[A/C]ATCTTCATCAGATTCTTCAATGCGGAGTTACCTAACTTTCTTCCCAACTTTATCGGTTGG	0.9371	0.995699	0.00856515	0.00852847
seq-rs1966	4	2423398	ACCGATCACTTGCTGTTGTTCATTCACGACTGGTATCCTGTGAACCTTCTCCTTGAGCAT[A/C]AGAGCAGCAGCTTCTGCTCATATAGTCAGTCAACAGGAAGAAAATTAGCAAAGGGTCAGA	0.7576	0.761146	0.363605	0.297501
seq-rs1967	4	2437933	TATAGGGAACCCCATGCTGATTTGATTTTGTGACTTCACTGCGATGTTTTTCCTCGTTTG[A/G]GATTAGCCTGTTGTTTCTGTGTGAGGGTGAGAATAAGCCATTTTAGGTAGCAGCTGTGAT	0.8979	1	0	0
seq-rs1968	4	2452607	GAACAGTGACAATTACAGCCCTGCTCTGTTTGATGCAATGCAAGGCGAGAACAGGAGGAC[A/G]GACATGGATGGAATGCACGGCAAGATAAGATGGATTTTACTGCAGACATATTCTGAGATG	0.7596	0.991507	0.0168409	0.0166991
seq-rs1969	4	2502789	ATGACCAGTCATCTGCCGAAGCTTCTCATGATAATTAACAACTAAAAGTATGCAAATGAA[T/C]TCACTCTGACCTGTCACTTAGCTTGAGCCATCCAAATCACAAGTGAAGTCAACAACGGAA	0.8745	0.660297	0.44861	0.347984
seq-rs1970	4	2804707	AGATGGCCTGCCTGCAGCTGCAGGTTCTTCTCCTCCTCGCCTGCCTGCTGCTTGATGCTC[A/C]TCATCTTAGTAGTGCTGCAGCCACAGTTCCAACACCACCCTTCTCCTTCAACTTCGACTT	0.8892	0.72439	0.399298	0.319579
seq-rs1971	4	3553218	CAATTTGCAGCAATGAGTTTATTCCACCAAGCTGGTTAGTAACAGGGGAAGAGCAAGTCC[A/G]TAAGCTTACATAAATGGATAATGCAGTAAGAAAAGACAAGGTTACGTTAAATACCTTGGC	0.8296	0.629512	0.466453	0.357664
seq-rs1972	4	3558034	AGGCGAATGCACCATTGTTACGGGAAGAGATGGGATATTGCAAGAAGCGGATACAAGAGC[A/G]TATTCACAAACTGGTTGCAAGAAACCAATACATATATAGATCTATATCATGCAAGTACAT	0.8041	0.646497	0.457077	0.352618
seq-rs1973	4	3575469	GGCTCACATGCAGCAGCACCTAGTACACTATCATGCGATTGAAAAAAATAAAATAAAATT[T/G]GAGCGGCAGAAAAGGCTTACTAATGACTCGATTTGGAGAACCCCTAATTTGCCTCGCCTC	0.8039	0.944798	0.104309	0.0988688
seq-rs1974	4	3629156	TGGGCGATGGAGAGAAGGAGAGGATCAGAGTTGAGATGGCAGCTGTATGTGGGAATGGAT[T/G]AGAATGGGAAAGTGTGGTCCCCTACTTTGCCCATGGAGGGTATTTTTTATTCATACGCAA	0.906	1	0	0
seq-rs1975	4	3668111	TCCCAGAGTTTCAAGAGTCTGTTCTTATCTTGCACATTGCCACGAACGTCTTCTACGGCC[T/C]GTGCATCGAACCTGATCAAAATGCGGCATCATTCAAACAACTGGAGGCGATCAAGACGTT	0.7102	0.923491	0.14131	0.131326
seq-rs1976	4	4296927	CTTGTATACTTCATCAACTGGCCCTAATCTCTGAAGCATGCATACACATGCTAACCTACT[T/G]CATGCTCTAGTGGCATTATACTCTAATACAATTGAGCAACACTCCATTAATTAGGACTAG	0.904	0.5138	0.499619	0.374809
seq-rs1977	4	4319502	TCACCTCCTCCTCCAATTCAGCAATTCTAGAATGATGAAGTGAGTATTCTCTCCTTATAA[T/C]CCTCTAGTTCTTGCTGTATTCATCTTGTCCTGTGATAAGTTAGGAATTGATCTCTATCAT	0.9289	0.727176	0.396782	0.318064
seq-rs1978	4	4416820	GGTCCCTCTCTCTATATATACTACTCCTACATAGCAACAAAAATCAAAGAAACATTGCAT[A/C]TGAGACCCAACCATCAGGTAGGTGAGTTGGCAGATGACAAATGCATGGATGGATAGACAA	0.7619	0.685106	0.431471	0.338388
seq-rs1979	4	4449366	GCTAGTGGGTATTGGTTCTATAATAATAGATAATAGCTCAGTTCATCACCATAGACTCCT[A/G]TACAAGATGAAAAGCTTCTCCGACTTGGCTGCTGTTTACCTACTTGGTGTGTTTTGCACT	0.7772	0.692144	0.426161	0.335354
seq-rs1980	4	4450756	GTCATGGTCATTGGGAATTTCATTCCTAATGGCACTGAAGTTGATTCTCCTTCCAGAGTT[T/C]GTTGCAGAATGCATGGTTAGAAGTTTTGCTTCTTGCAGCCCTTAGATATGAACGATGCAA	0.9082	0.508493	0.499856	0.374928
seq-rs1981	4	4517114	GATGGGGAGGCGAGACGTGGTTCACGAGCGAATGGGGCAGACAGAGAATGGGAAGGAGTC[A/G]AGGAGATGGTGTTGAGGTGTACTCCTGGGTATTTTGGTCATTTTAACCAAGGCCTTGTTT	0.8865	0.832623	0.278724	0.239881
seq-rs1982	4	4599720	TACACAAATATCACTTTTAAAGATGCATCTGCGCATCAACAAAACATATATGCACATTTC[T/C]ATTCCCACAAAAAAATGTTCTGCACATTTTCCATTCACAGAAAGTGTTATGTACATTTTT	0.8645	0.675159	0.438638	0.342437
seq-rs1983	4	4632595	GAGCAATTTAGTATTAATTTGAAAGCTCAAACAACAGGCAAAAAAGAATGTATGTTCTCA[T/C]GTTGTCTCGTTTGATCAAACTAACATCCAACATGCACCACACATCGCATCGTCTCGCTTT	0.8556	0.834056	0.276813	0.2385
seq-rs1984	4	4642058	GAAATAACACCATACAGGCACTGCCAAATGTTAGGCCTAATGGCTAAAGTGAGATGGACT[T/G]GGTACATATGGTCATTTTCTTGATAAGCCAGATAATATGGCACAAACCGGTGGGGTCAGT	0.8828	0.602128	0.47914	0.364352
seq-rs1985	4	4655302	AAAAGAGAGAAAGACCGAGACCGACACAGGAAGGCTGAAACACTGGAATTAATTAAGAAG[A/C]CAAAGGTAATATATGTTCTTGGTTGCTTATTAGTTCTGATTCTGATCGTATTGATTAATG	0.9314	0.600849	0.479659	0.364623
seq-rs1986	4	4685142	TCGAAATTCCGTTGTAAAGAATTTTCGGGATAATATCCATGAAAGTGACAGAGACGTAGG[A/C]ATGAGTATATGACACTTAATTTGTCTATTCGTTGCGGAAACTGGACGAGATGGAAGCTGT	0.8142	0.841826	0.26631	0.23085
seq-rs1988	4	4761369	CATGAGTGAGGTGACAATAGGGACTCTGAAGAGAATGCGTTTGTATTGTACTATGTACCA[T/G]GATGAGATGAACTCGTTGGGCTCCACAAAACCATGGGTGAATTGGACCAGGAGTACCCGG	0.9337	0.523355	0.498909	0.374454
seq-rs1989	4	4762130	CCCATGTTGAATTTACATTACTAATCCAATGTACTCAAATACGGTTGTACCTATATCAGG[T/C]TGCATTGATAATCACATGTCGTGTCGATCATTAGGGCTCTCGAAGTTACTTGGGATCGAT	0.8592	0.582803	0.486287	0.36805
seq-rs1990	4	4764616	ATTCTGAAAACATTTGACTGTTAATGTTGCTACTTGCTACAGAATATACATGATGAGGAC[A/G]ATATATACTTGCAGTCCTCAAGAATGCATTTGCAGTGCAATGATGTTTGATGCTCATATA	0.9068	0.993631	0.0126577	0.0125776
seq-rs1991	4	4766239	CTGGTACAGATCATCCCGAGCCTCCTCACCAACAAGATGTGGGTACCGGAGCAACTTCTC[A/G]ATGATGATGACAATATTAGCGTAATGCAACGCAAGCGCTGACCCGCCAATCGTGGATGGC	0.9075	0.622081	0.470193	0.359652
seq-rs1992	4	4798210	TTTTATTTGGCAACGATTAGCTGGTATTTCATTTGGTTTGCTATGGATTTGCCGTGTTGG[T/C]CACTTCTCTCCATCATGGCAGTAATTAAACAGAGAAAAAAAGGATAGATTTTACCAAAAT	0.7866	0.629108	0.466662	0.357775
seq-rs1993	4	4892384	TTTAAATACTTATGACAATGTTGGAAAGAAAACAGATAACTCTAGTATAATGCATGTTTA[T/C]TGTCTCATTCTGAACTTAACCCATGCGCGTGCATCGAGAAACGAAGAGATAAATCAAAAC	0.9341	0.565432	0.491437	0.370682
seq-rs1994	4	4936158	GCTTTTTTTACTAGTGGCTGCACAATACGCCTATAATGTTTATGTTAACTAAAGGTGCAT[A/G]TCAGCCAGCTGGGTTAGCGTTGATGTCGCCCACGGTGTTACAGTGACAGCGGGGGTTTAG	0.7324	0.736607	0.388034	0.312749
seq-rs1995	4	5043297	GTCCTATCAGCGCAGCCAATAGCTATACACAAACCGATATATATTAATCACTGGGCATGA[T/C]GATGAAGAGGAAGACGAAGATGATACCAACATGAGAGATACGGAAGTTAATGAAATAGTA	0.8776	0.517241	0.499405	0.374703
seq-rs1996	4	5122951	GCAAAAACTGTTTCTCACAAGTTCTAGCTGTCCTGTTGGCGCCCTTGCATCGATTGCCCT[A/G]TCCAAAATGATTTGCGATGTGCAATCAAACACCCCCAAACTTTGTACCAGATCAATTCTC	0.9267	0.585987	0.485212	0.367497
seq-rs1997	4	5153207	CAAAAAAGCGAAAAAAACTAGACAGCCGAAAACTGGGCAGCCAAAAAAAACAGCATGCGC[T/G]TGCGGGAAACTGGCAAACCGGACAAGAAAAAAACTGCGTGTGAAAAAAACTAGGGCAAAA	0.8279	0.597222	0.481096	0.365369
seq-rs1998	4	5162029	ACCTAGAAATTTTGTAACATTTCCTCGATATTTTCGGCAACCCACTGTAGTTCTATCTAG[T/C]TTAAAACACTAGTTACTTGGGGGATGATTACGAATTGAAGAGTTGAACATTGTGTGGTTC	0.9467	0.626327	0.468083	0.358532
seq-rs1999	4	5162981	GTAGGGCTGAATAATATGGTTTGGCTCATTAGGATAAGGAGTTGGCTCAGCTCAGTTTGC[T/C]ATCCTAAGGCTTAACAAGCTAGACAACCAGCTTTCTCGTCTTGTTACAAGTCTCGACCTA	0.9268	0.652866	0.453264	0.35054
seq-rs2000	4	5172565	TTTAAGCTAATCAGTACAAACAAATTTAATACATTTATCAGAGAGGAAGATCATGGTCTC[A/G]TGAACACGCAACTCCACATGCTAGTAATTGCGCACCAGATTATTACTCCCTCCGTCCCAT	0.8979	0.636069	0.46297	0.3558
seq-rs2001	4	5179119	TGTTTTAACTAGTACTCCGTATCTTGCAAATTAAATTATCAAGGAAAATAAAGAAAACAT[A/G]TGGTATAGGCACAATGCATATAGCTCGTTTAGCAATTTGGAGGAAAGGGATTAAGAGTTT	0.7156	0.995754	0.00845651	0.00842075
seq-rs2002	4	5181536	ACTGCCACTATGCTCTCTCAGACAATGGGAAGGTGATTGTTGTTGATATTGTTCTCCCTG[A/C]AACCCCAAAACCGGTACCCGAAGCACAAAACCCACTCCGGATGGACGTTATGATGCTCAA	0.7805	0.995754	0.00845651	0.00842075
seq-rs2003	4	5206613	AATAAAAAGACCAGCCGGTTTGTGTTATCTCTGTCCGAACATGTAGAACTGGTTCCCAGT[A/G]GTAGTTGGGAATTTTAACCCTGCCGACAGTGAATGCATGGAACAGTAGAATATATAGTGC	0.8495	0.646497	0.457077	0.352618
seq-rs2004	4	5238907	AAATGTACAAATATGACACTAGGATCTAATTGCAAGATAACGTGCCATTCCGATCCTTAG[T/C]AGCAATTGTGTACTCTCCGGATATCTGACTGCTTCACAGATGTGGAACATAAACATTGTC	0.9128	0.814225	0.302525	0.256764
seq-rs2006	4	5310122	CACCCATTTTTGTGATCCCTTCTAACAAACTGCGATATAAAGATGATGTCTAACCTGCCA[A/G]TTTTCCAGGCATGTTGTTTGACATTTGGTTTTTTCTTGTCTTGTAGTAGGCTGTAGCTAG	0.8404	0.753731	0.371241	0.302331
seq-rs2007	4	5425025	TTGGTTGAGTTCACTAAAAGCCTCTATTACTTAAAAGTTATGAAATTCGTAATTAGAGGA[T/C]CACACATGAAACTCACCGATTCAACATTGTATTTTGTAACGTCGCGGTTCTGTACTGCGG	0.8838	0.993631	0.0126577	0.0125776
seq-rs2008	4	5498987	TTGGCTTTTAGCGTTTTGTCTATAATGAGTGCTTACCACTTCATGATTTAATTGTTGTGT[T/C]CAACCTTAGCATGTGCAGAACCTGTCATATTCTCACTTCTCTCTTCTAGTAAAGAGTCAT	0.9377	1	0	0
seq-rs2011	4	6037938	CTTGTACAGATCTGGCGATTCTCTATGTGGAACATGGTTAATCTTAGGTTTGGACTTGTG[T/C]CGGGATAACCTTATACGCTGGGTTTAGCTTGCCGACAGTGTTGTAAGGAGTGGTTTCGGC	0.7362	0.515317	0.499531	0.374765
seq-rs2012	4	6227823	TCGAAGGTGAAGAGATACTGACCTGACTTACTTTGAGCTCAGGGCACATTTGTTGATGTT[A/C]AGAATGCGAAGAGGCTTGATATTTATAGCCATGCATGTATTGAAAGAGAAGGAAATATCA	0.7797	0.537155	0.497239	0.373616
seq-rs2013	4	6250703	CCTCCCTGATTGTCTCATCTGTTATGAGATCCAAGGGAAAAGAATTCATCCGGATTGGAA[A/C]CAACCAAAAGAAATTGAAACTGGGGGTAGGACTTAGGACCACAATCATTCACAAGAACAC	0.9176	0.652747	0.453337	0.35058
seq-rs2014	4	6251517	GAAAGCAAAGCAAGGAACTGCAGGTATTTCCAACATACAGGATAATATCAGGTTTTCTGG[T/C]CAGACCCCAGTCATCTAACAGACATAACTCAACAAGTTTTAACAGAACATCCTAAAGACA	0.9028	0.551648	0.494665	0.372318
seq-rs2015	4	6269039	TGGAGTGCGTGAGGGAGTGAGTGAGGTGACCCTTCTATATAGCTTTTCAATGATGGTTAC[A/G]ACGGTTTGAAATGCCGGAAATGCCCTCCAACCTTCATTGATAATGCATCCTGGACATCCG	0.7467	0.551648	0.494665	0.372318
seq-rs2016	4	6504226	TTATGACATGCCGGTTGAATTTTATTGGGTACATGAGTCCATCCAACAAAGGGCGGTGCC[T/C]CTCCATGACGCGCGCACACCGTCCAGTGTGCGTGCGTGTCCAGTGTGGGTGCGTGTCTGC	0.8605	0.540426	0.496732	0.37336
seq-rs2018	4	6553203	CTGATGGGGCTAGTGATATTCGGCCAATTGGCACTGGTAGCAGCTTCTATCGTACTCGGT[T/G]TACTGATTCTCAAAATTTAAGGAGTCCTACCAAATATAACGAGTTCTACACTGATTTCTA	0.8265	0.670913	0.441578	0.344082
seq-rs2019	4	6905980	TGTATAGGGCTGGTTGTGTCTTTCCACTTCATATTCAGCTTCCAAGGTTATCCTAGGCCG[A/G]ACCCAGGTCGTTAGGGAGCTGGCTTTTTTGGAAGGTCACTTTTCAGGGCAGGCCTTCGGC	0.7311	0.991507	0.0168409	0.0166991
seq-rs2020	4	6952336	CCACTGCCTACCTTTGTTTGAATTGTCTGGCAGATGTTCTCCGGAAGTGCATCCACCGCT[T/C]TCCATTGCTCTTGCCATAAGCTCCTGGCCTGTTTGCTCTTTGGGTAAATATATTGCCGGA	0.7923	0.580679	0.486982	0.368406
seq-rs2021	4	6961061	AATCTGTTTGCCAGAATCCATTTAATATTAATCAGATCTGGCACAATCAGGTCCTGCATT[T/G]CTGATTGAAACATTGTGTTTCATGTTCCCTGTTTTCCAGTTAGCAATGAACACTGTTCTG	0.9167	0.591295	0.48333	0.366526
seq-rs2022	4	6999143	GGGGGTTTCAAGACACGCATGTCAGTAAGAAAGTCTGTGTGTAGAAATTTGAGAGGAAAC[T/C]AAGAAATTGCCATAAAAGACATTCTTTTTTTAGCGTATCTGGAACGTTGATCTGGAAATT	0.931	0.799363	0.320764	0.269319
seq-rs2023	4	7256436	CCTCACTCCGAGTGCCATGAAAATCATGGAAAACAATCATCTGGATGCTTGACCGAATGC[A/G]CTCGATGGGACCAGACTCCTGCCAGAACTTGAAGTTGAGCTTGCCAGTGGTTTCATCAGT	0.7102	1	0	0
seq-rs2024	4	7460946	TTACTTGCCAAAAAAGGATTTTTCGCGTTTTGATCGGCATTATGTGCGTATTTGGATTGA[T/C]GTGTGAAACTTATTTTGAGAAGTATAAAATTCCTGTCAACTTTAATGTTTCTACAACTGT	0.8747	0.596603	0.481336	0.365494
seq-rs2025	4	7469871	TGTGCGGCTTAACTGATGAGGATGGTTTTCATGCAACGGTCGAATGCACTAAAGCCAAAG[T/C]ACTTAGGAAGGTGTTGAGAGATGTCTGGCGACTACCCCTCGAAAATAAATTTGTTAAAAC	0.7772	0.596603	0.481336	0.365494
seq-rs2027	4	8146397	ATTACTTTTTCTGCCTGTACACTTTCCATTTTGGCCAGACAATGATAATCTTCCACCTCT[T/C]CCCTCACGTGCTGGTGGTAATGTCCATGTCCCTTTGCTTTTCTTAGAAAAAAAAATTCAC	0.7836	0.597374	0.481037	0.365338
seq-rs2028	4	8493758	GCCATTCAACGAATTGATCTCTCTGAGAACAACTTATCCAGTGAAGTTCCTGTGTTCTTC[A/G]AGAACTTTATCAGCCTAGCCCACCTAAATTTATCATACAACTATTTTGAAGGGCCAATTC	0.8405	0.62766	0.467406	0.358172
seq-rs2029	4	8523382	CAATGTCCTGGTTAGTCAGTCTGTTGGCTTCTTTGGAAGGTTCTGAATGACAAACAAACC[A/G]TGTTGTCGTTCCTCCAAATTTGTACCGTTTTCCCTCTTCTTAACAAAAAATTGGGTGTTC	0.9261	0.579618	0.487322	0.368581
seq-rs2030	4	8634969	TGGCAATCCAAGAGAGTTTCGTTCTCGTTTGGTGAAGATTCCGAAGATGCTTCACGCCTT[T/G]AGCCATGAAGTTTCCAATGCACATGGATGTGTTTGGTGGTGAAATTATGGGTTTATTTAA	0.9141	0.649682	0.455191	0.351592
seq-rs2031	4	8943966	CACCCTCTCTCACACACACTCCCTCACATGCAAACGATATGACCAAGTCCAACCAGGCCA[T/G]CAGCAGCAGAGCAGCCATGGCCATCTAAGCTCAGTTGCTGGGGTTGCTCCGGAAGGAGCC	0.8362	0.656051	0.451296	0.349462
seq-rs2032	4	9945231	AAAGAGAATCTTTTAAAGGAAAAAATATCTATTATATGATGGTGTTGCAGGTTGTTTGGG[A/G]TGATGTAGCATCCTATGTCATGCGTGCACTGATGTCAATAATGATTCACAAAAAGAAAAC	0.9175	0.579618	0.487322	0.368581
seq-rs2033	4	10792705	ATGGTGTTTCCTTCCATAAGATATCAGATAAGTCTTGCCTTTCGTCTATTTGTTCTCCTT[A/C]AGTTCCTATAACTGTCTGAACCACCGATTGTACCCCTCTTTCTGTTGTTGTTCTCCTTTC	0.7728	1	0	0
seq-rs2034	4	11335029	ATAAGCATGAGAGAAAGATGAGGCCGTCTCGGTCGTTATCTCGTGCAGGACACGTGTCTC[A/G]GTCATAATCTCAATGGCTCTCAAAGCATCCCCTCAAAATCGTATTAATTAGTAATGTCAT	0.7102	0.687234	0.429887	0.337485
seq-rs2036	4	11774723	TTATTGGCTTTTGGCTTTGAAAAGTCGACACTTATTTGTGACTGGAGGGAGTACAGTTTA[T/G]TCTTCCACAAATATGTTATTGCGAGATTTACTGTTGAAGGTGCATCCCTGGAATCATGAA	0.9367	0.583864	0.485934	0.367868
seq-rs2037	4	12204607	TGGCACGAACAGATTACAGATTGTGTCCGGGCCTGCTAGTTGCAGCAGAAGAGGTATCAA[T/C]TTCCCAGTGAAACTTCACACAGTTCTCTAGCTTAGCTACACAAATGAAGCAAACAAAGGA	0.8988	0.643312	0.458923	0.353618
seq-rs2039	4	12630900	GCTGCGCCGTCGCCCCGTGCGCGTCCGGCCAGACGCTCACGATCTGCGCCTTCTCCCCTG[T/C]GTAAATTAATAAGAAAGCGTGCGGGTTTGATTTCGCACTAATAATGTTCCGGAAATTGAA	0.9305	0.650743	0.454553	0.351244
seq-rs2040	4	12962784	GAGAAGGGTGTTAGAGCAACAGCTGAGTTTTATGATTATGGAAGAAAAGCTGAAATGGTA[A/C]CAAAGAAGCAAAGTTAAAGAAATATTAGAGCGGGATTGTAACACAAAATATTACCATGCA	0.9362	0.830472	0.281576	0.241934
seq-rs2041	4	12979945	TTACTGACTTGTACGCCTAAGTTTGGTTTTGATCCACTTATACTTCTTCCTTGGTGAGTC[A/G]TTTAACAACCCTGCGAAATTTATATTAGTTTTATCCTTGAACATGGACGAAAATTTAAAA	0.7709	0.693206	0.425343	0.334885
seq-rs2042	4	12993096	ATCTGTACGTAGTGTGTTAGTATCATATTTGATGATGAAGGCCAAATTAGTAAATAATTA[A/G]CCATTCTTCTTGCTGAGTGTGCCTCATATTATCAAGCCGGGTGGATGGAATAGCACTGCC	0.909	0.609342	0.476089	0.362758
seq-rs2043	4	13016278	CAAATAGTGGTCTCTTTGCCACCGAGAACCATGCTAGTTGCATGGAAAAATTTAAATTTT[A/C]GGTTGAGCAAACGGGGAGTTGAAATCCAGAATTAACACATGCTCGTGGCGCTGCATGCCT	0.8113	0.516	0.499488	0.374744
seq-rs2045	4	13094560	CATTGAAGCCAAAATTAACAGAAGTCAATAGAATCAAGGTAATTCTACCCTGCTGAAATA[A/G]TGTGTTTTTCATGAGTAATTAGCCTAACGATGCTCATCCTAATTTGTGGTAATGGTAGCT	0.8951	0.613577	0.474201	0.361767
seq-rs2046	4	13161176	GTAAGAGAGATTGTAGCTTGAAACGATATTTTTAGGTATTTCTCCAATGCCCACCTTAAC[A/G]CGTGGGGTATCATCTTGTATAGGAAATACACAATGGCAATCAGACCTGCTGTGCTGCCTC	0.8528	0.501062	0.499998	0.374999
seq-rs2047	4	13175263	CCTAAGGTCCACATATCATCCTCTCATGTTTTATAGATCACATCCAAGCAATGATTATCG[T/C]GTAAAACCCTTCGACACCCACGTACAAGATTCCAATCACATAGTGGATTACCAAGTCATT	0.9037	0.550107	0.494979	0.372477
seq-rs2048	4	13202672	CAGTTCTATACTCTTGCTAGCTGTAGATCTACAAAAGATGCGGAGGACTCCCAAACACAA[T/C]ACCCACCCAAATGCTGATGAAATCCTCTATCAATCTCCAAGCATAGAAATATCCACTGAC	0.8428	0.878981	0.212747	0.190116
seq-rs2049	4	13272664	ATTGATTCCTAATGCCTCCAAAGCCGAACTAGCTAAATGAACAATAACTTTGGCTTGCAT[T/G]TTAGTGCCAGGTGTTAACTAATACATATACAGTGTGGCTGGCCTTTCTGTTATTTGCATT	0.793	0.541489	0.496557	0.373273
seq-rs2051	4	13331945	ATTTTGGTGAGATTCGTGCTTGCCGATGGCGGCCAAGATTACCGAATTTCAAACCATGGC[A/G]ATGGCGCATGTCACCTAAGCAGCAAGCCGGCCGGCTAGAACGCATGCGTGCAGCTCGCAC	0.7736	0.556383	0.493642	0.371801
seq-rs2052	4	13332472	CGAACAGAAGTCCATGGGACATGTGAGCATGGCAAGAAACTATCGCGGTACACATGCACT[T/C]AGCACGGGAACTAACATAGTTACATAGATAGTACTACTGCAAAGCAGAATAGTATCACAC	0.7771	0.801486	0.318212	0.267583
seq-rs2053	4	13342188	CTTTTCGTTGGGAATTCGTTGTAAAGTAAATGTGAAAATTAGCATTCTGTGCTCACTCTT[T/G]GTATGCATGTCCTCTCCGACGCTCTGTGCGGCAAGCAACATGTTGTCTACAGCATTAGCT	0.8052	0.776596	0.34699	0.286789
seq-rs2055	4	13393755	GCCAAACATTGAGGGATGTAGGTAGAATGCAATATTCGAGGTGTTACCATGTATTTTTGG[T/C]ACACAGTAGCTTTGTGGTCTCCGGTTGGGGGTAGGGATCATGACTTGGATAATGAAGGTA	0.9015	0.73673	0.387917	0.312677
seq-rs2056	4	13420353	CAGAAAACGATTCACACGACCGCTTGATGTTCATCCACCACGGCTCGTCACTCATCGTTC[A/G]AGTGCTACATGATGTCGACAATGCCCAGTACCATGTATTGTTCCTGATGTGCAGCTGAAC	0.7949	0.571121	0.489884	0.369891
seq-rs2057	4	13431957	TTCCTTGAATAAATTATTCACAATGATCAGGGCGAACTCTGGTTGGAAGGTTTAGATTAG[T/C]GAGAATGGAAAAGATGTTGATTTGATAGCTGCGGGCAAACCGGGACCGATGAACAAATTA	0.8389	0.694268	0.42452	0.334412
seq-rs2058	4	13458479	TGAACGGTCAAAGTCAAACTTGGAAGGTCAAACCTAAGGAAAGGAAGAGGAGCTCAGTGA[T/C]CGTGCGTGACGTCAGCAATGGAGATGGAGATTGTATTATACCTCGACGAAGAGGGTGTGC	0.8832	0.745223	0.379731	0.307633
seq-rs2059	4	13669678	TTAAAAAGTATTTATCACCTCCACCCATGGTGCTTGCGCCTAAAGTTGGAACTCTGTTTC[A/G]GCTCTACATTGCCAACTGAGGACAATGTCATTGGTGTTGTGTTAACACAAGAAGTGGATT	0.7606	0.808511	0.309642	0.261703
seq-rs2061	4	13788784	AATTAAACTTGACACATACTATCTCAGATGTCATATTAGGTTTATTTAATTTAGAACAAA[A/G]AGAGTAGTACCTTGTGTCTGAATCATGTGGCATGTAATACGAAGCACGCTCATGATTAAC	0.9272	0.833333	0.277778	0.239198
seq-rs2062	4	13798938	GTGAGGTAAGTTCAAATTTTAACAACGCCTTATAAGCTTTTGCACTTGCGATTACAGTGT[A/G]CATCATTTTGCGGTACTCCCTCCGTTTGATTTCTTTTTCAAACTGTTTTTAGGTTTGGAC	0.9374	0.570064	0.490182	0.370043
seq-rs2063	4	13857354	CATATAAACTATTACAGGTGTTGTCATTGGACTTAGCTGTGGCTTCAGCATCCTACTTCT[T/C]AGCTTAGGAATAATGCTTCTCATTCATAGATGGAAAAAAGACATACAAAAGCAACTACGA	0.8649	0.759868	0.364937	0.298347
seq-rs2064	4	13858739	TATTAATTATTATCCCAAATAATGTACAATTCCTTTTATATCTCTTAGGTACCAAGTATC[A/G]TGTATGCTAGAGCACTTGTTTATAAACAACAGGATTAGTCTGATGCGCTATTATGCTGAT	0.9312	0.53397	0.497692	0.373843
seq-rs2065	4	14118789	TATGATTATGATTTTTTATAATTGATCTACGTTTTCATATACTATCACATACCAACTTAA[A/G]TTGGGTCAACGTGCCACATGGTCACTGCTCAAAAAGCCTTTTTAACGTCTATTTGAACAG	0.9289	0.530786	0.498104	0.37405
seq-rs2067	4	15402432	CTTAAACCATTTATTAGTTTGCAAACCCTTTGGTGGAGTTGTTTCTGGGTTAGTGTTTGA[T/C]AAAAATTTATATTAAAATTTATCGAATAAATATTTCAAATAACAAACATCAATGTGTATT	0.9095	0.825482	0.288123	0.246616
seq-rs2068	4	15492783	GAGCCGGCGACAGTGATGTCCTCACACGCCGCATTATATTCCACCCTTGGGATATTGTCG[A/C]GCAGCCACTCGTCCCCCCTCGACAGGACGCATGAGGTGTAAACTAAGTTCTGTTGGATGG	0.7102	0.503759	0.499972	0.374986
seq-rs2069	4	15677289	CCTTCTTTTCGCCTGTATCAAACATATGTGACGGAAGCTTTAGTGCAGTACCACCAACAT[T/C]AATTGACTTGAGGTTTACATTGTAGTGTGGCCTGAGTAGTAGAATCATGGATAGGTATTA	0.8327	0.995754	0.00845651	0.00842075
seq-rs2070	4	15711420	TTAAGGTGGTATTCTAAATAGTTTAAATAGCTTTCTTGTTTTTAATCAAATGGTGAATTT[T/G]TAAGTCGCAGTCATTCGTCCTATAGCCTATGCAATAATTGGTTATAGCCTTTTAATTAAA	0.9159	0.781316	0.341722	0.283335
seq-rs2071	4	16181770	TGCATGAAATTATAGCATAGATCCATCGAATTAGCTAGCTATTAGCTAGTTAGCATGGCA[T/C]TAATTAAAATTAGAAGGGCAGATGTACACATAGGAATGAGTAGTGGTGATGCCTGCAATG	0.8192	0.648069	0.456151	0.352114
seq-rs2072	4	16210383	GATCTTTCCACCATCTGGAAAATAATCATTCCAAGAGTGTGCTTAGACCTTTAGTTATAT[T/G]AACAGATAAGGAGCTAATCATTGTTTTACAGTGCTAGCTTGTGGGTATTGGGTATCCCAT	0.7102	1	0	0
seq-rs2073	4	16243653	ATGGTTGGGATAAGTCCATTTTGTGTTCCTCATTTTCTTAGGTTTGTGTCTTGTATATGG[T/C]TGGAGTAAGGCTCCGTTCGTATGCGCGAGTCCTGATCCCGGGTCATGTTCCGTGCACCGG	0.8698	0.997877	0.00423727	0.00422829
seq-rs2074	4	16284386	TTTCAGGAATCTTGCAAGCATATGAAAGTTCAATAACCCCACGTTCATATTTCGTTTTAC[T/G]TAGGCAATTTTAGCACCGCACACCACTGTTATTATCCTTCCGGCTTCAGCAAGGTGGTAA	0.7528	0.654255	0.452411	0.350073
seq-rs2075	4	16320595	AGTTACCTCAACCCCCGGGCCATGATATTGGAGGACCAACGGGTCACACGACAAGTGGAC[A/G]ATCGATTTTTGTATGATCCATATCCTTCGGCTCTTCGCCTGTAGGTGGCTTGGCGTGCAG	0.8949	0.985043	0.0294671	0.0290329
seq-rs2076	4	16329741	TGGAAATTCTAAGTTCTAACCCTTCCATAAACTTTACAAATACAATTAAGAAAAACCTTT[T/C]GCGAAAATAGACCCAAAACTCGGCACAAAATTCCTAGCTTTGTTATCCAGGTTAAATGTC	0.7824	0.968153	0.0616658	0.0597645
seq-rs2077	4	16366728	ATGGTTCCATATGTATTTCTATATTCAAAGCTCACTCATGTTTTCTCTGATTGGTTATGT[A/G]CTTATGGTTCATTCATGATTCACCCACTGTACAGAACAGACAAGTCATGCTTCCATATGG	0.9447	0.562633	0.492154	0.371046
seq-rs2078	4	16420973	TCCTGTACTAGCAACAAACTGTACTAAACAAATATAATTAAGATCCTAATATTAGGGACC[T/C]CTAAATGTACCAAATGTGACAATTGCAGTTGCTCTGCAGCTTTACCTACTCAAGGCATTG	0.8685	0.761146	0.363605	0.297501
seq-rs2079	4	16460818	TGACGATTTGCTTTTCCCTTACAGATGCAAATCCACTCTGAAGATGTTGAACATGATGAT[A/G]TTTATGATGCAATGCGAAGAGCCTTGCAGGATGGGACTGCCTTTGATGAGTCCAAGTATT	0.9274	0.52017	0.499186	0.374593
seq-rs2080	4	16515729	TACAGTAAATTAATGTTACCTGCATAAATATTCAATCTTTCATTGCGTAAATAATTTTGC[A/G]TTCCTTTTGGTAACAACTTGGCTCCAGTAATTATGCGCACTCTTTGACAGCAGTATCTTG	0.9261	0.538298	0.497067	0.373529
seq-rs2081	4	16531073	AGCCTTGAAGGCACATTTGGATAGTTTAGGCATATAACTCTTCTTCTCCCAGCATCACAT[T/C]CTGTTTCTTTGAGTATGATAAAATTGTCATGGAACACAATATTCTGTTTATGGCACTTGT	0.8729	0.537155	0.497239	0.373616
seq-rs2082	4	16568817	CATCTTCCATTAGACCTTGTTCAGTTAATCTCTAAGAAAGATAGGTATGAAATTAATTCC[A/C]TTTTGATGGGATTAACCAAACAAAGTCTTCACAAACACACCTCGATCCTATTCTCACTCT	0.8642	0.696391	0.422861	0.333456
seq-rs2083	4	16924548	TAGATGTCACCTTGCGAGGCTACTTATTGGGAAATTGCATGTGATCAGTCATCCGACAAA[A/G]ATGAAAAAATTGGAAATTGAGCTGAAGCCTCCTACCCTGCATGTGCATATGAGACTTTCT	0.9048	0.598698	0.480517	0.365069
seq-rs2084	4	17219618	AATCGATCGAACATTCGAACCTGATCTGTATGAGGACTTTGGATGATGCTACAGTGATGA[T/C]GATCGAACTAGTGTTCAGGGTTCTTGGTACTGATATCTACCCAAGGCGTCCTTGAAGGAG	0.9266	0.847134	0.258996	0.225457
seq-rs2085	4	17436630	CTCCAAACCCACGATCATTGGAGATGACCACGTCACGCCATGCCATCATCGCTGCTCCTC[A/G]ATGTTTGTTGTCTGTAGAAGTCGTTGCCGAGCCGAAACTGGCACAGGAAAGTGCTGGATG	0.8412	0.733546	0.390913	0.314506
seq-rs2086	4	17667473	GAAGTATGAGGAATGCATTGACAGATACATGAGGTTTGCGTATTTGAACCTGCAGATGTA[T/C]GAGATGGTGTACGAGAGATTCTCTGCCAAGTGCTTCCACAGGGCTAGGGATTTGGTTATT	0.875	0.55	0.495	0.372488
seq-rs2087	4	17986474	GCTTGCTAGCTAGGGCATCCACAGTGTGCTCCCAAGCCAAGTAATAGGAAATATTTTAAT[A/C]CTTATATCACGTAGTACTAAATATTATGGAATCAATAAATAGCTGCTACCAAGCTAGAGC	0.7102	0.772824	0.351134	0.289487
seq-rs2088	4	18057719	AATGGCATTGATCCCTCCTGTTCCTTTCCCTTTTTTTTCTCCTGTGCTTCATCCATGGCT[T/C]CTCCACAGCCTACCATCGACTGTGTTCCCCCTCCTCCTTACCTTACCTAGGACACAGTGG	0.7507	0.87155	0.223901	0.198835
seq-rs2089	4	18075190	TGATTTCTTTTGTCCTCTGTCCACCAATCTTCGAAATTTTGTCTGGCTAGCAGGGAAAGC[A/G]AGCAGGCAGGTTCAGTGGTCAGTGCAGAGAGAGCAACCCTGCAGCTATTGATTCAGTGCA	0.7104	0.991398	0.0170563	0.0169108
seq-rs2090	4	18321788	CAAGCCTCTGAACACAACCAAGTTGTCACTGCCTGTACTTCATACCTTAGGAAACTTAAG[A/G]GACTGCAAATTAGCGATCCATTTGTCTTGCAATGGGCCCCACTGAGAAGCGTCACCTCAG	0.8709	0.87155	0.223901	0.198835
seq-rs2092	4	18492536	TACCTAGAAACTGTGCTTTGCTGCAAGAGGGTAATGTTTTATGGCAGAGTGCACGGTTTC[T/G]TTTTAGACAATTATGTTTAGATAGGTAATATAGAAAGTTTTAGCACTAAAAAGGTCAAAT	0.7823	0.606157	0.477461	0.363477
seq-rs2094	4	18610395	GATTGATCTTGCCCGCTCTCATGTGCGAAAGCTTATCAAGGAACAAAAATCAGAGGGCAT[T/C]GAGAGCTTAAAGAAGCAGCTTGTGCAAGAGATGGAATCCTGGAAGAGCAAGCAGAAGGAG	0.8267	0.749469	0.37553	0.305019
seq-rs2095	4	18685980	CGTCGCTCAATCGAGTACAATGCTGCTGTAGTTAAGACGACAACTTTAGCAGCGGAACCC[A/C]ACTGTCGGATCAGAAATCAATGGCTCACACAGTTTCGAAAACACTATAAAAAACGATTTT	0.8628	0.744635	0.380307	0.30799
seq-rs2096	4	18734886	CACCATGTCAGAACTCCACGATTTCTTGGTTTTTCTTGGTTTCTTGCGACCAACACACAC[A/G]TACGTGAGCATGGCGCCGGCGAGGTCACCGGGCGACCGGGCGGACGCCGCGACGTCGGCG	0.7779	0.657113	0.450631	0.349097
seq-rs2097	4	18736185	CCTCTTGCATAATGCAGGTTAATTTCCTCAAAAATAATGCCATAGTACTATTTTCTGTTT[T/C]AGAGACGGTTTTTATGTGGGTTCATTTGCTACAAAATCTAACCATTTTGCTGAGAGGTTA	0.8309	0.54034	0.496745	0.373367
seq-rs2098	4	18779032	TCGACAGAGTTACAGAGTGTTCAGTTCAGTTATGCAATAATTCAGTACTTTACCAAGTCA[A/G]GACTGATTACTGACTTGCATATTATTACTGCATGCTGAGCAACTACTGCAAGTAAATTAC	0.9261	0.715499	0.40712	0.324247
seq-rs2099	4	18795491	AACGGTTCTAGATTGTTTTAGCCATCTCTAACTGCTACCAAGTATGCCCGTTACAAATAC[T/G]TGAATTTGCAACAACTCATTTGGACCTCTTATAGATGTAAGGATTTATGCTAGTGCCTAT	0.8985	0.576433	0.488316	0.36909
seq-rs2100	4	18803405	CGATGGCTATGTCGAGAATGGCTAGTTTTGTGCATACTTTGATCCTGTTCGACACGCGTC[A/G]ACGAGGTTCACAGCATAAGTAAACTACTAGAGTAGCCATAAAATTTTCCAGAGCCCGAAC	0.7341	0.575532	0.48859	0.36923
seq-rs2101	4	18807077	TTGAGAAAGCATGATATGATCGATGTGATGATGCCATTGGGTTTAAGGTTACGCTGCTAC[T/C]AGAGAAATCATCTTTGCAATCGGCCAAATCAGCTTTTCGTAGGCGTATTTCTTAAGGCTC	0.7321	0.527601	0.498476	0.374237
seq-rs2102	4	18856455	CACCTTTTGGTAGAGAAAAGCTCCTAGGGATACTTGTCATGATGGTGTGGTTGAAGTTTG[T/C]TGGCATACAATCGTCATATTTGCGCGCAGTGGGAAGCATGACTATGATGATAAAAATGAC	0.893	0.572187	0.489578	0.369735
seq-rs2104	4	18946878	AAACCAAATTTGTGTAAGACATATAGCAAACCTACCCTTTCGTTTTTCCTATTTGAGCCA[T/C]GCCGGGACGGGCTAGTATTAAAGCCCCATATAGGTTTTGGGCTGAGCTTGTGCTAAAACT	0.7285	0.521231	0.499098	0.374549
seq-rs2105	4	18957051	TGCACACCTATTTCCATTCAGAAAACAAAAACAAAAACCAAAAACTTGAGATGCCAGAAA[A/G]GTCCTTTGGTTTATGGCTTGAGCCTGTACAGTTGAGGAGAATTTAATTTGAGGGGCACCA	0.8851	0.572187	0.489578	0.369735
seq-rs2106	4	18972901	ATTTTTTATGACCTTAAACTATTGCCCAAGAATAACTTAACACAAGACGGAGCACTAGTA[T/C]TGTGTACAGGGGAGGAGCTGTTAGCTAGTGTCAGACCATCACTCACCCTAAATAAAAATT	0.8492	0.610403	0.475622	0.362514
seq-rs2107	4	18979701	GTGTACTCTTTCTTTTGATTTGGCAGATGCAAGGGGTACTCATTCTTTTGATTTTGTCCA[T/G]ATGGACAGCTCCAGTCCATAACATTCTATCTACACAGTCAACGACTCAGTTAATAATAAA	0.8933	0.669675	0.442421	0.344553
seq-rs2109	4	19071006	TGGCTAAACTCGGTTCGTCGTTACCACATGAATGGAGAACGAAAAAAATCTGGCAGGTAG[T/C]CTACTGAGAGTGCTTGTTGCAGCAATTGTGGACAAACTAGCCTAACTTAGCATTGAAAGC	0.8925	0.993631	0.0126577	0.0125776
seq-rs2110	4	19161548	AAATCTCCATCAAAACACCGCTCGTGGAGGCAAAATGCACCAGTATTAACAATTGAGGGA[T/G]GCTCTATATCTAGTTTTATGGTTAAGAGATGTGAATTAAATTCGGGCTATGCTTGAGGAT	0.7509	0.981953	0.0354421	0.034814
seq-rs2111	4	19180778	GCACTCCAGGTCCGGCCAGCCGGTGGCTTGCACTGCTATCGCCCTTATGGCTGAGCAACT[A/G]GCTTCGAAAATGATGACCATTTTCGTAGGTATACTTACCTCTAGGTGGTTAGCTTAGTCG	0.7769	0.761146	0.363605	0.297501
seq-rs2112	4	19181747	TTTTTATAGATTCACAGAATTGGTGTGCTTCAATTAATTTCTACAAAGAACAGAACAGAA[A/G]ACCCTATATATCTTCCAAAGCAGAGCTAGCAATTATGACAAAATTGACGTGAAGGAACTT	0.8792	0.726115	0.397744	0.318644
seq-rs2114	4	19397500	CGAACGGTTCTTTGCGCTTTATGCGTTCGTATGAAATTGTACTTTCTTGTTTGTCTCTAG[T/C]AGAGAGAGAGAGCTTGAATACTCTTAATTTGATGCCCTTTCCCACATTTGCTAGATATAC	0.7694	0.715499	0.40712	0.324247
seq-rs2115	4	19444316	CTGTTTTCAGTTCTCAGCAAGAGGGAAGAAGATAGAGCACTGTTGTGATATGATATGCAT[A/C]ACTTTTTCTACCCCCTTGATGTGCTTGTTAATTCTAAATAAGGAGGGGAATAGGAATATT	0.8972	0.718684	0.404355	0.322603
seq-rs2116	4	19544692	GGGGTGCTCCTTCCGCCGCAAGAATGATTAAGATCTAAATATCTGAAAGCAAAAAAAAGA[A/G]AAGGCTTGAACGAGCTTAGTTTCTCCAGGATGTAGTCTGAAAATTTTGCAATGCCTGTCA	0.8971	0.712314	0.409845	0.325859
seq-rs2117	4	19569468	CTGCAAGAAACGTACTACCAGAAAGGACACACTCATCCACTGCTTCTTTACTCCTTTGTT[A/C]TGCTCTTGTGCACAAGAAAGGAATAGATACATTGTACTCAGGGGCCATATATATATAATC	0.8514	0.782979	0.339846	0.282098
seq-rs2118	4	19570027	AGGAGGGCCAACGTTCGCTTGAGGATGGCCTAGCTTGACCAGGGCCATCAACATATATTA[A/G]CCGCAGAACCAATCATCGATAATTACAAGCAACCTAGCAAGCAATATATAAGTGCCATTT	0.9226	0.928875	0.132133	0.123403
seq-rs2119	4	19609623	GGCCACTAACTTGTTTAGTTTAACCATTAGAAAATTTAGCCAAGAGTCCTTGCCTCACAT[A/G]TTGCCCATAACCAGTTTGGACCCATGCATTGGTAGCCCCTTCTCTTGCATCAAATGCATA	0.8147	0.997877	0.00423727	0.00422829
seq-rs2120	4	19616131	GGAGAGAGACGAATATTTCACGTGTGTACGTACGTACTGCCGGCCCTAGCTTTGATACAT[A/G]CTGCTCAGCAACAACGACCGAGCCTATAGTTTGTCCTGTCGACGTCGCGCCCACGCACGT	0.8749	0.713376	0.408942	0.325325
seq-rs2121	4	19705836	TACGTGATTAATGATCAGTTGCAAAACTAGCCAATTTGCCGTTCGTCCATTGGACGTACT[T/C]TAGCCGTACGATGCATTATTGTTCCGTCTCCAACTAAAGTCTTCCAACATGGAGATCCCA	0.7849	0.556263	0.493669	0.371814
seq-rs2122	4	19713938	AAACACGTCTTTAGTTGTATACTTGTATGACAATGACTGCAGTGAAGTGGTAACTGGTAA[A/G]TACTCCCTTTTGTTTGAATTCACACTGCACCATCTGATTACCCTTTCTCACTAGACACGT	0.8776	0.544586	0.496024	0.373004
seq-rs2123	4	19733128	TAATTATGATGAGTCCAAGATAAACTGTAATATGTGTTTTACGTGCATATATAAAAAAAC[T/C]AACTCGCGCGCTTATACGGCCAAAAGACAACACTATGTACAAGCTCGGATTTTCACTAGC	0.78	0.952026	0.0913457	0.0871737
seq-rs2124	4	19820487	CTGCTGCTATCCATACTAGCGCTAGTCCTAACGCATCAGTGCTCTTATTAAGGATGGTGC[A/G]GCATTATGGGCGGGATCGCGACCGGTCGGGGGGGCCCTGCGATGCATGCATGCATGCACG	0.7102	0.96603	0.0656326	0.0634788
seq-rs2125	4	19825286	AGCCTTATCTCTGTCTACGCCTGCCTACTCTCCTCTGCATTACTCGATCTACTAACCTTT[T/C]TCTGCCGTCGCTTAAGCCAAGCCCTGGCGTTTTCGGAGAAAGTTACGTGTACTGATCGCA	0.8014	0.95966	0.0774248	0.0744275
seq-rs2126	4	19848383	CTTCCTCCTCTGCTCCCTCCTCACCTCGTTGCGCTTGTTCACGTAGTCCTCGTGGATGAA[T/C]ACCTCCATCCTCTCCCAGAACTCTACCAAAACTAACTACTACAAAGTACAAACTAACCTC	0.8577	0.95966	0.0774248	0.0744275
seq-rs2127	4	19869121	CTATCATGACCGTACATGTTGATCTTAGCCTCTCAACATATATGCGAGGGGAAAGGGCAA[A/C]ATATAATGAGAGACGGCGAGGCGATCGACGATTTCTCCATACGCATGAACTGTCCTCGCC	0.9124	1	0	0
seq-rs2129	4	20019515	CAAACGGGCCAATCACATGGTTGTGTGTGCGCGTACGTGTTGCTGGTTTTGGCTTGCTGC[T/G]GCAAGCCTGCGTAGGCCAATAAAAAGGGTCCGTTTCGTAGCCGTATTTGTTTACTACTAG	0.7605	0.794055	0.327063	0.273578
seq-rs2130	4	20073971	CCTATGTAAAAGTCAGGCATGTATCCGTTATGAAACAAAATCATGTAGCAATTGCTTATG[T/C]TATGTATGCCATGAATTAGCTGTTGGCAGTCCATCACATGCACTGCCATCATGCACACAC	0.913	0.997877	0.00423727	0.00422829
seq-rs2131	4	20191168	GCCTACATACAGATACCCACGGAAGAAAACTAAATTATAACTTGATCAAGGATCTCTATT[T/C]GAAGACTAGATCGCCATCCGTGTACGAGGTAGAAAAACTCTCTGGCCACCTACTTTAAAT	0.7709	0.997849	0.00429183	0.00428262
seq-rs2133	4	20453999	CTATAGAACAAACCGGCTGGCCCAGCCATGTCTCTTTTACTCCTAGTTTTCTTTTGATTC[A/C]GTTACATCTCTTGTGTAAGGTTAGGGAAAGATTGCTTGCTTAATGCATCATTTGTTTATT	0.7892	0.96603	0.0656326	0.0634788
seq-rs2134	4	20468524	CTGAAATGGTACAGAAGCATATGGACAAGAGGGAAAAAACGCTTCTGGATTGACCACCTC[A/G]TTTCGACAAGCACCACAAGTTCAGATTCTGAATTCGCAGTACAAAAAAAATAAGATCCTC	0.8409	0.96603	0.0656326	0.0634788
seq-rs2135	4	20476577	TTCCATTCACTTGGCTATCATTGATGGTGATTAGTCTATCAATTGGATCATGATTCCATC[A/G]CTCACCAGGCACTTAAGATGGCACGCGACCTATACGTTTGCAACTTGAAGGAACACAAGT	0.7494	0.997877	0.00423727	0.00422829
seq-rs2136	4	20700844	GTACCCAAAGATTCGGCCATTGCATCCATGTTCTCCATGCATGGCTGCACCTGAACTTGT[A/C]CTGCACTCCTGCTGCTCCACCATCGCTCGCACGTGCCCCAGGATCAATGAGCCTCTCGTG	0.7792	0.83121	0.2806	0.241232
seq-rs2137	4	20860327	TAGAGGCATCTAGTGTGGCGTGTGCCATAAAATACAGCACTCCAGTTCTACCTAGTGTGG[T/G]GTGTGTGTGTGTGCAGGTAGTAGCTACTTCGAGCTGCATGCCACAATGGCTAAGCTTTTT	0.7756	0.807447	0.310953	0.262607
seq-rs2138	4	20928547	CACTGGGACATACTCCCAATCATATTTAGGCTTCATCCTCGTATTGGAGTATGGGAAGCA[T/C]CTAAAATTAGGAAATAACCAACAGACGAAGAGAATGAATACTAATATAATGATCAACTAT	0.8621	0.529724	0.498233	0.374115
seq-rs2139	4	21062959	AGCCCCACCTATCAATCATCAACAGCAACGATAAACCGCCTGCTACACCAGACCAGAAAA[A/G]AGTTCACTTCCTAAAACAATTTGTATATTCTATGGGATATAATACTAGTAGCAATTAGCA	0.8992	0.573248	0.489269	0.369577
seq-rs2140	4	21116814	TTGTTCCACCAGGCACGTACAGAGAGCCCACATTCCATGTACTCCACGAAGTTGTATGTA[T/C]TATAGGTCAAGAATAGTGCTAATGTGATGTTGAAACAATTTTCTGATGCCTATAGGAACA	0.8822	0.565817	0.491336	0.370631
seq-rs2141	4	21131486	GAAAAGAAAGGAAAGACAGGGAATTGCTTTGCAGCAATGTCATTAGTTTTTCATTCATTT[T/C]CAGTCGATTTCTCGTGTTTGGATCGACATTTTCATCCATAGGCCGGTGATGCTTGTATCC	0.9324	0.842887	0.264856	0.229782
seq-rs2142	4	21155750	GCGACAGCGACCAACAAACGGACCAGGCTAGGCTACGTTGGATGGTTTTTGCGGATGATG[A/G]AAAGGATCTGGATGGACGGTAGGCTGGTGGTGGATAGTGGTAGCAGTAGCAGTTGTAAGC	0.7275	0.521277	0.499095	0.374547
seq-rs2143	4	21162836	CGCATCCGACGTGGCGCGCGGCGTGTCAGGAACGAACGGCCGGAAACGAGGACGACGGCG[A/G]GGAGGATTGGGAAGTGCGAACGAAAGGAAAGGACTTACGTTGAGCTGGTCGGTGATGGTG	0.7314	0.559448	0.492932	0.371441
seq-rs2144	4	21164865	GTTCATTTTTGCGTCAGTTATATGACTATCTTCCAAATATACATTGACCGTCTGAATGTG[T/C]ACACATGGGTATTAGTGGGTTTGGTACTAGTTGTTACTCAAGACAAGCTTTAATACTCAA	0.9115	0.557325	0.493428	0.371692
seq-rs2145	4	21169778	AGTTAGGTCATTAGGTCTAGTAGAAGTGAAGTGGACCATTTGCTTGTTATTCTTCGATTC[A/G]TCTTTCTCAAGGTTTGAGTCCACAATGTTTTAATAAGTGATGTATCTATGATGCAGTGAA	0.8032	0.555202	0.493906	0.371934
seq-rs2146	4	21194398	ATGTTCTGCACCTGCAGAAAATGGTTGTGCTCATATAAAACTTTTGCGACAAAATCTGTA[A/G]AATGGAAAAATGCATGTGGTCATCGGTTCACATACACATCTATATTTGAGTGCAGAAAGA	0.9157	0.834395	0.27636	0.238173
seq-rs2147	4	21203841	ATCAGCAGACTTGCTGTCAATCTTTGTACTCTTCGCTCTGATCTTAATAAAATTTCTCTG[T/C]CATCTTTATGGCTAGCCTGACTAAAACAGTATTTGTACATAATGCACCGACAACCATCTA	0.9031	0.597665	0.480923	0.36528
seq-rs2149	4	21229692	GTGAGTGTGTGTTTCTTGAATTTAATTAGCATTCTGGGTGTGGATGCTCAGATGCATGTG[T/C]GTGTGTGGCTTGATATGATGATCTGCTTTGCGTTTGAAACAATAATAAGCAGTAGCCATT	0.7102	0.573876	0.489085	0.369483
seq-rs2150	4	21231938	CTAGTCTCTAACATTTGTCCCAAAATAAGTTCATATCTATCCCTCTTCATACCCTCGGTC[T/C]GCAAATCGAGTTTTATCTCCTCCATACCCTCTTACTTGCCCACCCACTAATGCTACTTTC	0.7595	0.511677	0.499727	0.374864
seq-rs2151	4	21239428	AACAAACGTTAAATACTGCATCATAAGTTTTGTATCTTCTCGTTTGCAGAAATATTTGTG[T/C]GGGTGAAGGAAAGAATATCGGCCTATACAGAAGGATTCTTGAGGTTCATAAGTACGTGTT	0.7102	0.548832	0.495231	0.372604
seq-rs2152	4	21250224	CTGAATGTGACCTGAACTTTTTGTCCACTCCTTGGAGAAAGAGGATGGAAATATACGTTC[A/C]TTACATTGACCTGAAAAACTCTGAATTCTGAGAGATTGCAGAACAAGTAATTAAGCAGAG	0.9095	0.538217	0.497079	0.373535
seq-rs2154	4	21264792	TCTGCAAACAAAATATGACAAAACAGCTTCTATTAGATATGTTTTGAGATGATTTATCAT[A/G]TCAACACATGCATAAAAAAGTTGATAGGCTGAGCTCATGGCCAACTTATGAATTTCATGT	0.909	0.525478	0.498702	0.37435
seq-rs2155	4	21274087	CTGTCCAACTAACTAACCCCAATTGGCAACCCCGTTATGCAGCAAAATCTCTGTCTTTGA[A/G]CTGATCATTAGACCGAAGATGCCTTGGAATTTTGAGACAAGCATCAAAGCATGTGCGTTT	0.9052	0.524468	0.498803	0.374401
seq-rs2157	4	21300114	GTGCAGTTCCATGTGAACACGTTCCGTTCCGACATTTCATCGAATACTCGGCGTGCGGTG[A/G]CAACTTTGCCCGTGCGGTACTCTTTGATGGTGGTATTCAATCGGAAAACTTTGCTGGCAT	0.8708	0.506369	0.499919	0.374959
seq-rs2158	4	21367507	GCTAAACCCATAACGTTGGACGTCAAACAAAAATGAAAAAGAAATGGAGGGAGTATTTTT[T/G]ACTCTTTTTCTATGAATCACCAGCCTTTTATTGCATCTTCCCCTTCGTACAACATGTGAC	0.8339	0.680467	0.434863	0.34031
seq-rs2159	4	21386178	GGCACAAGGCCAAAACGTCCCACAGAATTAGCCTCGAAAAATCACCCAAAAAACAAAAAA[A/C]CCCAGCCATCAAGGGCGCGCCGCGACTGGACCAGAGACTAGGGAATCACCTGAGAGACCG	0.9181	0.503185	0.49998	0.37499
seq-rs2160	4	21391449	TGTCGTCAAACTTGCATTTATGCCGCGATGATGCCTTTTGCCGTTTGACATCTTTTTTGG[T/G]AGTTTTTTCTGGCACAATCTTTTCTGCTGACCCAATGCGTACTCTGGCTTGATCATTGTC	0.8321	0.692553	0.425847	0.335174
seq-rs2161	4	21419347	AGGCTCACTCCAATCCCTTGGTCCTTTCAGAGACCGTCCTGTGCCAACCACAACCTGGAA[T/C]GTAGCGAGTTTCTAAAGAACGCATGTATCAAATGTTCAAATCCTTCATGGTGCAAGCCAA	0.8473	0.997877	0.00423727	0.00422829
seq-rs2162	4	21458070	TAATGCAACGTAGGGTAATTGCGTGAGCACGCATCGTGCAATGCAGTAGAAATTGATGCG[T/C]TGGTATTGTGTGGATTGGAGCTGTGAATTTTGAGGTTTCTGTGGCGTGATTTGGTGAAGG	0.8039	0.600849	0.479659	0.364623
seq-rs2163	4	21488392	CCCCGAGATGAACATATACTAATTAACTCATCGTAGATGCCATTGATCTCATGGTCATAT[A/G]CATTCTTCATACCTGAGAGTCGCCAGCAAATGATGGACCAGCTTAGACTGAACACCTGTG	0.842	0.548832	0.495231	0.372604
seq-rs2164	4	21532890	CATGTCCACGAGAGCATTGTTCAACACCATGTCCTCCCTAAACCTATCAGACTTCACCAT[A/G]CGGGTATGGACCTGGCGGCCTTCTCTACCCGCAGCAAGGCCTGCACATGCGCTCATGACG	0.8103	0.59448	0.482147	0.365914
seq-rs2165	4	21588435	CTTTTTCATATCGTAGGAAACAATAAACAATATGTAGTACACACAGCATCAAATACACAG[A/C]AATAGGCATGTATCTGCAAAATACACTCTCCGTCCCCGAATCAAATCTTAGCTATAAATT	0.8169	0.814225	0.302525	0.256764
seq-rs2167	4	21805980	TAAGTGGCATGTCATGTCCAAAAGTTAACAGTATTATATATTGTGTTATATATTTACAAA[T/C]ATGGGAGTAGCACAAATCCCTCCTAGGGAATGAGAGGAGTTCCGAAGAAAAGAAACATCC	0.8639	0.641189	0.460131	0.354271
seq-rs2168	4	21825094	TACGTCAATTTCACCTTATCCCAGAAAGCTAAACAGATCCTAACAAATTATTCATCCACT[A/C]TTAACAATAGAATTGCTATACTGGGCTTGACGGATTGGATTGGGCCGTCAGAAAGGAAAT	0.9371	0.541401	0.496572	0.37328
seq-rs2169	4	21839303	GGGAGTAAGAATCTTTACCTCTTCACATTTGTATATTTGATGCAAGTTTTTGGCATCAAA[A/G]TTCTAATCTGATGGTAATGCATGTTGTTGCAGTGAATTTTGTAGCATGGTGAAACGGATT	0.9447	0.530786	0.498104	0.37405
seq-rs2170	4	21844776	TTTTTTTCATTTAGGGGATGTGGATGAATGCAATATAATCTCTTGATTTCTGTTTGCACT[T/C]TGCAGGGATTGGCAAGCACAGCAAAGGGCAGGCCTCACTACCTGTTGCAGTCAGGGGCTT	0.785	0.833333	0.277778	0.239198
seq-rs2171	4	21867154	GTAGTTATTTAGTCATCCTGATGATTAGCGTGGTAGTATTATTTGGCCACACCACCTTCG[T/C]TGACGTGACAAGACAAAACTATCATGCCTGCTATGTGTGGCGAGTCGGTGTTGTTTTATC	0.8876	0.641189	0.460131	0.354271
seq-rs2172	4	21902677	AATCCGCTGATCCTCCGTACGCGATTGAATGAGATGACAGAGGTAATGCAAAAATACACA[T/C]GTGCATAGGTCGGGAGGACGAGTTAGGGTCTGCTTGGTACAGCTCCAGCTCCTGGAGGTG	0.9338	0.632696	0.464783	0.356772
seq-rs2173	4	21953732	GCTAAGCTTTTGCTTGTGGCCGGAGCACGGGCCGCGTCACGCGCCCATACCGACCGATCG[A/G]ATTTGACCCGGGGGGAATTTAACTGGTCGATCTATCGATCGATCTCGGTCGTACTACTTG	0.8825	0.650743	0.454553	0.351244
seq-rs2175	4	22034855	ACCACATGAATGGAGTTTCTTTTTTGAGGCTATTCATCCGCAGTGATCTAGCAGCTCATA[A/C]GGAAATCGGACTCACATAACAAAAGGTCATTTCTATGACATCATAGGTTACAGGAACTTA	0.9195	0.524416	0.498808	0.374403
seq-rs2177	4	22089925	GACGATATCGCACACAATGTGGTTGGCAATTAATATGACAACCGGTAATTGCAATAATCT[T/C]TGTAGTTTGTTTTGAGTTTGAGCTATGTAGATTTCCTGATTTTTACTCTGGCTCTTATTT	0.9449	0.888298	0.19845	0.178758
seq-rs2178	4	22139253	AATCGACGAATTAATCGATCTTAGTTACTTACCGCGAACACTTCTTCTTTTTTACCCGCA[A/G]ATTAATTAACGTGTTCGTGTGAGATCGTGTCAGGAACCTGCAGATGGAGTACGTCGACCT	0.7459	0.782378	0.340525	0.282547
seq-rs2179	4	22186174	ATTTTTTTAATACGGGTGACCGTAAACGTATTTTACTCTTTTGTTTACTCGAGTCTCCAG[T/C]ATGTTACTTGTGCAGTTGCTAGGCGCGCCGCTGATCTCACGAACACACGTGGTGCGACGC	0.939	0.73673	0.387917	0.312677
seq-rs2180	4	22204184	GCAGCAATGGCAACTCGAGCAAAGTTACTGGTCCAGTAATGACCAATGACCGAAGATTCA[A/G]ATAATTGAGAAGTGAAATCAGCATCAGGTGCAATGTGCAATGGAGCAACAACTTCCTAAC	0.9432	0.726115	0.397744	0.318644
seq-rs2181	4	22220810	AGTATGAGAATCGTTGGTATGTAGGTATATGTGAGATTACAGTAAAGAAGACCCAATTGT[A/G]GAGCAAGCTAGATACTCTAGTCTACCAACTATCCAACAACTTACAATTAATGACTAGCAA	0.9379	0.725053	0.398702	0.31922
seq-rs2182	4	22280779	CATAGAATATGAATCAATGGAAGGCCTTTTTTTGGTTGCTAAAGAACTAAACAGTCCACT[A/G]TGCTTCAAAGTTCAAAGGTTTGGTTTGTATCATTTTGCTTTGAACTTTTGATCTCTATCT	0.8922	0.685775	0.430975	0.338105
seq-rs2184	4	22402494	AAGGAAATGGAAAACAAATGCAATGAAAAGATTTCAGAAAACAGGCAAGATTCTGAGAGG[T/C]ATTTGATGTGTCTAAAGGAGGAGCATGGCTCAATGGTAGGTGGTACTGGTTGGATCTGTC	0.914	0.683652	0.432544	0.338997
seq-rs2186	4	22724285	ATTTGGGGCCCATGTAACTTTGAGTTGTTTGTGGCATCTGCTTACTGTATCCTTTATTCA[A/G]ATTTGCTATGTTGCCATATATGTTGTGTAAAATTGAAGTACCTATTGATTGGAACTATAT	0.9209	0.738298	0.386428	0.311765
seq-rs2187	4	22814027	GATTGTATCAAGGGGCATCAAAGTGTTACAGGTTTTATTCATGTAGCACTTTGTAAGTTG[T/C]GGATTGTTCGAACGGAACACTCTGTAAATACATATGTTACTGAGTGCTTGTCCGTTATAC	0.9018	0.661359	0.447927	0.347608
seq-rs2188	4	22858473	GAGAAATTCTACGTTTTACGATTGACAAGCGACATGTCCTATAAATTGGCATCGACGAAC[A/G]TGAGTTCTACGAAATACAAAATACCTTGGTACAAGCATTTCTGTCCCTTTTTATCATCGC	0.9165	0.665957	0.444916	0.345941
seq-rs2189	4	22897112	TTTTACATGAATTGGTTCATTGCCTTCGAAATTCCCGTGAAATTTCTCCGTTCTAAAGGG[A/G]GCTTGATAACCGCTATCACTATATGCTATCCATGTCATATGTATATAACCCAAAGGTAAT	0.8921	0.673036	0.440117	0.343266
seq-rs2190	4	22977239	TAAACTAGTGGCAAATTTCTAGTCTCACTTAAATTCTATTAAAAACGTTATTGTGTCATT[T/C]TAACCTCGCTTTGGTGACCTTCTTGAATTGAAAAGACCTTTTGTTTTGAAAGGGTAAGGC	0.9272	0.579618	0.487322	0.368581
seq-rs2191	4	22995883	AGAAATCTACCAAAATTTGTCGTCTCCAGTTTCTCTTGTTCGTTTCAAGCGTTTCAGATG[T/G]CATAGTCACTCGCAACACAGAAAACACTTCTACTAATATACGCCTTTACTGAATAGCTGC	0.7918	0.604034	0.478354	0.363943
seq-rs2193	4	23116466	AACACCAAGAGCTAGAGACAGCAACTCACCAACCACTAGCTATAAGCTTATTGCCCTAGA[T/C]TAACATAGCTAATTTCAACTAATCTCAATCAGTGACAACTTTTATTAAGTAGCTTAATTA	0.904	0.675159	0.438638	0.342437
seq-rs2194	4	23157202	TAGTAATTTAATTTTTTTAAAATTGTACACGGTTTCTTACGGTTTAACACGATTACCCGT[T/C]CGTGACATACTTCGTCCTCATATACTACACCAACCGTCGTACGTCATGACACATAGCGAT	0.8256	0.523355	0.498909	0.374454
seq-rs2195	4	23338622	ATGGGTGACCGGCTTCACTGACGTGGCATACTAGTTAAAAATAAATAAAACTTATAGGAT[A/C]CATATGTAAATAGTTACCTCACCTTCTTCCTTCTTCCTGTGCTTCCCCTCCTGTCCTCCA	0.901	0.721868	0.401549	0.320928
seq-rs2196	4	23393247	TTTTTCAGCGGGTGAAATTATTCAAACATCGTGAAAAAATCTGAACGCTTTTCAGGGTGA[T/C]CTACTAGTTAGAAATCAGGTGACGTTGGTAAAAGAATTCTGAACTTTAACCCGAGTTTCA	0.9083	0.66879	0.44302	0.344887
seq-rs2197	4	23445732	AGATCTGGTACAAGTTGCCCTCACACAGCACAATGTTCTTGGCATTGGTAAAAGCAGACA[T/C]GGTGTTGTATGGCGGAGCGAAACTGGTGGCAGGATCAAACGGGAGGTTCCCCTCTGGCAA	0.9321	0.670913	0.441578	0.344082
seq-rs2198	4	23567307	CATTGCCTTTCTGTGTGAATCTGTACCAACGTATTCTCGGTGGAGAAAAGTTGCACAAAT[A/C]TGTTTGTAGTTTTGCTCCTTTTCCTTTTTGTTCATGAGAGAACTGAATTTCTTCTGCACA	0.9196	0.659236	0.449288	0.348358
seq-rs2199	4	23601494	AGATGGCATATCCCAGCAAAATATCTCTGCCCAATGACGGCAGCCAGTACAACATGTAGC[A/G]GACCTGAATGTAGTTATCCCAACGAACATCCGTTACTTTGTCATGACTAGACAATCAAAG	0.7529	0.963907	0.0695814	0.0671606
seq-rs2200	4	23703753	CCGAAATCTTCCCCTCTGTTAGCAACGAGCAGCTGTGAACGATCGGAAGACGACACATGA[T/C]CCAGTCTCCATAGAACAGAAGCAGAGTCTTCCTCCTCTGCTTGTTTCTTGGTTGCTTCCA	0.7062	0.701699	0.418635	0.331008
seq-rs2202	4	23963810	GCATCGCGCCATGTTAATCTAGCGAATCCGCCTTTTCCTTTTCCGTTTCCCTTTCGCAAC[A/G]CGCGCCGCCGTTGCGATCGAATCGAATACTACGGCCGGCGTACCAGTCGTAAGCGTGTAC	0.7102	0.644374	0.458312	0.353287
seq-rs2203	4	23998905	AAAATTGGGTTCTACAGTTAGGCCTTGAGAACTTCTACAGAAAAGGAACAAACTTGACAC[A/G]CGTGGTATTTCAAATACTTAGTAAAATAACCTAAGTAGCTATGCACAGAGCAAAATTGAG	0.8597	0.640257	0.460656	0.354554
seq-rs2204	4	24053495	AGGGATATCTCTTTGTACACGGTAAACTCGTGTCCAAGGTGGTACCATGGATAGAATTCT[T/C]GCAACAATATCCACCAGAAGTTCAGGTGGATAGTTTCGGTATCTGAAACACAACAAACAT	0.8174	0.997877	0.00423727	0.00422829
seq-rs2205	4	24094209	ATGTCGAAACAAATACCTTCAAGATATAAGAAAAAAAAGGAGCACGCACAGCAAATCGCA[A/G]AGAAAAAGAAGGAAAACCCAACGAGGGGAACAAACGTTACATAAGTACATAACCTTTTGC	0.8053	0.716129	0.406576	0.323924
seq-rs2206	4	24109806	GTGTAGCCTTCGCTACTTCCCTGGACCGGCAATGGAGCCTGTCGACCTACGAATGCGTGA[T/C]ACTCTCTTCACCGATCGCATCCCATGGCAAGATATACCTGATGCACACAGACAGATCATG	0.7769	0.719745	0.403424	0.322049
seq-rs2207	4	24131622	CAAGGTATGCCACAGGCTTCTCCAGTGATCTGGACCTTTTTTGATTTGCGTGTCAAGATG[A/C]TCAGTTGACGATCTTCTTGTCTGTCATGTAACAATGAGTGATCTTAATTGTTCACCGCCT	0.9251	0.681529	0.434095	0.339876
seq-rs2208	4	24158955	AGTTATTCTGGCAGTTGACTTCAGCTCTATCAACTTAACACCTGTCACATGCTCTCTGTG[A/G]ATGTAAGTGCATGTTCTCTGATACCTGGTACTTTATACCCGTGTTAAGCTTTATTAAAGT	0.7722	0.997877	0.00423727	0.00422829
seq-rs2209	4	24174296	AATCGTCGCTTGCCACACAATGACAGAATCCACAAAGATCAAGTATTGTCGCGCAGATTC[A/C]GGCTCCGGCTCCAAGCCCTTGTCAGCAGAAACAAAGACACGTTTGATGGCAGACGGGAAG	0.7102	0.926829	0.135634	0.126435
seq-rs2211	4	24392902	AGGAATGGGATGAAGCTTTGATTCGGCACATAATTTTCACTCTCGATGCTGATGAAATCC[A/G]AAAAATCAAGCTTACCCTAAATGTCTGAAGATTTTGTTGCCTGACACTATGAGAAAAATG	0.9014	0.95966	0.0774248	0.0744275
seq-rs2212	4	24469967	ATAAAGCTCATGCCGTTTTTTGCTTCATCTGTGCTACTGCTTAGCTCCAGGATGCAGGAG[T/C]TTTTCTTGCTTCTAGCAGAAACTGAGCACTTCTTACAAAAACTACAGCAGGGCTGATGTA	0.918	0.613588	0.474195	0.361765
seq-rs2213	4	25012959	CCAATATTCAGGAAGTAAACTTACAGCTTGAGATGCTTCCTCACGAGTTGAAAATGCAAC[A/G]AATCCAGACCCTTTGCTAACACCATTTGCATCACGCATTATCTGTCAAACAAATCCAGTT	0.7586	0.658174	0.449962	0.348729
seq-rs2214	4	25029046	GGTGCAACTTCATCTCACTCACCTTGGTCGTTGCATGCACATAAAGAACAAAGAAAAATA[T/C]AGAACAAAATAGCGAGGAGGGTGGCTCTCAGGCTCTGTGCCGAAGTTCTATGAGCAAGCT	0.9326	0.686837	0.430184	0.337655
seq-rs2216	4	25495997	GAGATTTGGTACTTAAGAACTGCAAACATGTAGAGAAGAGTATGTGGAGGAGAAAAGAGA[A/G]TCATCTATAGGTGGGAGAAAGGCAGTGCATGATGAAAGGGTGGGTGTGAGGAAGGTGATG	0.9427	0.528662	0.498357	0.374177
seq-rs2217	4	25651683	TTTCGTTAATTGCACGCATCTAAGCCTCTAAGGCCATTTCGTCCTTCTCAAGCACTGGTT[T/G]TTGTATTTTGTGGTCTTGTGGGGCGTTCTGTTTTGAAGAATGGTGTTATGGCCTTGTGGG	0.9133	0.673404	0.439862	0.343123
seq-rs2218	4	25929502	TTCTTCAAAGATTTTTGTACTCACTAGTAGAACACATGGCCCACTGAATAGTGGGACCGG[T/C]AAACGAAGTATCATACATCGCACGGTTTTTTTCCCGCGACCACAGCGATCAGCCACAAAA	0.939	0.595541	0.481744	0.365705
seq-rs2219	4	26005953	GTATCTCCCCATAACAAACAGAGCCTTGGTACACAGTATCTTCCTTGGATCGCCCCCCTC[A/G]CTTTGCACATGCTCACGCTCTAGTATACTCCACTACGAGTATTCTTGAGAGATCGTGTAA	0.9215	0.526539	0.498591	0.374295
seq-rs2220	4	26044268	CGTGGTCGCCGGTAAGCTCATCCCCGTGGTCATGGTGCCGATGAGGTTGAGCTCCTTCCC[A/G]TGGTTGCCAGCTAAAAAAACTCCCTTCTCTCTTGCCCCAATAGCTTACGAGCTAAACGAG	0.8812	0.532909	0.497834	0.373915
seq-rs2221	4	26167784	ATGGCATGGGTGCATTCAACTGTGGGCCATTCGGCGATTAACTTTTATCCAGGCCTCTCT[A/C]TCCTTATATCGATGATCTATGCATAATTTTTCACCATTTCACATCAAATATTTAGACACA	0.8639	0.597665	0.480923	0.36528
seq-rs2223	4	26353671	GCTTGCACCACCGCTAGCAAAAAACCACAACTAAAGATAAGCGCAAAGGTGATGACATTG[T/C]GACATCACCTCCAAGCATATCTGTGGCAACCACAAATGTCACTAATATCGGGCGAACGTT	0.8792	0.5	0.5	0.375
seq-rs2224	4	26394212	TGTGATAAAAAAGTTTGAAGTTTTTTTAAAAAAGGTTTAGAACTAAACGAGGGCTTTATT[A/G]GCCCACCGAGTTTAAGATGGACTGCTCACTTTGTCGTTTAGATGGCATTTTAGTCCACGG	0.8307	0.54034	0.496745	0.373367
seq-rs2226	4	26633307	TGGAAGATTGTTAACACTCACCAAGTCACCAGGCTGATCGGTCAAAGGCTACCTTGTATG[T/C]ATGTGAAAAAAAAATCTGATATTGGTTTACTCAGGCAGAAGTTTGAAATGTATCTTTACC	0.7982	0.804671	0.314351	0.264943
seq-rs2227	4	26676611	CTGCGATTCCGACTTGCCAGAAAAGGACGTGTGTTGCCTTGGAGAGCGAAGTGTTGTCTC[T/C]GAGAGATGTGAAGCGAAAATCCTGCATCACATAAAAGAAATCGAGCATGGTTGCTAGAGC	0.7102	0.505319	0.499943	0.374972
seq-rs2228	4	26684244	CGTCGGGCGTCATGGGTTTGTGTTGGATGTTGTGCAATGGCGTCCAATTCTTCAATTTGC[A/G]GATCTATAATGGCCGGAGCCATGTCAACACGTGGTGGGTTTGAAGTAGATGTCGTCATGA	0.7102	0.505319	0.499943	0.374972
seq-rs2229	4	26804482	CAACCCACCCTGAATAGATACAGAAGAGAAGAGAGGATATTTCGAGGAGACACATAGCGA[A/G]TGTGCATGAAGGAGCTGAATGCAAATTTGCATCCAAGGTGAACATCCATGTGGGAAACGT	0.7391	0.993631	0.0126577	0.0125776
seq-rs2230	4	27181283	TTCAGTAACTAAACACACCCTATATCTTAGATATAAAGTTGGAGCTTTTGTGCCACATTA[T/C]AACAAGCTCATTATCGATGTCTGCTTTAGTTGATAAAGTTGGAACTTGGGTTCCGTCGTT	0.9117	0.538217	0.497079	0.373535
seq-rs2231	4	27260163	TGAGTTGTTTATAGGAATAGTAAGTGGGCATTTCTTGATGCTGTGAAGTCTTCTGGTGCA[T/C]CCCCACCCAGGATTGTAATGGTGCAACAATGCATCCGTGATAAGGCTGTACTGGAGACCA	0.7636	0.621019	0.470709	0.359925
seq-rs2232	4	27647505	CAAGATCACCATCTCATACAAACCTGACCAGACAGGTCCTCGAGACCTCATTGAAGTCAT[T/C]GAGTCAGCTGCCTCTGGTGATCTTACTGTATCGATATACCCAGAAGCAGATGGAAGGCAG	0.9051	0.731423	0.392887	0.315707
seq-rs2233	4	27669777	AGGGCACCGCGACAACGGCCACGGATTCCACCGAGCCAATCGCCATTGAGCGCTTATGTC[A/G]TCACTGATATATGGTTGTTTATGCTTGTCTACCTTCCAGAATTCTAGTGCCCAGTAGCCT	0.9163	0.673036	0.440117	0.343266
seq-rs2234	4	27704988	GCAAAATAAGGAAAGAAGATGACAAACATATGGTGATGATACTGTCATGTACGCAGGGGC[T/C]TATGCAGGTCTAAAGTAGTCTTATCTCTAAAATTAAGTTTATATCTCTTTAAATCATAAT	0.7776	0.989384	0.021006	0.0207854
seq-rs2235	4	27775367	GACTGTAACTGTGGAAGTTAGCAGAACCGTGTAACTCATCGGTATATACTCCGAAAAAGT[A/G]AGCATGTAGTCGTGACTCATGAGCATAAATATTTGGCGTTTAATTAGTTCGAAATTCAAT	0.8897	0.681529	0.434095	0.339876
seq-rs2236	4	27809293	GGCATATCCTTTCCCATCTCTTTTCATCACCCTTTTTTCTTAACAGAAACAGCCACCAAA[T/G]AATCATAGTACTATTCTGTGCAACTAGTATATGATTGATCGAGACGCAAGAACAAATTCC	0.9192	0.581741	0.486637	0.368229
seq-rs2237	4	27830620	GAGTCTGCAAGGAAGATCTGATGATCATCATCATTTGTTCATCCTGCCTTGCCTTGGTCC[A/G]GGATATCAAAATATAAGGGTCCATGGCCAAATCCCACAATATGTACATTATGCCAATACT	0.7334	0.54034	0.496745	0.373367
seq-rs2238	4	27841023	TTAAGAGTGGAACTGGTTGTTAGGGTGTTAGCGTTGCAGGCTTGGCTGACTTGCAGTATG[T/C]AAGTCCAAACCGACCCCATGCAACTGCCAATCTCCTTTCACAAGTCAAGAGCACGCAGCA	0.7475	0.720807	0.402489	0.32149
seq-rs2239	4	28494000	AGGTGAGTCTGTGTATTGTACAGTGTACATAACACTCTTGGAGCAGAGTATTACTACCTG[A/G]CAAGTACTGCAGCTGGCAAATACTGCCTCAACTTCAGAATATTCAGACCCATTATAGGGG	0.8799	0.989384	0.021006	0.0207854
seq-rs2240	4	28549171	AAGGATCTTTTGCAACTCCAGCCCCACTGATAATATGGCCCAAATAGGATATATGTTCCT[A/G]GGCAAATGCACATTTACTGAGTTTAACCTTCCACTGATGATTAGATAACAGCTGCAGGAC	0.8198	0.529724	0.498233	0.374115
seq-rs2242	4	29530485	GGAAGAGATCTTGAATTTCTTGATCATGTCAACCTCTGCCTTCAGAAAAAGAGAAAAAAG[A/G]GGACAAGGTCTCTGACTAGATGGTAAAATGGATAAATTATCCTTATGACCTTATCATAAA	0.894	0.922505	0.142979	0.132757
seq-rs2243	4	29549855	CGATTTTCGCTGATGCGGCGTGGTGGGGTCCACATGTCAGTGCCTTTTCTTCTTCTTCGC[T/C]CTTCCTTTTTCTTTTCTCCGTTTTCCTAAGCACACCGGCATGCAGGGCGGCCCTCCACGA	0.9067	0.924628	0.139381	0.129668
seq-rs2244	4	29595199	TAGTTAGTTTTGAAGTCATCAATAGTGAACAACAAAAATATACCACAAAAATTAAGGCAT[A/G]TGCTTCACATGTGACATATCGCAACAAACCAATTGTTAAAGTTAATGACTGCAGTAAAAC	0.9006	0.517021	0.499421	0.37471
seq-rs2245	4	29635347	TCACTTCAGCCTTAAAAAATAACAAACTGTCATCCGCAAATAACAGGTGCGACACACCAG[A/G]AGCAGAGCGACAGACCTTTAGAGGCTGAATCTGTCTTTCATCCCTCCTTCTTTGCAGAAT	0.7804	0.708068	0.413415	0.327959
seq-rs2246	4	29655529	CAACTACCACTTTTCTAAGCCTGTCATAAAATAATACAGGGTGTTAATCATAGCTTGGTC[T/C]GGTGAGGGATTAAAAAGATTTAGGTTTCATGCTGTTCCTGGCAGGTCTCTTACTTTGAAG	0.7411	0.767516	0.35687	0.293192
seq-rs2247	4	29672906	GTTCAGTTCTCTTTAGTGAGATCCTTGTGTTTAATTTGCAGAGAAAAGGGTATTGTTAGT[T/C]AGTAAGTAAAAGGGTGGATCTTGTTCGAAGATTCAAGAGTCATGTTGGATTCTGGTTCTT	0.9272	0.563694	0.491886	0.37091
seq-rs2248	4	29700723	CTTGAAATCTCCCGAAACAATCTGATTTGTTCAAGTAAATGGAGACAATGATTACTAGCA[T/C]TATTTGACAGCTTTCGTCATACTTATCCATTTCCAGCACTAATACTATTGCTGTGCCCAC	0.942	0.716561	0.406203	0.323703
seq-rs2249	4	29822313	GTCTGTTCTTAGGCACATAGCAAACTTTTTGTATGATGGAATTACCTGTGGACCTGAGGC[A/G]AAGCGAAGAGATGCCATATAGCTATGCCATGCCTGCATTTAGGCCAATGTTAGTAAAATT	0.7457	0.67234	0.440598	0.343534
seq-rs2250	4	29859168	CACCCAACACTGTCGAACAATCGAGATGCAGATTTTGAGAAGAATTCGCTCTGAAATAAT[T/C]CTATAATTCGTGGTAGTATTGCAGCATGTACAGGCTACTATTAAGTTGGAGTGGTAGTAG	0.8554	0.502128	0.499991	0.374995
seq-rs2251	4	29862319	TCAAGCTCTACAGTCTTGTGCTCCTGCTCAGATGCTATTTTTTCCTTTGCTTTTGTGCCA[A/G]CATCATTTGCAGCATTGGCAACCTTATTGAAAGCACCAGTTACCCATGCTGCTCCAGTAA	0.8238	0.795117	0.325812	0.272735
seq-rs2252	4	29970225	GATAAGTGCCCTGCGTGCACATTTTAATCCCGCTGGACCGTTCATGCTTGTACAGAAATT[T/C]CCTCTCTCTTTTTTTAACAAAGGGAGGGAATTCCGACCTTGCAGGTAGCCACCTTAAAGA	0.8411	0.735106	0.38945	0.313614
seq-rs2253	4	30069426	GGTACCACTATATTTACAAGTTTAATCAGGACTGACTGGTGTCTGGTCACGATATGTGCC[T/C]TGTGCCCACACATTAGTGTGGAAATTTCATATGTGTGGGGGTGTTGGAGGGGAGGGATGG	0.8702	0.667728	0.443734	0.345284
seq-rs2254	4	30417192	AGTACTTATTATGGCTCTACTGCCTTTGTGTTGACATCACGGTTGCTGTTCAGCTCTTAT[A/G]CCATTTATACAATGCTTAGCCTGAACATGTCCCAACTACCAATGTTTATATACTAGTTCG	0.8786	0.599788	0.480085	0.364844
seq-rs2255	4	30599877	GAAACATACAATCAGCAAACAATTGTAGGCTACTGTAGTACCTTCAGGCTATAGCACTGT[A/G]CTTGTGGCCTTGTGAGTGTACTCGATGAACTCCATACCACAAATTGCATGAGATTTCAGC	0.8875	0.823779	0.290334	0.248187
seq-rs2256	4	30792233	CGTCGACCTCGTCGTTGAGCCGGGAAGACTCAGCAGTCCAGACTCGTCTATCAATGGCCA[A/G]TTGCTCTCCTCCGTGCCTTCACCTTTCAAGACCTCATGTACAATGAGTTCTGCAAACTAT	0.9046	0.505308	0.499944	0.374972
seq-rs2258	4	30925619	ACTTTACACCCCGTGAAGACATATCTTCCAGCAACCTTCTGGACTTGAGGGCTGTAGGAT[A/G]TTGCAGTAGTGAAAACCAGGCATCAGAAATGACCATGCAACACTACAACTAGAAATACAA	0.8555	0.7431	0.381805	0.308917
seq-rs2259	4	30936019	GATTTTTTGTAAACATATAGACATATTACAAATTAGATATACCACTAGAATAGAAAAGGA[A/G]CATACATGATGAGATTGGTTTCTTGCAGTGTGCAGGTCTTCCATTTTCCTCTTATTTTGT	0.8971	0.794055	0.327063	0.273578
seq-rs2260	4	30977030	AAGCCCAAGGACTTGTTCCCCCTGATTGCTTCTTCGAGGTGCGTTTCTCTTAACAGTTTC[A/C]GCAAACTTCTTCTAATTAATTCAGCCCTGATCTGATATTGTCAGTTTCATATTATTTGGT	0.8784	0.798301	0.322032	0.27018
seq-rs2262	4	30994244	ATGAATTTTGATTTTCATTCTTACTGTTGGTACACTTGTTTCAGATACCATGGATCAACA[T/C]TAATATCAGCTAGTCTATCCGGGTAAGAAGTGCCCTCCAGAAAAATTAAATGAGTTTGCC	0.9326	0.742038	0.382835	0.309554
seq-rs2263	4	30996040	TTGTTGGAGAGGTATCCATCTCTTACTTATTTCTGCTGGTATTCTCATAGTGCAGAAGCT[T/C]CTTTCCTTGTTGAAAACATGATCAATGTGCTCCTACATGCAGATACGTGGTGTAGGGTTG	0.8606	0.517241	0.499405	0.374703
seq-rs2264	4	31049010	TACTCCTTCCGGATGGAGGGAATTTTAACAGAATTGTTCGCTGTAATGGAACAGATTCTT[A/G]TAAATGTTTTTTGAAATTTTTGTATTCTTAAAGATCCCTTGTTTGACATACAGTAATGTT	0.8621	0.509554	0.499817	0.374909
seq-rs2265	4	31055850	ACAAAGCAGAAGTACATTGTTAAAGGTTTGACTGATAAACCTGCAAGTCAGATAACTTTT[A/G]TAGATTCTGAATCAGGACAGACCAAGAAGCTTCTTGATTACTATTCGCAGCAGTATGGCA	0.8367	0.569002	0.490477	0.370193
seq-rs2266	4	31058844	TCTCCTGCAAGGCTGCAATCCAGGCCTGTAAGAAGAAATGGTTCAAATTACTACCTAGAT[A/G]GGCTAGATTGCTTATTGCTACCTGCTCGAAATCGAATACAGTAGCTCATTAGTACTTTGC	0.9026	0.652079	0.453744	0.350802
seq-rs2267	4	31061488	GAGCAAATTCCGTGTGAAGGACAGTTCACGGACCTACATTGTATCAGTGAAGTTGAAGAA[A/G]CCGCTGCCTTTAAGCCAACTCTTGGAGCAGCGGCCTGGGCCTAGAGATGTCATGCAGGGC	0.9278	0.729299	0.394844	0.316893
seq-rs2268	4	31064580	ATACATGCTGTCGGGCTGCATGGTTGCACAATAAAAGTTTCTTCTTTTGCAATCTTCATT[A/C]TTTTGATGTGCGAACAGTAAAATGTATGGTCCATTGCCAAAGTTGCTCAGCTCAGTCCAG	0.9201	1	0	0
seq-rs2269	4	31065544	CATACCTGACCAAACTGATTCAAATTGTTATGAAGATTCTCTGAGGTACCAAGCCCATAG[T/C]TCTGACCAAGTATATAATGCCCCTGAACAAGGAAATCAACACCTGTAATAAATAACTGTT	0.9001	0.815287	0.301189	0.255831
seq-rs2270	4	31069457	ATAATTACTTCATACTTCGTATTGGGGATTTAGGACTTGCAAAATACTTGAACAACATTA[T/C]GTTCTCTCAGTTGACATCACTTTGTAGTTCGTCATATATAGGAGTATGCCTATGTAATGT	0.8872	0.66242	0.447239	0.347228
seq-rs2271	4	31073302	GAAAAGAAAAATAGAAAGAAAGAGAGAAGAATGGGCTACATCATTTCTCGTTGCAAACCA[A/C]ATTTCTGGGCTAGGGCCCAGTATGGTTGGTGGGCCTAACACATTCGGCCCGGTGCGTCAG	0.9184	0.81741	0.298502	0.25395
seq-rs2272	4	31084211	TCTTATACATCCTACAAGCTTTGGTTTTCCCAAGCTGTTCACAAACTCAGCTAGCTAGTA[A/G]CTACTGATATGCAGTGTTCATCCCCAAGTAGAACTCGATGACGACCTATCATAAACTGAC	0.9242	0.731423	0.392887	0.315707
seq-rs2273	4	31088060	AATAAACAAAGTTAGTTTTATTAAGCCGATGCAGACATCTGTCCCAACATCTTGCCCAAA[T/C]GCCATGAACGAAATGAAAAATCGTCCCTGGCAGTTGCATTTTCAGCACATTTCACATATG	0.8835	0.804671	0.314351	0.264943
seq-rs2274	4	31142900	GCTCTCAGACTACCACCCTCCATTGACTCCTGAAGTCTTCTGAGAACACTGATTGTGATA[A/G]ACAGAAAGTTGAGACGTGATTATGATAAGACAGACACGGTTGAGATAGCAGAAGGGGAAC	0.9351	0.771762	0.352291	0.290236
seq-rs2275	4	31158587	CTTAGTCATCTACAATAGGCCAACGATTGCTTACTGATTTCCAACTGCTGCTCTTTTCTA[A/C]GAATAATTTTGTGCTACATATGATCTCTTGTTCATGAACCATGATCGTGGATCGCATACA	0.8065	0.576433	0.488316	0.36909
seq-rs2276	4	31202930	ACTTGTAAGCTTGGAGAAAGATTGACTAGATGCATGCATGCACAGCACCTGTGCTAGTTG[A/G]TGACTGTCATCATGCTGATGGCAAAAACATCTCCATAATTGTATAATTTGTGTTTAATTT	0.9271	0.576433	0.488316	0.36909
seq-rs2277	4	31205535	TTGGGAGAAAGTGATGTGTTGGGGCCATTAAAGCCTGAATAGGTCCTACTTGGAAAAAAT[A/C]TGCCGCTTTTCAAGTTCCACGTGTTTTAGCTGCTGTTCGCTAAGAACTGTTCTATCAAGC	0.9126	0.732484	0.391902	0.315109
seq-rs2278	4	31232783	TATATGTCTTTATGCAGAAAGCCCTCACTACTCTGAACTCTGAAGAAACAATCTATGCAT[A/C]GTACTGTACCTTGACGAACTCTTTCTTTGCAAGTCAAGTTAGAGCCATCACCTATAGCAA	0.8834	0.52017	0.499186	0.374593
seq-rs2279	4	31254146	CATGGTTGAACCATGTTGATTACTATAGTACTTCGGTGAGGCATAGAAACATTATGTCTG[T/C]TCTTGACATATCAGAGTCTGGTCACTCCGGTACAAAACTGCCTTACCATCAAGTGTCATC	0.9266	0.661359	0.447927	0.347608
seq-rs2280	4	31257522	GAAATGTGCAAATGGAACTTGTTTCAAAATTAAAGGAAAATCGAAACGAGATCTACAGAG[A/G]TGCAGCTGGTGCTCATAGTAATTCGTGCAAGATGATTTCTCAAAAATATATAATTTAGTC	0.8181	0.530786	0.498104	0.37405
seq-rs2281	4	31266034	TGCATAGAAAGAACTGATGAATTTGATCAAGTGGTGACTGGTGAGTTCTCGTTAGCACCC[T/C]GTCTTACCCTTCTCACTCCTGGGTCTCCCATGCATATAATGAATAAGTCTGATGTACTGA	0.7246	0.565171	0.491505	0.370717
seq-rs2282	4	31266931	AAGAGCATCCTAGGAGTCTGACGCCCATGCTATGGGCCAAAAAGGTGGCTATGATATTCC[A/C]TGTTCCATTACGCAATTACTTTACATTTGGTAATGTGTGCCTCGTACAGATATACTCCAA	0.8813	0.641189	0.460131	0.354271
seq-rs2283	4	31267962	ATTTTTTCCTGCTATCTTTCTCTACAGTTGATGCATTATAATACTTCGCTGTGATCTTTG[A/G]AGATCTAAGGCGTATCTGCGGACGAGCCTAAAAAAGCTTTCTTATGAGCTCCCCAATTTA	0.8205	0.79724	0.323297	0.271036
seq-rs2284	4	31268775	CACAGGCACGCTGAAAACCAGCACTGTTTTACCGAGCTGTTAGTCAAACATTTCTTATTG[A/G]TACCCTTGCTCGTTTGTCTGCTACTGTTCGGTGTTTCACCATCCCATTCCTTGGCATCTT	0.9186	0.792994	0.328309	0.274416
seq-rs2285	4	31302855	ATAGTAAATTCGGATCAAAACAAGCCGAATAAGCTAAGGGTGGCTCCAATAAGATCAAAG[A/C]AACCTCCACAACACGTCAACCTAGAACCTTCGCACCGCACAATAATCAAATCACCAAATC	0.8667	0.921444	0.14477	0.134291
seq-rs2286	4	31307028	TAGCTAGATAGATAGTAGATAGATCCTCACGAGTGGTTTGGTTATCTGCTTCTCTCTCAT[A/G]CACATTGCGTCTCTCTCCAGCCATATATACTCACAGGCTCACAGCAATTAGAGGGAGAGG	0.7364	0.717021	0.405804	0.323465
seq-rs2287	4	31311450	ACACAATACAAAAAGTACACGACACCGCCTAGCCTCATGGCAGTCCACGTTCTTAGTATC[A/G]TACACCATCAATTCGTCCGATATGCGTCAGAAAGAAATTGATAAATTAAATCGAATCCAA	0.8126	0.503198	0.49998	0.37499
seq-rs2288	4	31313325	AAAGGAAAGAAACAAAATCCACGGAATAATTTCGTACGAGCCCGTGAGGCGCCGAGATTT[A/C]TTTGCTCCGTGCAGCGCGAAATTCCCGGCTTCAGAATCATTCTGTCTTGTGCGGCCATCT	0.7891	0.504255	0.499964	0.374982
seq-rs2289	4	31316306	TCTGGAAAACACATGGTCCAGGCACACAAGAATGCTTATCCTGCCTTTTCAGCATAAAAA[T/G]AAAAGGAAAAAAGCACACAAGAAATTCTACCTAGAAGCCCTTTTCCTGCTGAAAATGTTA	0.9042	0.657783	0.450209	0.348865
seq-rs2290	4	31318328	AAAAAAATAGATATACATATTTGATCAAAAGGTCAGATTGATAGGGTTAGATTTGAATAC[T/C]AAAGAGATCATGACAATGGCATGTGGAGGACATGCTTTTGTCAAGTGTTAGTATGTTTGT	0.8854	0.609808	0.475884	0.362651
seq-rs2291	4	31320760	GCTAGATTTACCAGCTCCTGTTCTGCCAACTATTCCTACCTTTTCGCTGCCATTAATGAT[A/G]AAAGATATGCCATGAAGAACAGGAGGAAGTTCTGGTCGGTACCGAAGCACGACGTCTTCA	0.7935	0.976645	0.0456183	0.0445777
seq-rs2292	4	31329719	GGATTTTATCTTCCCAAGAGAATCAGCACCCCGCATGGTCCAAACTCCAAACCCCAACTA[T/C]TCTTCCCAAAGTTTGAAGCTTTTTAACAATGAAAGGCCTGAAAAAAGGGCACCTTTCTGC	0.9152	0.976645	0.0456183	0.0445777
seq-rs2293	4	31352860	TCAGCTGATCTGTCATGTTCTTGATGAGTGTAAGCTTGTTACAAGAATTTTGGAAGCTGA[A/G]AAGAACTCTGCTCTATCAATAGATTTAACTAAGGTACTAAATTAATATCCCACTCTTTAT	0.8892	0.790426	0.331306	0.276424
seq-rs2294	4	31353736	TTTTCAACGAATAATACCATATTTTTTCTGTTTGAATTCTTCTTTATTTCTGCCTGTTGT[T/C]TCCTTATGAACCACTTTGACTGTGCTGTGCTGAAGGTAAAAGATAAAAACCACATAATTC	0.9076	0.58811	0.484473	0.367116
seq-rs2295	4	31362129	GAGAGTTTATCAGATGATGAACCTGTGAAAAAGCCTGCTGCCCCTTTGAAGAAGCCAGTT[A/G]CACTTGCTACCAATGGATCAAAAAAGGTTGAGACAGACAGCAGCAGCTCTGATAGCAGCT	0.8755	0.791932	0.329551	0.275249
seq-rs2296	4	31366982	CCTCGCCGATATCGGAGCAACTTCTGTTCTGTCTCCATCTTTGCGGGCTCCAGAAGCATT[A/G]AGCTTGGCTGCTAGATGGGAAGAAAGGTGAAGCCAATATGGACTATGGTGATTCGTAGCA	0.9137	0.764009	0.360599	0.295583
seq-rs2298	4	31396253	TAGAAGTACTGAAAATTACAAAATGCAGAAAATTGACCAGTTTTCAAGTCTTGCAAGTTT[T/C]ACCACCCCACTGTGAGGAGAAGACATGGCTTCCAAACATGAATAAACTCAAAGTGCACAG	0.8412	0.635045	0.463526	0.356098
seq-rs2299	4	31483583	AGTGTAGCTGTTACTGGAAGCCCTTCACCCTCTGAAACACGCTGTGAGCTTTGTGACCAG[A/G]TAGGTTCAGCCGTTCAGGGGATCCAAATTCCAATGGCATCAATCAACATCGCGCTCTACG	0.8427	0.802548	0.31693	0.266707
seq-rs2300	4	31484365	CTTTATTTAGCGCACCGCAAGCTGCACCAGCACACTCCTCATGCCAAGGAGAAGCAAATA[A/G]GATAATTGCTCCAATGCTGCCTTCCTCGAGCAATCAGGGGAATGGCTTAGTGCGCTCGCC	0.9245	0.563694	0.491886	0.37091
seq-rs2301	4	31486961	ACCATCATATGTTCTTTATATGACTGTCAACACAGGAAGCAACCTGAAAGTTTCACATGT[T/C]TGATGTAGTTGGATGGATGCTTGTGTTTCATGAATCTAAAGGTTTTGCACCTTAAGGCTA	0.9018	0.785563	0.336908	0.280154
seq-rs2302	4	31496734	AAAGCAGTACATACGGGAACTTCCAGAAAAGAATAATATGTTCGCTTTTCGACAAACAAT[A/G]CAATGTCATATAAAAACCTCAAGAACGGTCAGCAAATTCCAAGAACTACGGATTTGCTAA	0.8805	0.527601	0.498476	0.374237
seq-rs2303	4	31506298	ACAATGAATCAGAAACTGGGATACTGTCCTGGTTCTTCTGGCACTTCTCTGTGGCAATGA[A/G]ATGCTGATGCTACTGATGCACAATGCAGGACGTGAAGTGGCTACAGACAATCACCTCGTT	0.817	0.542463	0.496394	0.37319
seq-rs2304	4	31529868	CCATGGGCTGCTGCTGCTGCCAACAACAACACGCAGTACAATTAATTATGTAAACGGCAG[A/G]CAGGCAGGCATGCACGACATATATATGAGTTTGATGTCTCTGCATATATGGCCATGTCGA	0.7187	0.638004	0.46191	0.355229
seq-rs2305	4	31532487	TCTTTCAGCTTTCTCAACAATCACCTACATTACATTAGATATGTAACAAATTAGAGCAAA[A/G]AAACCACAATGAAGGAAACAACATAACTGAGCAATATGAAGAGCAAGCTTACAGGAATTC	0.8425	0.711253	0.410745	0.326389
seq-rs2306	4	31543898	GGGATACCCCTCAAAAGGCTAATAAAGACACTTTCCCCAAATATACATCCCGTCTCGTCT[T/G]GTTCGTGTACGGGCATCCAGCTATATGTGCTGATGTGGCTGTGATTCTCTGCATGCACTG	0.9153	0.685106	0.431471	0.338388
seq-rs2307	4	31558044	TGATTTGGTAACCGCTGCCAATTTGAAATCATTTTTTCAGATAACAACCCGAGGAATTAA[A/G]GCTTCAGAGATCAGATGGCATGCCATTAGGCATGCACGCTCTTAAGATGGGTAGAAGATA	0.8869	0.813433	0.30352	0.257458
seq-rs2309	4	31577244	AACATCCTGAATATGCTCCCAACCATTCAATGTGAATTTAGCATAAGCCACTATTGCTGC[A/C]AGTGAACTGATAACAAGAGTATTTTCACAATCTGGGCAGAATGAAGTTCTATTAAGAGCA	0.7374	0.738854	0.385898	0.311439
seq-rs2310	4	31584825	TGTCTCCCAGCTGCTGCCATCTTCAGTGTCACTCTCATTCTGAGGGCTTTTACTTGAGTA[T/C]ACCTTGGTTGGCTTTTCCAGGAATATATCAGTCATTGGGCTAGCCTCTTGGATTTCTGAT	0.848	0.809979	0.307826	0.260448
seq-rs2311	4	31603065	GTATTTGGGTGCCAATGCTGTCTTCAGCCCTTCTGCGGATCATATTTTCGTTCTTTTCTT[T/G]GCTCGCTCTCCAAGCGAAACACTATCTAAAGAAAACAGAGCTAAAGACCGATACAATGTT	0.7884	0.795745	0.32507	0.272235
seq-rs2313	4	31606152	AATCCTAGAGAAATGGTTCTCCAAGTGTATATATGTGGGTACATGCACTGTCCTGCCCAG[T/C]TATAGTGCTTCAATATCTGTGCAAAGGTAACACGATAGAATGAATGGATAGGGAACATGG	0.7739	0.556263	0.493669	0.371814
seq-rs2314	4	31609399	GAGGATTGCATACTCCAAACAACTGACGACATTTTGTTCCTCAGGAGAGGAAAGTAAGAT[A/G]CCATCACTATGAGGGAAATTCCTGAATATTTTATCCAACGTTCTGACCAATATGCTTATA	0.805	0.792994	0.328309	0.274416
seq-rs2316	4	31641238	TTATTTTCTTATTTTGTATTATCAAGCACAGTTCTCTTTCCTTCCTATGTCATGGATTTC[T/G]ATGCATCCTGAGGGAATGAAGCCGTGCCAATTCTGTTTTTATGTTTACTGCTGTCCTAGA	0.8471	0.774947	0.348808	0.287975
seq-rs2317	4	31642521	CTGGTGGGAAATTTAATCATGTTGTTTATGTACACCCATTTTCTCAGGTGAGTAATGCAA[T/C]AGTGTTATTTCTATTAATAGCTCAAGTGGAACTCTGCGAGAGTAAGATGATGAATTAATG	0.8919	0.73673	0.387917	0.312677
seq-rs2318	4	31649591	TCTCTACACGGTGATGTGGCCTGAAGTGGTCCTCTACTTGGCGTGGATCATGGGCCTCTA[T/C]GCGTTGCTATAGTCAGCCTCTAGTTGGAGCTGTATATGCTAATTACCGATTTCCCCAAAA	0.9205	0.630573	0.465901	0.357369
seq-rs2319	4	31654412	TTCCTGGAAATAGAATTTTAAATGGTAGAGCCGGAAACAGAAACATGCTTTGCATCATAA[A/G]GAAATCGGCAATTCATGTTGGAAACATGCGGTATCATTTGGAAACTGTGACACCGTATGT	0.9062	0.719745	0.403424	0.322049
seq-rs2320	4	31690862	AAACACATCCTTTTCACAGAAAGTAGCGAAATCACTAAATTTCGGCGATATACTGCTACA[T/C]AACCAATTTTATCTCACAGTTTCTCCTTCCCAAAAAGACGGTATCTTGAGATCTACCGTT	0.9186	0.700637	0.41949	0.331504
seq-rs2321	4	31732462	AAAACCAAGTCGTTCCACTTCATTTCACCTCAACGTATATTCTTGTAAAGCAAACAAGCG[A/G]ACGACCCATCATGTCGTTCGTCGATCCTAAATACATCATCTGAGCATTACCGATAGACGG	0.9058	0.701754	0.41859	0.330981
seq-rs2322	4	31741836	CTTCCCCAAGAACATCTGAGGCCTATATTTATGAACACAACAGGTTAGAATCTTTTACAG[A/C]AGGAATGAGTGAATGAGAGTATAAAACAACACAACACTATTGCACATCATTACACCCATG	0.9493	0.700637	0.41949	0.331504
seq-rs2324	4	31746611	TCGTCTTCTCTTCAGTAGTTCAGTACTACTGCTGCATCCTCCATTGCAAGGGAACTTTTC[A/G]CCATTATTGCTCCGGAATTCGTCAAAAAAAGCTCAGGACTACTGCAAGTCTGCAACTGGG	0.8643	0.53397	0.497692	0.373843
seq-rs2325	4	31751408	CCGGAAGAGACAAGCAGAGACTATAGCTAGGCTGGGGCTTGGAACATAACTGCATATTAA[T/C]CATGTGTATAAATTAAAACAGTGGAGCTGATATAAAAACTGTCCACCATTGGTAGGAATC	0.9309	0.768577	0.355732	0.29246
seq-rs2327	4	31785799	ATCATAGAAGGCAACTCTTTCATCATAGGCAGTGGTTCCACAGTAGTCATGCACAACATG[T/C]CTTACAGACTCCTCTTCGGATTTGTCCTTTCTCTTGTCCTACAGTTCTCCTTAGTATTAT	0.8728	0.546709	0.495637	0.372809
seq-rs2328	4	31787927	AAGGAAATAAAATGTTGCGTAATGCCTTCGGTGTTACATGTTTGATAAGTACTGTGATGT[A/G]ATGTACCGCTATCCAGCAACTGTATGATTTTGGGTGTTAAGTGTTACTGATTGAAATGGA	0.877	0.599788	0.480085	0.364844
seq-rs2329	4	31800839	ATCAAATTCTTTAATATAAAATGACATACTGTTGATTGAAGAATCAGGCAATATGGCACT[A/G]CGGTTGGCCACAACTCCATCAGCCAAGAATGAGGCAATTCTTAAGCAGGATTGCTCCTGG	0.851	0.599788	0.480085	0.364844
seq-rs2330	4	31808686	AGGTAGCGAGCGAGTGATCTATGCCTGTCCGTGTCCCTACATGTCACCTCTTTTATGCAG[A/G]TAAAGTGAAGATTTTCAATAATTCTACGATTAAGGACCGTCAGGTTGGTGATGCCAGGAT	0.7988	0.970276	0.057681	0.0560174
seq-rs2331	4	31809356	TTGTCCATGAACTGTGTTCAGTGATAAACTTCTTCTGGAGTTCTGGAGATTGTGAAGTAG[T/C]TGATCCTACATTCGGTGCTCGAGCAATAGCAAATTCGTTCCAGCTGAAAAGTATAAACTC	0.9152	0.512739	0.499675	0.374838
seq-rs2332	4	31823204	TGCCTAAATTACTTGTATATTAGCCATATCATTGGCATAATGCTGTCAACCTCTTAGTTA[A/G]TTGGATTGCAAATTAAATGGGACATGGCACGAGCAGGTAACTATACAAAATTTTCATCGT	0.7467	0.972399	0.0536781	0.0522374
seq-rs2333	4	31827622	TTTTAAATTTTCATAGTTGTGAGTAATACCAACGATTATTGTCAGGAATTAGTAAGCATC[A/G]GAGGCAATGGGATGTGGGTTTCATATAGCAGATAACTAAAAGGTACAAAGTTGCAGACAC	0.7767	0.581741	0.486637	0.368229
seq-rs2334	4	31829707	TAGTTGTACTAATCGCAAGTTACAGCAGTATACTTTTCAAGTTAATCAAGGATAGTTCTA[T/C]TCACCGTCATCATCATCAATTGAAACACCCTGGCCATAACTAACATATGGCTTGTAGCCA	0.7899	0.972399	0.0536781	0.0522374
seq-rs2335	4	31831252	TCAAATCAAATCAAAATCAACCAAATTTCTTTTTGAGGGGAACTGCGTGGAGATTTTATC[T/G]GGTTCGTGACGGCCGCGCGGCGGCCGAATCGGAAAAACTCTCTCTCGCAAAGACGAGTGG	0.9184	0.581741	0.486637	0.368229
seq-rs2336	4	31837285	ACACGCAATTTCTCACAGCAGTGAAACAGACCACTGATCTACAAAGATTGAAGCGTGCGA[A/G]CTGTGAATCAATTGGAAGTACACGATGTAGCATAGCGTAGCATAGCATAGCATAGCGCCA	0.7193	0.584926	0.485575	0.367684
seq-rs2337	4	31851772	TGTAAATCAGCACTGACAAAATATTATTTCTAACCTTCAGTTTATTTGTTGCAACTGCAA[T/G]TTGTTTCTGCAAAGTTTGAATCTGTTCTTGTTGCATACTACATGTTTCCTGAGCAGAAGC	0.8921	0.582803	0.486287	0.36805
seq-rs2338	4	31855222	TTTTTCTAGTATATAGAAAAATTTAACCTATAAACTATTCTTTTCTAACGCGCCGTACGA[A/C]GTATTTTCGACAATTGGCCCACAGACGAGGGCCTTAAAGATGGATTTGTGAAGGGGGTTT	0.8879	0.597665	0.480923	0.36528
seq-rs2339	4	31855723	TGTTAGACCGGTGTACCTCTTGCCAAGATGTATGTACAGTAGAACGCCGTACCAGACTAC[T/C]AGTTTCTGCTAGCTAAGCGTACGTTTCTGATTAATGATAGATTCTAGAAAAAGAAAACAG	0.7895	0.66242	0.447239	0.347228
seq-rs2340	4	31859726	GATGCATCCAGCAGTGAAGATGAAGCTCAAAACCCTCAAATTATTCTTAGTAAAGAGGAT[A/G]TTTACAAGGTTATTTGAATTTTTACCATTATTTCGATTTATAGTGTTTTACATCTTTTTT	0.9288	0.755839	0.369093	0.300978
seq-rs2341	4	31863587	GTCCTCCTGGCCCAGTGTCTATACGTTGCAGTGACTCCAGCGAGAGCCACAATTACGATA[T/C]GATAAATGCTGTCTCTGTTTCTGCTTTGATGAGACTGTTTCGATTAGGCCAGCAACCTCA	0.9374	0.738041	0.386673	0.311915
seq-rs2342	4	31864956	TAAGTATTCCTCCATAAAAATGTCTCTTTGCACTTCACTCTTCATTGTTGGCTTATGCTT[A/G]CATTTACAAGCTAACATTTAAAATTTAGAACTTAATTTTAAGTTTGATCTTTTTCTCATC	0.8215	0.767654	0.356723	0.293097
seq-rs2344	4	32047714	TGAAGAAATAGAGCATATGTATCCAATTATCAGATGCATACTAGATGATTTCCCATAGTC[T/G]TAGAGCATGGTTGGACCGAAGAAAGCAAACATACGGCCAAGACATTTCTGTCCTTCCAGA	0.8088	0.507431	0.49989	0.374945
seq-rs2345	4	32118825	TAGCAATTTTATTTGCCTTCCATGGCCCCTTCGTAGCAAGTGTGTTGCAATTCTGCCAAA[T/C]GTGACCTTAATTACTTCAAACTTCAAAGCATCCATATCCCCAAGCTAACATGGTAGCAAT	0.7529	0.912951	0.158943	0.146311
seq-rs2346	4	32197170	AGAAAACCCTTAAAATCGTGTATTAGAGAACTCGATTGAGAAATATGGTATATACTTTCA[T/C]GTTATATGTTAGTACTAGAGAGATGGTAACAAAGTGGCCTCGAAAAGAATCTAATATGAT	0.8907	0.552128	0.494565	0.372268
seq-rs2347	4	32287310	GCCTGTCTGCTGGGCCGGCCGTACCCTGCAAAGTGCAAGCAGCTAGCATCCCATCCATCC[A/G]TCCATCCATGCAGGACTCACACGGGTGCATGATCGATGCAGCTAAAATGAAATGTCAAAA	0.9225	0.995754	0.00845651	0.00842075
seq-rs2349	4	32406584	ACTTTAAAGGAAAATCAACGGTTTGATCTCGTCAGAGGTTAGACCATCGAATCCTGCAAC[T/C]GCATATTGTCTGTACTACATGGGAATGCATATAGTTAAGAGGTGGTTGTGACTAAGGAAT	0.7692	0.762208	0.362494	0.296793
seq-rs2350	4	32409883	GGGAGAAATTTACTATGGTTATTGTTACGGCGCTTCTTTTAACCTGGAAGTAGCTTGGCA[A/G]CAAGCAGCAGCGTAAATGCGCGGTCTGCGACGGCGAAAGGAAACCAAGCGGAATGGTATA	0.7743	0.847872	0.25797	0.224695
seq-rs2351	4	32429617	TCTTCTTATGTTTCATGCCTATCTTGTACTATGATGTAAACTGACTTGAAGAAAAAAATA[T/C]TTACAGAAATCCATCCTACTGGGGAAAATTGTGTTTTATGTCCACTCCTGATGGTGAAAA	0.875	0.788747	0.33325	0.277722
seq-rs2352	4	32543914	GTATCCGCAAGTTTCTATAGTGGTGAGTCACAACAGTTCATTGAGTGCTGTGATTGTGGC[A/G]AATATCTCAAGAAAGCTGAGAGACGGCTTGCTGAAGAGTTGGAGCGTGTTTCTCAGTATA	0.8552	1	0	0
seq-rs2354	4	32572489	CTGAGCAGTGGATGCATCATCGTTCACTGCCTCCTCAAATAAGAGAGCGAGTAAGGAGAT[A/C]TGAACGCTATAGGTGGTTGGAGACCAGAGGAGTAGATGAAGAAAATTTGGTTCAAACCCT	0.91	0.991507	0.0168409	0.0166991
seq-rs2356	4	33036391	TGCCTGATCAGCTTGAGATTGAGGCAAACTGAAATTAGCTACGATTTGAATCATCTCTCT[T/C]TGACAAGAACGGGGGAAAGATGAATGTGTTTTTTGCCTTTGGAAAAAGGAAAAGAGGATG	0.946	0.773885	0.349974	0.288733
seq-rs2357	4	33141481	ATGCTATAAAAGTCGATTTCAATTAAGCGTCTGCTTCTGTTAATTTGGAGATTGGATCGA[T/C]TTACACGCGTATGCACAAGAACAGTTTGGTCGATCGAGTTGACGATAGCAATGGATGAGA	0.8322	0.821656	0.293075	0.250128
seq-rs2358	4	33158300	CTTGCCGCGTTGAAGTACTGGGGTCCTAGCACCACAACCAACTTTCCGGTAATTAACTCT[T/C]ATGCATATATATAAAGATGGATTTATTACATATTTACAATGCATGCATGATCAAAATATA	0.8485	0.814225	0.302525	0.256764
seq-rs2359	4	33307202	CCCTTTCCCTTCGTCGTCTGGCTCGTGCTTATTCCCTCAGAGCCAAGGAGCTGTCTCGAG[T/C]ACTGACACATCAAATATAGCTCAAGTGCAAGAACCAAGCTTAGCCTTCCATCAGCAGCAT	0.8817	0.861996	0.237918	0.209616
seq-rs2360	4	33322454	GCCTCCATGAACCTCTTGCTTAATTTGTTGCAAATTGAGCAAGATGTAGTACTTGTTAAT[T/C]TGACCCTCTCAGAAAACAACTATGGAAGCACACAACAGTTAACACTAGTTAACAGGATAG	0.8824	0.952229	0.0909773	0.0868389
seq-rs2361	4	33507803	ATTATGGCTAGCTCTCGATCGCTAACTTGGCATGTTGATCGACATGCATGCATGATGAGG[T/G]GATCGAATTGATCGGTCGATCGATGCGTACGTACGTGTGCGTTTGCGTTCTGGCCGGTAC	0.8601	0.600849	0.479659	0.364623
seq-rs2362	4	33677954	GGATTATTTTATTCGAATTTCGTGTAAACTCTAGCTTCATTCAGTTCGATTTTTCTCCCT[A/C]GGGAACGCGAGGATATTCTGTCATGATTGGTTCATGGACACAATAGACTGCTGGTAGGCG	0.8588	0.995754	0.00845651	0.00842075
seq-rs2364	4	33890274	CAAGCAAAGAACAAGTACCTTTGTGTCACCGGCACTGGCAGCCGATAAGTGAGCTCTTGC[T/C]ATGTCATCATCCTTCTCAAGAAACACAGCACGCTGTAAAAGCATGGCATATGATAATAAT	0.8749	0.508493	0.499856	0.374928
seq-rs2365	4	34041837	ATACCTTTGTGATTGGAAGGGAGGGGCATTTCGGGGATATGAGTGAGTTGAGTGGCATGG[T/C]ATCTACTCTGTCCGGTCAAGGGGGTTTGACTACGGCTCTGAGCGGGGATGACAGCTAGGG	0.7581	0.997877	0.00423727	0.00422829
seq-rs2366	4	34806710	ATCTACTGATCTACTCCCCTACTGGCTACTCCCCAGTGTCGTGACCACACCATATTTTGC[A/G]CACACAGACAAATGTTCACCTTTACAATGGAGGTCAAATCTAACATGTTTTATGCGTGGT	0.7686	0.646497	0.457077	0.352618
seq-rs2368	5	44370	TCTACAAATAGCATGAGAAATGAAATTCTAACTTCCTAAATTAACCGTTGCTTACTTTTA[T/C]TGAAGACTCCCTCCAGAAAGGCATCTACAGAGTAAAGGAATTCTTTAGGAATCAAAAATG	0.8266	0.990446	0.0189257	0.0187466
seq-rs2369	5	134824	GGCCTGGGGGTTCTAAACTTGGATAAGTTCATGAGGACCTTGCGGTTGCGATTGTTGTGG[A/C]ATGAATGGAAAGACCTAACCAAGCCGTGGGTGAGACTGGAGATGCCTTGCGATGAAGTAG	0.7213	0.990446	0.0189257	0.0187466
seq-rs2370	5	470644	ATCAATAAGAATCTCTTGATTTTTCAAAAGAGAAAATTTATCTCATCTCTGACATTTGGC[A/G]AAGAGTGTCTCATCATTTTGTTAGTTGGCTTAGGAAGAGGATCCTCTAACTTACTTCCCT	0.8031	0.640127	0.460729	0.354593
seq-rs2371	5	571108	CATTGAGCTGATTCATCACTCACCTTCTCCTCCAACAACCTGGAAACCAAGGAACTTGCT[A/G]TACCAGATTACAGCTTCTTCTATTTTCTTCATCCGTGTTTCATCCTCAATAAACTTTGCT	0.931	0.548832	0.495231	0.372604
seq-rs2372	5	572862	GCCCTTGCTTATTTGACACTACTTTCTCACAGGTTCTGTTCATTTGGTTCAATTTTGTGC[A/C]CTTACTGTGTAGTATAAAATTTGTAATGAAATGACATATCTCTGGCAGTTTAACTGAATT	0.8925	0.994692	0.0105594	0.0105036
seq-rs2373	5	578306	AGATCACCAGTTAAGCTATCTTGTGAACACAAAGGATAATAGTTCTGAGGACTCCGTACC[A/G]CATCCAAAAGGACATTAGAGGTCTTGAAATCACGGTAGATGACTTTAACCTTGTCACTGT	0.7931	0.550955	0.494807	0.37239
seq-rs2374	5	583736	TCATGACTCATCAGGTCCTAATTAGCCAACGAATTAACCAATTACCTGCCACGAGTTGAC[A/C]AGAAACCATGCGTGCATGTTGCACAAATTAAATCAAAATAAAAAACCATACGGTCCAGCA	0.8958	0.529724	0.498233	0.374115
seq-rs2375	5	597063	GGAGCGATTGACAACCTTTTACTGGACCCAAAGGGGCAAAGTGATCTTGCCCCTAATGCT[A/G]GTTTCACCGATCCGGTAGGCGGTCACGGTGCGCCTACATCTAGCAATGCCTATGCCATGA	0.927	0.56051	0.492677	0.371312
seq-rs2377	5	686983	AGAATAACAGACCTGATGATATAAAGAAAGCATGTTAAGAGGTTCAGATTTGCAGGCCTC[A/G]TGTATACAACTTCTCCCTCTGATACTGCAGTGTCTTGTCATCGAATTTGTTTTGAACTGA	0.7309	0.58811	0.484473	0.367116
seq-rs2378	5	710296	CTGCTAAAAGTCCACATATAAGTGTGATATTTTAGGTACTAGGATTTAAACCCAGGCTTT[T/C]CAGGTATATGTTCTTTTCGAGCAAATATAATACTGGATTATTGAACGTCTGAAACATGCT	0.8702	0.62845	0.467001	0.357956
seq-rs2379	5	790967	TTAGACCATTTCTACGCAAACAACCACAGCAAATCAGCATGTCATGCTATATTTTCACAA[A/G]AACAATTTATTATTAATAACTGTAATTAACACCACTCCTATTAGACTGTTTGCATGCTCA	0.8962	0.994692	0.0105594	0.0105036
seq-rs2380	5	835711	CTTTAATCCCCTGATTTTTCTCCTCCTCTCCCACAACCTCTTGCTACTAATCTTCTTCTT[A/C]TTCTTCTTCACAAAAACCTCCTCCTGTGATTAGTAAACAAAACAAACCAAGAGAGACCAT	0.7998	0.558386	0.493182	0.371568
seq-rs2381	5	978843	ACATGCATGATGGATGGATGGGTCGATCCATTATTATATATTAATTAACCATTTCTCTGT[T/C]TCCACAAATTTCTGCTTAATTCAGAATTCAGAGTTACTCCTAGCTAGCTATAACTTCTTT	0.9425	0.636943	0.462493	0.355543
[truncated: 3,062 more rows]
