# Supplementary material for: The genetic diversity and structure of indica rice in China as detected by single nucleotide polymorphism analysis
Source: BMC Genet. 2016 Mar 15;17:53. doi: 10.1186/s12863-016-0361-x (PMC4793538; doi:10.1186/s12863-016-0361-x)
Supplement: Additional file 3: Table S3. — GO enrichment analysis of genes listed in Table 2. (XLSX 11 kb) [file 12863_2016_361_MOESM3_ESM.xlsx]

## Sheet: Sheet1
Table S3. GO enrichment analysis of genes listed in Table 2.
Name	Expected	Observed	P-Value*	Class	Descriptive	List
GO:0009791	0.2	4	2.9721e-05	biological process	post-embryonic development	LOC_Os06g06540,LOC_Os07g09020,LOC_Os03g19480,LOC_Os07g08880
GO:0040029	0.02	2	0.000229646	biological process	regulation of gene expression, epigenetic	LOC_Os07g09020,LOC_Os03g19480
GO:0000003	0.16	3	0.000415252	biological process	reproduction	LOC_Os06g06540,LOC_Os07g09020,LOC_Os03g19480
GO:0009536	0.59	4	0.00194487	cellular component	plastid	LOC_Os06g06560,LOC_Os03g19510,LOC_Os07g08970,LOC_Os03g19520
GO:0003723	0.1	2	0.00443827	molecular function	RNA binding	LOC_Os07g09020,LOC_Os03g19480
GO:0009790	0.1	2	0.00443827	biological process	embryo development	LOC_Os06g06540,LOC_Os07g09020
GO:0008152	1.32	5	0.00564434	biological process	metabolic process	LOC_Os06g06560,LOC_Os03g19510,LOC_Os07g09020,LOC_Os07g08840,LOC_Os07g08970
GO:0009058	0.83	4	0.00670405	biological process	biosynthetic process	LOC_Os06g06560,LOC_Os06g06540,LOC_Os03g19480,LOC_Os07g08880
GO:0005634	0.47	3	0.00990681	cellular component	nucleus	LOC_Os06g06540,LOC_Os07g09020,LOC_Os03g19480
GO:0005515	0.64	3	0.022155	molecular function	protein binding	LOC_Os06g06540,LOC_Os07g09020,LOC_Os03g19480
GO:0006139	0.64	3	0.0224688	biological process	nucleobase, nucleoside, nucleotide and nucleic acid metabolic process	LOC_Os06g06540,LOC_Os03g19480,LOC_Os07g08880
GO:0007275	0.27	2	0.0289553	biological process	multicellular organismal development	LOC_Os06g06540,LOC_Os07g09020
GO:0003677	0.28	2	0.0305518	molecular function	DNA binding	LOC_Os06g06540,LOC_Os07g08880
GO:0004518	0.03	1	0.0333574	molecular function	nuclease activity	LOC_Os07g09020
GO:0003700	0.32	2	0.0379904	molecular function	sequence-specific DNA binding transcription factor activity	LOC_Os06g06540,LOC_Os03g19480
GO:0019725	0.04	1	0.0423106	biological process	cellular homeostasis	LOC_Os07g08840
*P<0.05
