# Supplementary material for: The genetic diversity and structure of indica rice in China as detected by single nucleotide polymorphism analysis
Source: BMC Genet. 2016 Mar 15;17:53. doi: 10.1186/s12863-016-0361-x (PMC4793538; doi:10.1186/s12863-016-0361-x)
Supplement: Additional file 4: Table S4. — Origination and classification of 471 germplasm accessions. (XLSX 36 kb) [file 12863_2016_361_MOESM4_ESM.xlsx]

## Sheet: 523 accesstions
Table S4. Origination and classification of 471 germplasm accessions
Accession ID	Accession name	Country a	Longitude	Latitude
CH001	Guanglixian	China	119.719	27.5399
CH002	Huakeqiu	China	119.715	27.5571
CH003	Changlixian	China	120.558	27.6631
CH004	Yanjing	China	120.558	27.6631
CH005	Yingtoujing	China	120.567	27.6636
CH006	Shengmengwan	China	120.091	27.787
CH007	Niantianshi	China	119.063	27.6192
CH008	Langxiang	China	119.073	27.6182
CH009	Wanjin	China	120.682	28.1506
CH010	Hongxian	China	120.694	28.1485
CH011	Bolizhan	China	119.54	26.1974
CH012	Shimaren	China	117.614	24.1171
CH013	Qingshuichi	China	116.819	24.7562
CH014	Aiguxianzhong	China	117.421	25.307
CH015	Baikeai	China	110.926	24.5806
CH016	Fanganzao	China	118.035	27.7566
CH017	Yuhu	China	118.702	25.3589
CH018	Wudijing	China	117.859	25.6944
CH019	Rinaldo Bersari	Philippines	121.023	14.6235
CH020	Xianluosichi	Thailand	100.816	14.3176
CH021	Dular	India	77.4316	27.1374
CH026	IR 27325-27-3-3	Philippines	121.023	14.6235
CH027	Bknbr 76025-10-8-1-2klg-1-1-1-1	Philippines	121.023	14.6235
CH028	HPA 74	India	77.4316	27.1374
CH029	K 428-25	India	77.4316	27.1374
CH030	Milyamg 70	North Korea	125.763	39.0392
CH031	NDR 89	India	77.4316	27.1374
CH032	Taizhonghongxuguzi	China	121.536	25.0358
CH033	Xiaobaizhan	China	121.536	25.0358
CH035	KALING A2	India	77.4316	27.1374
CH036	RP 1017-76-1-3-2	India	77.4316	27.1374
CH037	CHAKULA	Bangladesh	90.4125	23.8103
CH038	RANGPUR (KANGPUR)	Bangladesh	90.4125	23.8103
CH039	Shouguzao	China	117.215	28.2903
CH040	Luqingzao1hao	China	113.264	23.1292
CH041	TONO BREA 439	NA
CH042	368	Pakistan	73.0931	33.7294
CH043	BAU HUONG DOONG	Vietnam	105.85	21.0333
CH044	CHAH NONG NGHE AN	Vietnam	105.85	21.0333
CH045	CHIEM BAC	Vietnam	105.85	21.0333
CH046	RE BAU	Vietnam	105.85	21.0333
CH047	RE CHANH	Vietnam	105.85	21.0333
CH048	MA HNAN THU KA	Burma	96.1	19.75
CH049	C.CORTO 1	Cuba	-82.3452	23.0541
CH050	97A-M54	Philippines	121.023	14.6235
CH051	AMISTAD 82-8	Cuba	-82.3452	23.0541
CH052	CIMANUK	Indonesia	106.846	-6.20876
CH054	OR 79-21	India	77.4316	27.1374
CH055	SINABA	Philippines	121.023	14.6235
CH056	QUCM	Vietnam	105.85	21.0333
CH057	CSR 12	India	77.4316	27.1374
CH058	CSR 13	India	77.4316	27.1374
CH059	CSR 5	India	77.4316	27.1374
CH060	CSR 9	India	77.4316	27.1374
CH061	TM 10265	India	77.4316	27.1374
CH063	AUS 43	Bangladesh	90.4125	23.8103
CH064	BASMATI 685	Pakistan	73.0931	33.7294
CH065	PR32-PD47-PD4	India	77.4316	27.1374
CH066	NEANG CHHOUK	Cambodia	104.892	11.5449
CH072	ITA 304	Nigeria	7.48333	9.06667
CH073	JC 195	India	77.4316	27.1374
CH074	BG 915	Sri Lanka	79.8612	6.92708
CH075	BR 601-3-3-2-4	Bangladesh	90.4125	23.8103
CH076	BATANG PANE	Indonesia	106.846	-6.20876
CH077	BG 1165-1	Sri Lanka	79.8612	6.92708
CH078	SLK 2-21-4	Laos	102.6	17.9667
CH079	BAHBUTONG	Indonesia	106.846	-6.20876
CH080	CIPUNEGARA	Indonesia	106.846	-6.20876
CH081	PANAMA 1537	Panama	-79.5167	8.98333
CH082	PR 23631-98	Philippines	121.023	14.6235
CH083	SELECCION VG-5	Cuba	-82.3452	23.0541
CH084	X72-7-1	Burma	96.1	19.75
CH085	NDR 4012	India	77.4316	27.1374
CH086	LAI TRANG	Vietnam	105.85	21.0333
CH089	VL DHAN 16	India	77.4316	27.1374
CH090	CSR 11	India	77.4316	27.1374
CH092	5173	Colombia	-74.0758	4.59806
CH093	GIZA 181	Egypt	31.2357	30.0444
CH094	AKHNI SAIL	Bangladesh	90.4125	23.8103
CH095	MALKORA(Acc.11716)	Sri Lanka	79.8612	6.92708
CH096	CCI 22-2-4-113	India	77.4316	27.1374
CH097	A1452	Philippines	121.023	14.6235
CH098	75-1-120	Philippines	121.023	14.6235
CH099	Himdhan	India	77.4316	27.1374
CH100	Harwa	India	77.4316	27.1374
CH101	Kajaru	India	77.4316	27.1374
CH103	P 5747-5-1-3-1-1	Colombia	-74.0758	4.59806
CH105	Chuanjiang25	Sri Lanka	79.8612	6.92708
CH106	PULUT KARU	Indonesia	106.846	-6.20876
CH107	BERI	Bangladesh	90.4125	23.8103
CH108	Sanjiang	Japan	139.636	35.5859
CH109	PADI SEGUTUK	Indonesia	106.846	-6.20876
CH110	JHALI	Nepal	85.3333	27.7
CH111	JW 42	India	77.4316	27.1374
CH113	Gu2725	Cuba	-82.3452	23.0541
CH114	Si82	NA
CH115	LAMBAYEQUE-1	NA
CH116	T 100	India	77.4316	27.1374
CH117	Fuhong521	China	119.369	25.992
CH119	Qijiazhan14	China	113.121	23.0215
CH121	Shayouxuan2hao	China	119.077	26.2039
CH122	Shenghong16	China	117.787	26.3998
CH123	Shunliangzao2hao	China	117.859	26.7713
CH124	HA 881043	China	113.085	28.181
CH125	Nancong3	China	113.356	23.1536
CH126	Sanluzhan7hao	China	113.359	23.1612
CH127	Sanwunuo1hao	China	113.374	23.1462
CH128	Shanlanzhan	China	113.368	23.1284
CH129	Huangsiguizhan	China	113.811	23.2611
CH130	Guiyezhan10hao	China	113.869	23.3271
CH131	Qisizhan	China	113.384	22.9372
CH132	Yushanzhan	China	113.349	22.9571
CH133	Zaoxinzhan1hao	China	113.4	22.9065
CH134	Changza3hao	China	110.359	21.2707
CH135	Qiqingzhan	China	110.25	21.3772
CH136	Kemainuo	China	116.295	23.0333
CH137	47-104	China	119.295	26.1008
CH138	Jinyou1hao	China	119.24	26.0849
CH139	Huinongzao1hao	China	118.797	25.0308
CH140	Tiefu1hao	China	118.676	24.8741
CH141	Longfei10hao	China	117.647	24.5129
CH142	Jiangke3hao	China	117.471	26.729
CH143	Xiangji161-1	China	112.939	28.2282
CH144	Hengxiao172	China	112.572	26.8932
CH145	Lingwan1hao	China	111.613	26.4204
CH146	Lixiangzao9hao	China	114.96	25.8126
CH147	85-10	China	113.855	27.6228
CH148	Qingyangai	China	104.076	30.6517
CH149	Hanzhongheifengnuo	China	107.023	33.0675
CH150	Xiangzhennuo	China	107.369	33.1284
CH152	Pufeng14hao	China	118.553	24.7743
CH153	Qingliuai1hao	China	113.352	23.153
CH154	Yannongzao4hao	China	117.015	25.1017
CH155	Yushuinuo	China	113.063	28.158
CH156	Q 5	China	115.944	28.5455
CH157	M 099	China	115.833	28.7628
CH158	Guangjiuxuan20	China	109.436	22.5108
CH159	S 9042	China	117.265	31.8786
CH160	SIPULUT DUKUNG	Indonesia	106.846	-6.20876
CH163	Bagoo	NA
CH164	Pratao Precoce	Philippines	121.023	14.6235
CH165	1641xuan	China	114.322	30.4871
CH166	Boqizhanxuan	China	114.326	30.4865
CH167	Zhaodaowen	China	106.83	32.3313
CH168	Xiaobaigu	China	102.807	27.7114
CH169	Shuibaichuan	China	103.572	28.2627
CH170	B 6397F-MR-7-5M-1-1	Indonesia	106.846	-6.20876
CH171	Zhong11	China	113.36	23.1372
CH172	Yuanzhen397	China	113.358	23.1478
CH173	Qionghai1hao	China	110.198	20.044
CH174	Guiyu100	China	106.656	26.4936
CH175	Huasizhan	China	113.356	23.1536
CH176	Aomeizhan1hao	China	113.359	23.1519
CH177	Tieganlu	China	103.013	29.9805
CH179	Puningmalongya	China	105.752	26.3138
CH180	Zaoxiang17	China	113.354	23.1516
CH181	Guangjingxian165	China	113.35	23.1526
CH182	Shuangai1	China	113.359	23.1526
CH183	Wai128xuan	China	113.356	23.1511
CH184	Yinhuazhan	China	113.352	23.1511
CH185	Aiqingzhan	China	113.349	23.1539
CH186	Yuanzhenzhan	China	113.354	23.1537
CH187	Xianhuangzhan	China	113.354	23.151
CH189	Pin378	China	113.349	23.1537
CH190	Chaoliuzhan1	China	113.359	23.1541
CH191	Pin96118	China	113.357	23.1557
CH192	Xinke2	China	113.355	23.1564
CH193	Lvyuanzhan	China	113.352	23.1565
CH194	Guangqingzhan	China	113.35	23.1494
CH195	Guisanzhan	China	113.359	23.1513
CH196	Shanuo	China	108.354	21.6869
CH197	Shangu	China	108.367	21.6826
CH198	Xilaopi	China	101.862	22.5859
CH199	Haoanlongmiemen	China	97.8679	24.0274
CH200	Baikesanbailixian	China	120.566	27.6619
CH201	Qingjing21	China	113.364	23.1449
CH202	105tianmagu	China	118.415	29.8603
CH203	Maoliudimin	China	118.771	30.9497
CH204	Liushizi	China	119.18	31.1264
CH205	Qiuqianbai	China	116.829	30.7338
CH206	Yiluxiang	China	117.227	31.8206
CH207	Yingguzhan	China	114.521	26.3137
CH208	Changmangjing	China	119.296	26.0745
CH210	Duligan	China	113.939	29.9707
CH211	Chongyangnuo	China	113.817	29.2453
CH212	Nantezhan	China	114.04	29.5556
CH213	Changmaxian	China	114.483	29.6054
CH214	Kuxindao	China	115.215	29.8303
CH215	Guanyindao	China	111.812	30.8479
CH217	Xuanenchangtanqingzhan	China	109.491	29.9869
CH218	Xiaoguandabaigu	China	109.485	30.2852
CH220	Liuyuehuang	China	103.673	30.6301
CH221	Yeyepiao	China	106.29	32.2289
CH222	Jiangbianzao	China	102.76	27.0663
CH223	Siguqi	China	104.975	29.1814
CH224	Heijiezao	China	104.533	28.69
CH225	Haofangzuo	China	98.5849	24.4334
CH226	Xigu	China	99.9285	24.5804
CH227	Aiziqi	China	105.049	27.8469
CH228	Mitiaonuo	China	101.99	24.0701
CH229	Erbaixuan	China	102.163	24.6717
CH230	Kawagu	China	100.798	22.0074
CH231	Siguqi	China	105.697	28.5903
CH232	Wumingaixian	China	107.888	27.2253
CH234	Mazhan(1)	China	107.234	26.5847
CH235	Mayouzhan	China	106.83	27.5362
CH239	Wulicun	China	107.519	26.2594
CH240	Wanminuo	China	107.234	26.5847
CH241	Heimi	China	107.589	26.4911
CH242	Dishuigu	China	108.124	27.0329
CH243	Yelicang	China	110.113	32.809
CH244	Baiganlufeng	China	98.6892	24.5868
CH245	Sankecun	China	109.201	26.6762
CH246	Qianhui13	China	106.656	26.4936
CH247	R 481 yan	China	106.658	26.5008
CH248	Tianhongtian	China	106.669	26.4988
CH249	Wan48	China	106.646	26.504
CH250	Guifuxian3hao	China	106.652	26.4939
CH251	Kainuo91	China	107.983	26.5834
CH252	Zao89-5513	China	112.356	28.847
CH253	Louzaoxianjian17	China	111.993	27.7001
CH254	Nanjing3678	China	118.872	32.0359
CH255	Guangwen125	China	106.648	26.4908
CH256	Zhongjuanxian	China	106.674	26.4429
CH257	Kexiang	China	106.927	27.7257
CH258	Haohao	China	99.5842	22.3291
CH259	Guangnangu	China	103.415	24.4119
CH260	Haogailan	China	97.8679	24.0274
CH261	Maxiangu	China	99.3971	23.5381
CH262	Huangbansuo	China	98.491	25.0204
CH265	Yazhan	China	116.732	24.724
CH266	Erhuangmi	China	115.437	30.226
CH267	Menjiaheisi	China	113.359	23.1517
CH269	Zaoguiba	China	113.084	28.1775
CH270	Benmonuo	China	107.023	33.0675
CH271	Xinheinuo2hao	China	114.091	32.147
CH272	89-6	China	114.083	32.1221
CH273	Shuangkanghong	China	111.695	29.0719
CH274	Zaonuo	China	117.493	27.3403
CH275	Shenshuihong	China	116.278	32.353
CH276	Mengguandamagu	China	106.63	26.6477
CH277	Yeyaxuxuzhan	China	106.616	26.6137
CH278	Baimimagu	China	108.522	25.9319
CH279	Gaicaozhan	China	109.208	26.9097
CH280	Babaomi	China	105.055	24.0459
CH281	Jianshiguiyangzhan	China	109.727	30.6016
CH282	KATAHATA HAMBA	Sri Lanka	79.8612	6.92708
CH283	SINNA SIVAPPU	Sri Lanka	79.8612	6.92708
CH285	Chikaopi	China	98.8253	23.7626
CH286	Xinyangheimi	China	114.201	32.134
CH287	Xindao407	China	114.136	32.0898
CH288	Yunanxiang98	China	114.102	32.1332
CH289	Heiyu1hao	China	114.09	32.1367
CH290	Zaobai	China	117.717	29.8541
CH291	Guanyinxian	China	117.028	30.1112
CH292	Anzhaixian	China	118.771	30.9497
CH293	Wujiezaodao	China	118.199	31.0829
CH294	Guangyexian	China	116.974	31.0358
CH295	Aiganhuang	China	116.525	31.7293
CH296	Zinuo	China	102.392	22.9937
CH297	Menghainuo	China	100.783	21.9972
CH298	Haoxiang	China	100.453	21.9574
CH299	Daozhouzao	China	111.274	26.9906
CH300	Baijiaoheijie	China	109.703	18.6391
CH301	Dahuanggu	China	110.925	21.663
CH302	Heigu	China	110.775	21.445
CH303	Xianshuizhan	China	111.982	21.858
CH304	Huangkechi	China	111.761	22.19
CH305	Yinzhan	China	113.404	22.524
CH306	Heinuo	China	112.441	23.6347
CH307	Baishiyan	China	116.295	23.0333
CH308	Manzhongkuai	China	116.313	23.0259
CH309	Potouzhong	China	115.652	22.9176
CH310	Qimei	China	115.324	22.9666
CH311	NEANG SAN	Cambodia	104.892	11.5449
CH312	Xianshuiyang	China	117.34	23.9579
CH313	Zaomiaosi	China	107.546	33.6002
CH314	Dayexiaoxianggu	China	107.334	33.1571
CH315	Qihuangzhan	China	107.767	32.9831
CH316	Chizaoxian	China	106.257	32.8297
CH317	Yelicang	China	106.157	33.3273
CH318	Baiguzi	China	108.248	33.0384
CH319	Wuganzao	China	109.153	33.4234
CH320	Yintiaozhan	China	114.513	32.2031
CH322	BG 170	Sri Lanka	79.8612	6.92708
CH324	Dahonggu2	China	109.491	30.2663
CH325	Youzhan	China	109.485	30.2729
CH326	Shuibawang	China	108.936	30.291
CH327	Lichuanbaimaweizhan	China	108.91	30.2938
CH328	Tedali	China	109.487	30.2291
CH329	Ziyedao	China	112.155	32.0126
CH330	Guangling124	China	110.572	31.3352
CH331	Hongmixiangmazhan	China	111.744	27.2589
CH332	Xiaomagu	China	104.672	28.6858
CH333	Lengshuizhan	China	106.74	27.0905
CH337	Guangdongzaoxiang	China	113.264	23.1292
CH338	Xiajiaoheidao	China	121.536	25.0358
CH339	Hejian	China	110.558	22.8578
CH340	Hantaizhan	China	109.976	22.273
CH341	Xinzhenggu	China	106.854	22.3428
CH342	Jiangbanuo	China	101.692	23.4319
CH343	Haodongleng	China	100.453	21.9574
CH344	Haobawan	China	97.7921	24.183
CH345	Haobixiang	China	97.8017	24.1743
CH346	Yinxuan1hao	China	97.932	24.7052
CH347	Lengshuibai	China	99.2593	24.0184
CH348	Xiaobaigu	China	98.8253	23.7626
CH349	Bairizao	China	103.688	22.9836
CH350	Dingyaungu	China	99.5412	25.4647
CH351	Honggu	China	99.371	25.8857
CH352	Zigangu	China	99.6051	24.8278
CH353	Xiaobaigu	China	99.1892	24.7231
CH354	Laozhuangbai	China	98.6892	24.5868
CH355	Dongdabai	China	98.491	25.0204
CH356	Niumaoxiangzao	China	104.048	27.6254
CH357	Damagu	China	105.943	26.2291
CH358	Hongmidao	China	111.848	30.4677
CH359	Xiaohonggu	China	109.492	30.2703
CH360	Hongjiaoleizhan	China	109.479	30.2709
CH361	Chongyangnuo	China	113.884	29.7163
CH362	Yangxindalixian	China	115.215	29.8303
CH363	Wubaili	China	112.596	31.152
CH364	Liaowapushidian	China	110.812	32.8348
CH366	Hongjiaoqi	China	109.479	30.2946
CH367	Xintangerpozao	China	109.463	30.2899
CH368	Shadaoqingzhan	China	109.509	30.2905
CH369	Wujiaozhan	China	109.481	30.3178
CH370	Hongmidongzhan	China	109.508	30.3664
CH372	Bawangbian	China	113.382	31.6902
CH373	Xiangyanglaohonggu	China	112.133	32.0046
CH374	Dalangan	China	105.171	31.6427
CH375	Wushaogu	China	104.511	28.1639
CH376	Maoxiangzhan	China	105.927	29.3561
CH377	Lepingbai	China	118.199	29.7891
CH378	Yelicang	China	117.567	30.6872
CH379	Muqiuchui	China	118.199	31.0829
CH380	Sanlicun	China	117.792	30.9528
CH381	Zuchaxian	China	116.309	30.4542
CH382	Liushizi	China	118.101	31.7356
CH383	Nibuzhan	China	117.847	30.6392
CH384	Baijiaoe	China	117.862	31.5986
CH386	Lengshuibai	China	116.347	26.3148
CH387	Bayuebai	China	116.818	28.2098
CH388	Mazhan(1)	China	114.417	27.8156
CH389	Hongmidongzhan	China	113.497	27.6461
CH390	101	China	117.058	28.6946
CH391	R 4015	China	115.909	28.6757
CH392	Gannong429	China	115.843	28.6767
CH393	Wuzhuzhan	China	114.35	28.5127
CH394	Nanchengwuchuanzao	China	116.628	27.5351
CH395	Xiyedongzhan	China	112.951	27.779
CH396	Tiejiaozhan	China	110.166	29.4001
CH397	Huikenuo	China	110.394	28.4527
CH398	Hongquegu	China	109.175	27.3527
CH399	Donggu	China	111.032	27.114
CH400	Shazhounuo	China	110.156	26.582
CH401	Chihe	China	113.945	26.0776
CH402	Hongmiyoudao	China	113.968	26.0802
CH403	Hongmiyaozhan	China	113.117	26.1272
CH404	Ningnong1hao	China	112.552	28.2775
CH405	Yiyangzhan	China	111.213	28.3741
CH406	Shuangkang8hao	China	111.695	29.043
CH407	Xianzidao	China	114.879	31.6439
CH408	Baijiaoe	China	103.546	28.8355
CH409	Qishizao	China	105.382	29.1515
CH410	Shadiaozi	China	106.303	31.2716
CH411	Erzaozi	China	103.109	30.07
CH412	Xiaobaigu	China	101.719	26.5823
CH413	Qingyouzhan	China	105.41	29.1027
CH414	Huangzhan	China	104.518	28.4362
CH415	Baiyanzhan	China	104.709	28.4386
CH416	Haojingkang	China	100.823	21.9838
CH417	Yemi	China	106.98	26.4532
CH419	Yinghongke	China	120.645	31.1391
CH420	Diancangditang	China	118.993	30.6356
CH421	Diancangdi	China	116.333	31.3928
CH422	Tianbaoerlanzhan	China	109.486	30.35
CH423	Xintanghongjiaoqizao	China	109.431	30.393
CH424	Shazhan	China	109.438	30.3314
CH425	Mapingzaogu	China	109.506	30.2686
CH426	Baichi	China	110.836	32.8196
CH427	Machengjiangxizao	China	115.008	31.1727
CH428	Huizhangu	China	115.399	30.7831
CH429	Gonganmakezhan	China	112.231	30.0489
CH431	Jinguazi	China	110.242	32.2155
CH432	Fangxianwubaili	China	110.741	32.0555
CH433	Sankecunnuogu	China	111.423	30.3492
CH434	Xingshanlengshuigu	China	110.76	31.3513
CH435	Ziguilengshuigu	China	110.978	30.8259
CH436	Wufengbaishidao	China	110.675	30.1997
CH437	Enshisanbaike	China	109.496	30.3178
CH438	Baiguoxiaohonggu	China	109.512	30.3776
CH439	Enshiyexiacang	China	109.49	30.2057
CH440	Enshidishuidao	China	109.56	30.2662
CH441	Guiyangzhan	China	109.14	29.6652
CH443	Maweizhan	China	109.408	29.4935
CH444	Yanzhan	China	109.398	29.5006
CH445	Hefenghuangzhan	China	110.034	29.8902
CH446	Qitouhuang	China	110.058	29.8936
CH447	Bashizao	China	110.341	31.0423
CH451	Xiaodaogu	China	113.485	27.6227
CH452	Xiangxiangmi	China	110.616	26.7711
CH453	Leiguzhan	China	111.581	26.2198
CH454	Shuimadao	China	110.166	29.4001
CH455	Changguzao	China	112.371	28.517
CH456	Langanzhan	China	110.595	27.9083
CH457	Qingsedao	China	114.17	32.1012
CH458	Lvqitou	China	100.087	23.9411
CH459	Laoyingnuo	China	99.9591	24.0226
CH460	Haojingke	China	99.2462	23.1467
CH461	Laojinggu	China	102.495	23.7059
CH462	Dazaogu	China	102.518	23.6684
CH463	Lengshuizao	China	103.688	22.9836
CH464	Zaohonggu	China	103.226	22.7795
CH465	Xiaobaigu	China	102.392	22.9937
CH466	Lvbanggu	China	99.4167	26.4536
CH467	Longjianghong	China	98.2967	24.8042
CH468	Huangkegu	China	103.267	23.7143
CH469	Hongmaxiangu	China	99.1618	25.112
CH470	Yanzhan	China	107.916	26.9054
CH471	Xiaobaizhan	China	107.789	26.1983
CH472	Maguzi	China	104.852	29.7641
CH473	Yapozhan	China	113.643	28.1629
CH474	Honghuami	China	108.321	26.6675
CH475	Qingganzhan2	China	105.948	26.2531
CH476	Nantezhan2	China	110.165	20.0146
CH477	Jiugongji	China	115.012	25.8607
CH478	Banbianzhan	China	108.124	27.0329
CH479	Xiaomagu	China	105.48	26.2012
CH480	Baimi	China	105.397	26.2097
CH481	Dabaigu	China	105.219	25.8348
CH482	Baigangu	China	104.953	25.7841
CH483	Maweizhan	China	116.009	26.4701
CH485	Honggu	China	116.252	29.7311
CH486	Tuhongzhao	China	115.363	28.8615
CH487	Yingtaonuo	China	109.474	30.2843
CH488	Gangannuo	China	109.473	30.273
CH489	Lengshuigu	China	109.486	29.9814
CH490	Dabaimizhan	China	107.245	31.9117
CH491	Shuidaobawang	China	105.021	30.2761
CH492	Sanpianzhan	China	105.445	28.1558
CH493	Heijielan	China	104.512	28.1642
CH494	Xiaomaweizhan	China	106.277	29.9597
CH495	Daziben	China	112.429	33.4899
CH496	Lengshuigu	China	105.622	25.8759
CH497	Xiaohongjiao1	China	105.649	25.8481
CH498	Yangu	China	106.603	26.8362
CH499	Youzhan	China	106.122	25.748
CH500	Nadaoqie2	China	107.323	25.832
CH501	Xiaomagu3	China	107.979	26.5663
CH502	Liuyuegu	China	108.903	25.7531
CH503	Langanma1	China	107.579	26.4835
CH504	Xianainuo	China	106.617	26.5738
CH505	Yangzhan	China	107.465	27.7491
CH506	Xiangdao	China	107.888	27.2253
CH507	Yanzhan(2)	China	106.452	26.0226
CH511	SINANDOMENG	Philippines	121.023	14.6235
CH512	AWN NAW(GS NO.17613)	Thailand	100.816	14.3176
CH513	NIAW SANPAH TAWNG	Thailand	100.816	14.3176
CH514	GANJAY(ACC76349)	Pakistan	73.0931	33.7294
CH515	JIJAI NIKI(ACC76358)	Pakistan	73.0931	33.7294
CH516	KHARA GANJA(ACC76363）	Pakistan	73.0931	33.7294
CH518	TAK RATIA(ACC76415)	Pakistan	73.0931	33.7294
CH519	BATHKIRIEL	Sri Lanka	79.8612	6.92708
CH520	MURUNGAWEE	Sri Lanka	79.8612	6.92708
CH522	Guangluai4hao	China	113.267	23.1322
CH524	Tetebo	Vietnam	105.85	21.0333
CH525	Zhenlong13	China	120.699	27.9943
CH526	Sifeng43	China	120.153	30.2674
CH531	Yangliangyou6	China	119.409	32.4162
CH532	Jiayu253	China	120.755	30.745
a, NA represents no available information.
